# Supplementary material for: MYH1G-AS is a chromatin-associated lncRNA that regulates skeletal muscle development in chicken
Source: Cell Mol Biol Lett. 2024 Jan 4;29:9. doi: 10.1186/s11658-023-00525-x (PMC10765903; doi:10.1186/s11658-023-00525-x)
Supplement: Supplementary file 3 — Additional file 3: Table S4. Differential expression analysis of genes between pectoralis major and soleus in 7-week-old Xinghua chicken. [file 11658_2023_525_MOESM3_ESM.xlsx]

## Sheet: Sheet1
Table S4. Differential expression analysis of genes between pectoralis major and soleus in 7-week-old Xinghua chicken
id	SOL_1_count	SOL_2_count	SOL_3_count	SOL_4_count	PEM_1_count	PEM_2_count	PEM_3_count	PEM_4_count	SOL_1_fpkm	SOL_2_fpkm	SOL_3_fpkm	SOL_4_fpkm	PEM_1_fpkm	PEM_2_fpkm	PEM_3_fpkm	PEM_4_fpkm	SOL_mean	PEM_mean	log2(fc)	PValue	FDR	Symbol	Description	KEGG_A_class	KEGG_B_class	Pathway	K_ID	GO Component	GO Function	GO Process
ncbi_770103	54976	62961	51042	51659	1622	1407	1716	1389	1362.49	1344.52	1290.9	1546.32	31.54	33.09	43.74	27.28	1386.06	33.9125	-5.35303	4.56033e-304	6.47522e-300	TPM3	tropomyosin alpha-3 chain isoform X1	Organismal Systems;Organismal Systems	Circulatory system;Circulatory system	ko04261//Adrenergic signaling in cardiomyocytes;ko04260//Cardiac muscle contraction	K09290;K09290	GO:0015629//actin cytoskeleton;GO:0031988//membrane-bounded vesicle;GO:0032155//cell division site part;GO:0043005//neuron projection;GO:0043234//protein complex	-	-
ncbi_419789	1557	1670	1178	1195	16605	15689	13654	14120	19.82	18.35	15.49	18.43	206.83	241.02	224.64	180.29	18.0225	213.195	3.5643	3.40326e-175	2.41615e-171	SLC37A4	glucose-6-phosphate exchanger SLC37A4 isoform X1	Organismal Systems	Digestive system	ko04973//Carbohydrate digestion and absorption	K08171	GO:0031224//intrinsic component of membrane	-	GO:0001818//negative regulation of cytokine production;GO:0002244//hematopoietic progenitor cell differentiation;GO:0006073//cellular glucan metabolic process;GO:0006639//acylglycerol metabolic process;GO:0006875//cellular metal ion homeostasis;GO:0009791//post-embryonic development;GO:0009893//positive regulation of metabolic process;GO:0015712//hexose phosphate transport;GO:0032787//monocarboxy…
ncbi_422979	5611	8682	7933	5225	8	1	5	5	161.42	215.22	234.82	181.72	0.23	0.03	0.19	0.15	198.295	0.15	-10.3685	1.3506e-141	6.39241e-138	CSRP3	cysteine and glycine-rich protein 3	-	-	-	-	GO:0031674//I band	GO:0005198//structural molecule activity;GO:0008092//cytoskeletal protein binding;GO:0046914//transition metal ion binding	GO:0006875//cellular metal ion homeostasis;GO:0006941//striated muscle contraction;GO:0014706//striated muscle tissue development;GO:0014897//striated muscle hypertrophy;GO:0030239//myofibril assembly;GO:0034613//cellular protein localization;GO:0035994//response to muscle stretch
ncbi_429272	43298	45823	48850	55605	119	45	70	30	295.9	269.85	343.51	459.43	0.8	0.38	0.62	0.21	342.173	0.5025	-9.41138	5.53461e-139	1.96465e-135	MYO7L2	myosin-7	Environmental Information Processing;Organismal Systems;Organismal Systems;Organismal Systems	Signal transduction;Circulatory system;Endocrine system;Circulatory system	ko04022//cGMP - PKG signaling pathway;ko04261//Adrenergic signaling in cardiomyocytes;ko04919//Thyroid hormone signaling pathway;ko04260//Cardiac muscle contraction	K17751;K17751;K17751;K17751	GO:0015629//actin cytoskeleton	GO:0008092//cytoskeletal protein binding;GO:0017111//nucleoside-triphosphatase activity;GO:0032550//purine ribonucleoside binding	-
ncbi_418515	24	35	43	40	1313	1435	1366	1748	0.11	0.14	0.2	0.22	5.9	7.96	8.11	8.05	0.1675	7.505	5.48562	1.79474e-120	5.09669e-117	SIM2	single-minded homolog 2	-	-	-	-	GO:0043231//intracellular membrane-bounded organelle	GO:0001071//nucleic acid binding transcription factor activity;GO:0003676//nucleic acid binding;GO:0046983//protein dimerization activity;GO:0060089//molecular transducer activity	GO:0006355//regulation of transcription, DNA-templated;GO:0009790//embryo development;GO:0030323//respiratory tube development
ncbi_396446	83677	75667	53222	84718	1818	1299	1784	1751	663.43	515.83	430.12	806.69	12.22	10.57	15.84	11.65	604.018	12.57	-5.58653	4.88511e-111	1.15606e-107	ATP2A2	sarcoplasmic/endoplasmic reticulum calcium ATPase 2 isoform X1	Environmental Information Processing;Environmental Information Processing;Environmental Information Processing;Organismal Systems;Organismal Systems;Organismal Systems;Organismal Systems	Signal transduction;Signal transduction;Signal transduction;Circulatory system;Endocrine system;Digestive system;Circulatory system	ko04024//cAMP signaling pathway;ko04020//Calcium signaling pathway;ko04022//cGMP - PKG signaling pathway;ko04261//Adrenergic signaling in cardiomyocytes;ko04919//Thyroid hormone signaling pathway;ko04972//Pancreatic secretion;ko04260//Cardiac muscle contraction	K05853;K05853;K05853;K05853;K05853;K05853;K05853	GO:0005789//endoplasmic reticulum membrane;GO:0031224//intrinsic component of membrane	GO:0005515//protein binding;GO:0019829//cation-transporting ATPase activity;GO:0032550//purine ribonucleoside binding;GO:0043169//cation binding	GO:0006816//calcium ion transport;GO:0006875//cellular metal ion homeostasis;GO:0007165//signal transduction;GO:0008016//regulation of heart contraction;GO:0042221//response to chemical
ncbi_100858625	2353	3181	2220	1729	105	73	67	103	13.6	15.85	13.21	12.08	0.6	0.51	0.5	0.6	13.685	0.5525	-4.63048	1.72657e-95	3.50222e-92	CLMN	calmin	-	-	-	-	-	-	-
ncbi_417751	9979	12202	9898	8519	24	0	9	10	166.48	175.42	169.91	171.83	0.39	0	0.2	0.17	170.91	0.19	-9.81302	2.3668e-95	4.20078e-92	LMOD2	leiomodin-2	-	-	-	-	-	GO:0008092//cytoskeletal protein binding	GO:0051693//actin filament capping
ncbi_425522	10263	10996	7736	9242	557	341	475	499	41.38	38.2	32.09	45.05	2.21	1.67	2.49	2.03	39.18	2.1	-4.22166	8.09622e-95	1.27731e-91	CAMK1D	calcium/calmodulin-dependent protein kinase type 1D	Organismal Systems;Organismal Systems	Endocrine system;Endocrine system	ko04921//Oxytocin signaling pathway;ko04925//Aldosterone synthesis and secretion	K08794;K08794	GO:0043231//intracellular membrane-bounded organelle	GO:0004672//protein kinase activity;GO:0032550//purine ribonucleoside binding	GO:0006464//cellular protein modification process;GO:0006796//phosphate-containing compound metabolic process;GO:0009893//positive regulation of metabolic process;GO:0010975//regulation of neuron projection development;GO:0042981//regulation of apoptotic process;GO:0045807//positive regulation of endocytosis;GO:0051091//positive regulation of sequence-specific DNA binding transcription factor act…
ncbi_421161	32389	47463	40746	33590	85	14	35	12	1210.48	1508.1	1515.91	1457.48	3.16	0.6	1.61	0.5	1422.99	1.4675	-9.92135	1.03911e-89	1.47543e-86	TNNI1	troponin I, slow skeletal muscle	-	-	-	-	-	-	GO:0055008//cardiac muscle tissue morphogenesis
ncbi_417506	12517	12900	12333	13267	21	5	1	2	447.05	397.01	453.23	572.87	0.74	0.22	0.05	0.07	467.54	0.27	-10.7579	6.72364e-87	8.67899e-84	MYL10	myosin regulatory light chain 2B, cardiac muscle isoform	Cellular Processes;Cellular Processes;Organismal Systems	Cell motility;Cellular community - eukaryotes;Immune system	ko04810//Regulation of actin cytoskeleton;ko04510//Focal adhesion;ko04670//Leukocyte transendothelial migration	K12756;K12756;K12756	GO:0043231//intracellular membrane-bounded organelle	-	-
ncbi_423892	331	371	423	310	3301	4114	3890	5310	2.12	1.97	2.26	2.32	22.6	33.36	32.55	34.87	2.1675	30.845	3.83093	1.82157e-84	2.15537e-81	RBM20	RNA-binding protein 20 isoform X1	-	-	-	-	GO:0043231//intracellular membrane-bounded organelle	GO:0046914//transition metal ion binding;GO:0097159//organic cyclic compound binding	-
ncbi_423841	3208	9045	7768	6880	8	3	1	13	59.91	145.54	149.25	155.33	0.14	0.07	0.01	0.24	127.507	0.115	-10.1147	2.16527e-80	2.23781e-77	ANKRD2	ankyrin repeat domain-containing protein 2	-	-	-	-	GO:0043231//intracellular membrane-bounded organelle;GO:0044449//contractile fiber part	GO:0008092//cytoskeletal protein binding;GO:0019901//protein kinase binding	GO:0007519//skeletal muscle tissue development;GO:0045661//regulation of myoblast differentiation
ncbi_429912	2517	2730	2204	1899	13442	12117	9557	10508	23.16	21.65	20.87	21.13	121.72	135.32	114.32	97.56	21.7025	117.23	2.43341	2.20644e-80	2.23781e-77	ANO8	anoctamin-8	-	-	-	-	GO:0031224//intrinsic component of membrane;GO:0044464//cell part	-	GO:0006821//chloride transport
ncbi_422682	8307	10331	12018	8718	49	6	12	18	260.59	278.57	385.27	327.92	1.56	0.24	0.48	0.56	313.087	0.71	-8.78453	1.49197e-78	1.4123e-75	MYOZ2	myozenin-2	-	-	-	-	GO:0005856//cytoskeleton;GO:0031674//I band	GO:0008092//cytoskeletal protein binding	-
ncbi_420775	1162	1875	1226	1114	58	40	58	66	14.35	19.93	15.56	16.63	0.7	0.6	0.93	0.82	16.6175	0.7625	-4.44582	4.26149e-77	3.78181e-74	STK17A	serine/threonine-protein kinase 17A	-	-	-	-	-	GO:0004672//protein kinase activity;GO:0036094//small molecule binding	GO:0006464//cellular protein modification process;GO:0007165//signal transduction;GO:0031323//regulation of cellular metabolic process;GO:0043065//positive regulation of apoptotic process
ncbi_417905	2089	2053	1412	1378	133	95	126	106	11.13	9.46	7.71	8.9	0.71	0.62	0.88	0.57	9.3	0.695	-3.74215	1.88923e-75	1.57795e-72	TMCC3	transmembrane and coiled-coil domain protein 3 isoform X1	-	-	-	-	-	-	-
ncbi_419846	66	112	56	101	2607	3092	5971	3752	0.35	0.49	0.28	0.6	13.81	20.08	41.77	20.24	0.43	23.975	5.80105	1.60222e-72	1.26389e-69	DYRK3	dual specificity tyrosine-phosphorylation-regulated kinase 3 isoform X1	-	-	-	-	GO:0043231//intracellular membrane-bounded organelle	GO:0004672//protein kinase activity;GO:0032550//purine ribonucleoside binding;GO:0046872//metal ion binding	GO:0006464//cellular protein modification process;GO:0030099//myeloid cell differentiation
ncbi_396284	10098	14710	11404	8595	501	791	541	575	364.15	457.17	423.18	374.78	17.98	35.03	25.64	21.16	404.82	24.9525	-4.02002	4.96603e-72	3.71119e-69	MYL12A	myosin regulatory light chain 2, smooth muscle minor isoform isoform X1	Cellular Processes;Cellular Processes;Cellular Processes;Organismal Systems;Organismal Systems	Cell motility;Cellular community - eukaryotes;Cellular community - eukaryotes;Immune system;Immune system	ko04810//Regulation of actin cytoskeleton;ko04510//Focal adhesion;ko04530//Tight junction;ko04611//Platelet activation;ko04670//Leukocyte transendothelial migration	K12757;K12757;K12757;K12757;K12757	-	-	-
ncbi_770787	86949	100264	81921	76573	1211	840	283	857	1654.68	1638.33	1600.12	1758.43	21.81	18.68	6.18	15.56	1662.89	15.5575	-6.73994	1.09689e-70	7.78734e-68	FHL1	four and a half LIM domains protein 1 isoform X3	-	-	-	-	GO:0005924//cell-substrate adherens junction;GO:0016020//membrane;GO:0043231//intracellular membrane-bounded organelle	GO:0005515//protein binding;GO:0046914//transition metal ion binding	GO:0000082//G1/S transition of mitotic cell cycle;GO:0001558//regulation of cell growth;GO:0006813//potassium ion transport;GO:0010389//regulation of G2/M transition of mitotic cell cycle;GO:0032412//regulation of ion transmembrane transporter activity
ncbi_424321	971	954	973	568	5343	4616	5583	4218	7.05	5.98	7.3	5.01	38.27	40.81	52.75	30.99	6.335	40.705	2.68379	3.0938e-70	2.09185e-67	GPD2	glycerol-3-phosphate dehydrogenase, mitochondrial	Metabolism	Lipid metabolism	ko00564//Glycerophospholipid metabolism	K00111	-	-	-
ncbi_422181	9540	8344	8165	6143	62405	55917	39504	53310	80.86	60.9	70.91	62.99	506.9	560.36	424.1	444.47	68.915	483.957	2.81199	6.42933e-70	4.14955e-67	PHKA1	phosphorylase b kinase regulatory subunit alpha, skeletal muscle isoform isoform X1	Environmental Information Processing;Organismal Systems;Organismal Systems	Signal transduction;Endocrine system;Endocrine system	ko04020//Calcium signaling pathway;ko04910//Insulin signaling pathway;ko04922//Glucagon signaling pathway	K07190;K07190;K07190	-	GO:0005515//protein binding;GO:0016798//hydrolase activity, acting on glycosyl bonds	GO:0006073//cellular glucan metabolic process
ncbi_100533999	1134	1447	1195	1252	6	1	0	5	15.55	16.8	16.56	20.46	0.09	0.02	0	0.07	17.3425	0.045	-8.59017	3.57615e-69	2.20773e-66	TNNI3K	serine/threonine-protein kinase TNNI3K	-	-	-	-	-	GO:0016740//transferase activity;GO:0032550//purine ribonucleoside binding	GO:0006464//cellular protein modification process
ncbi_373997	27460	23045	20912	19136	1404	1028	1901	1388	697.06	504.08	546.2	587.28	35.07	31.67	62.72	35.55	583.655	41.2525	-3.82256	6.77324e-66	4.00722e-63	LDHB	L-lactate dehydrogenase B chain	Metabolism;Environmental Information Processing;Organismal Systems;Metabolism;Metabolism;Metabolism;Metabolism	Global and overview maps;Signal transduction;Endocrine system;Carbohydrate metabolism;Amino acid metabolism;Carbohydrate metabolism;Carbohydrate metabolism	ko01100//Metabolic pathways;ko04066//HIF-1 signaling pathway;ko04922//Glucagon signaling pathway;ko00010//Glycolysis / Gluconeogenesis;ko00270//Cysteine and methionine metabolism;ko00620//Pyruvate metabolism;ko00640//Propanoate metabolism	K00016;K00016;K00016;K00016;K00016;K00016;K00016	GO:0031988//membrane-bounded vesicle;GO:0043231//intracellular membrane-bounded organelle;GO:0044444//cytoplasmic part	GO:0004457//lactate dehydrogenase activity;GO:0005198//structural molecule activity	GO:0005975//carbohydrate metabolic process;GO:0006090//pyruvate metabolic process
ncbi_427788	489	446	502	225	183502	97282	21491	187378	2.89	2.27	3.06	1.61	1068.58	698.65	165.31	1118.75	2.4575	762.822	8.27801	2.04733e-65	1.1628e-62	MYH1E	myosin, heavy chain 1E, skeletal muscle	Cellular Processes;Cellular Processes;Organismal Systems	Cell motility;Cellular community - eukaryotes;Circulatory system	ko04810//Regulation of actin cytoskeleton;ko04530//Tight junction;ko04270//Vascular smooth muscle contraction	K10352;K10352;K10352	GO:0016459//myosin complex;GO:0043292//contractile fiber	GO:0008092//cytoskeletal protein binding;GO:0017111//nucleoside-triphosphatase activity;GO:0032550//purine ribonucleoside binding	-
ncbi_420965	937	1504	780	948	34	25	22	38	9.11	11.97	7.68	11.26	0.32	0.3	0.3	0.34	10.005	0.315	-4.98923	1.0591e-63	5.7839e-61	PCBP2	poly(rC)-binding protein 3 isoform X1	-	-	-	-	-	-	-
ncbi_396456	69517	60825	56993	48599	655363	614426	350106	610427	1067.51	776.4	879.56	929.02	9787.43	11039.5	6827.6	9790.1	913.122	9361.16	3.35781	3.002e-63	1.57872e-60	PKM	pyruvate kinase PKM isoform X2	Metabolism;Metabolism;Metabolism;Organismal Systems;Metabolism;Metabolism;Metabolism	Global and overview maps;Nucleotide metabolism;Global and overview maps;Endocrine system;Global and overview maps;Carbohydrate metabolism;Carbohydrate metabolism	ko01100//Metabolic pathways;ko00230//Purine metabolism;ko01200//Carbon metabolism;ko04922//Glucagon signaling pathway;ko01230//Biosynthesis of amino acids;ko00010//Glycolysis / Gluconeogenesis;ko00620//Pyruvate metabolism	K00873;K00873;K00873;K00873;K00873;K00873;K00873	-	-	-
ncbi_421656	2030	2585	1915	2022	247	190	184	242	15.7	17	15.27	18.95	1.72	1.67	1.78	1.72	16.73	1.7225	-3.27986	4.58749e-63	2.32635e-60	SYNJ2	synaptojanin-2 isoform X1	Metabolism;Environmental Information Processing;Metabolism	Global and overview maps;Signal transduction;Carbohydrate metabolism	ko01100//Metabolic pathways;ko04070//Phosphatidylinositol signaling system;ko00562//Inositol phosphate metabolism	K20279;K20279;K20279	-	GO:0034593//phosphatidylinositol bisphosphate phosphatase activity;GO:0097159//organic cyclic compound binding	GO:0046488//phosphatidylinositol metabolic process
ncbi_100857754	4545	4883	4319	3587	8064	7643	8310	7844	70.35	65.13	68.79	67.13	122.83	143.57	167.2	122.5	67.85	139.025	1.03492	1.17489e-62	5.75252e-60	CTDSP1	carboxy-terminal domain RNA polymerase II polypeptide A small phosphatase 1	-	-	-	-	GO:0031988//membrane-bounded vesicle	GO:0004722//protein serine/threonine phosphatase activity	GO:0000082//G1/S transition of mitotic cell cycle;GO:0006355//regulation of transcription, DNA-templated;GO:0006464//cellular protein modification process;GO:0010721//negative regulation of cell development
ncbi_415741	2702	2714	2347	1870	15247	19321	12077	19399	22.73	20.04	20.35	19.68	124.75	195.13	127.92	162.92	20.7	152.68	2.88281	1.85671e-60	8.78782e-58	PHKB	phosphorylase b kinase regulatory subunit beta isoform X2	Environmental Information Processing;Organismal Systems;Organismal Systems	Signal transduction;Endocrine system;Endocrine system	ko04020//Calcium signaling pathway;ko04910//Insulin signaling pathway;ko04922//Glucagon signaling pathway	K07190;K07190;K07190	-	GO:0005515//protein binding;GO:0016798//hydrolase activity, acting on glycosyl bonds	GO:0006073//cellular glucan metabolic process
ncbi_374064	79287	55276	71146	52547	365674	366381	311177	346331	1022.97	611.14	937.11	820.19	4646.76	5696.38	5187.18	4510.87	847.852	5010.3	2.56301	3.04737e-59	1.39579e-56	PFKM	ATP-dependent 6-phosphofructokinase, muscle type	Metabolism;Organismal Systems;Environmental Information Processing;Metabolism;Environmental Information Processing;Organismal Systems;Genetic Information Processing;Metabolism;Metabolism;Metabolism;Metabolism;Metabolism	Global and overview maps;Endocrine system;Signal transduction;Global and overview maps;Signal transduction;Endocrine system;Folding, sorting and degradation;Global and overview maps;Carbohydrate metabolism;Carbohydrate metabolism;Carbohydrate metabolism;Carbohydrate metabolism	ko01100//Metabolic pathways;ko04919//Thyroid hormone signaling pathway;ko04152//AMPK signaling pathway;ko01200//Carbon metabolism;ko04066//HIF-1 signaling pathway;ko04922//Glucagon signaling pathway;ko03018//RNA degradation;ko01230//Biosynthesis of amino acids;ko00010//Glycolysis / Gluconeogenesis;ko00051//Fructose and mannose metabolism;ko00052//Galactose metabolism;ko00030//Pentose phosphate pa…	K00850;K00850;K00850;K00850;K00850;K00850;K00850;K00850;K00850;K00850;K00850;K00850	GO:0005886//plasma membrane;GO:0031988//membrane-bounded vesicle;GO:0044441//ciliary part;GO:0044445//cytosolic part	GO:0008443//phosphofructokinase activity;GO:0019899//enzyme binding;GO:0032550//purine ribonucleoside binding;GO:0046983//protein dimerization activity;GO:0048029//monosaccharide binding	GO:0006090//pyruvate metabolic process;GO:0006461//protein complex assembly;GO:0016310//phosphorylation;GO:0019725//cellular homeostasis;GO:0033500//carbohydrate homeostasis;GO:0050796//regulation of insulin secretion
ncbi_418172	852	1046	814	718	16105	17579	6976	18151	7.29	7.69	7.17	7.35	133.8	177.82	76.19	154.42	7.375	135.558	4.20012	7.15703e-56	3.17571e-53	BPGM	bisphosphoglycerate mutase isoform X1	Metabolism;Metabolism;Metabolism	Global and overview maps;Carbohydrate metabolism;Amino acid metabolism	ko01100//Metabolic pathways;ko00010//Glycolysis / Gluconeogenesis;ko00260//Glycine, serine and threonine metabolism	K01837;K01837;K01837	GO:0031988//membrane-bounded vesicle	GO:0016868//intramolecular transferase activity, phosphotransferases	GO:0006090//pyruvate metabolic process
ncbi_771780	818	818	934	547	11	3	1	2	36.52	31.11	42.77	29.57	0.48	0.17	0.07	0.1	34.9925	0.205	-7.41528	1.11144e-55	4.78223e-53	SMPX	small muscular protein isoform X1	-	-	-	-	GO:0005924//cell-substrate adherens junction;GO:0030016//myofibril;GO:0044449//contractile fiber part	-	-
ncbi_374180	13450	13356	10774	14326	982	674	870	1138	94.29	80.22	77.72	121.29	6.85	5.91	7.94	8.45	93.38	7.2875	-3.67962	1.23667e-53	5.16454e-51	ENAH	protein enabled homolog isoform X1	Cellular Processes;Organismal Systems	Cell motility;Development	ko04810//Regulation of actin cytoskeleton;ko04360//Axon guidance	K05746;K05746	GO:0005924//cell-substrate adherens junction;GO:0016020//membrane;GO:0031252//cell leading edge;GO:0042995//cell projection;GO:0044424//intracellular part	GO:0019904//protein domain specific binding	GO:0006810//transport;GO:0007015//actin filament organization;GO:0060606//tube closure;GO:0097485//neuron projection guidance
ncbi_416041	13944	16132	14176	9238	2040	1760	2330	1930	112.34	106.62	114.8	88.11	17.03	17.13	24.94	15.76	105.468	18.715	-2.49453	5.97652e-52	2.42459e-49	SLC6A6	sodium- and chloride-dependent taurine transporter isoform X1	Organismal Systems	Nervous system	ko04727//GABAergic synapse	K05039	-	-	-
ncbi_418510	4656	6520	4526	3181	486	439	342	506	47.56	57.39	47.56	39.27	4.87	5.42	4.52	5.2	47.945	5.0025	-3.26066	2.04358e-49	8.06022e-47	RCAN1	calcipressin-1 isoform X1	Organismal Systems;Organismal Systems	Endocrine system;Endocrine system	ko04921//Oxytocin signaling pathway;ko04919//Thyroid hormone signaling pathway	K17901;K17901	-	-	-
ncbi_396522	2944	3255	3675	2708	65	18	10	29	102.37	97.35	131.12	114.03	2.13	0.83	0.46	1.05	111.218	1.1175	-6.63697	2.97797e-49	1.14282e-46	CNN1	calponin-1	-	-	-	-	GO:0005924//cell-substrate adherens junction;GO:0043232//intracellular non-membrane-bounded organelle	GO:0005515//protein binding	GO:0030036//actin cytoskeleton organization
ncbi_771410	11	15	16	0	18395	45074	12567	26167	0.04	0.06	0.06	0	76.86	234.42	69.98	115.43	0.04	124.172	11.6001	6.4235e-49	2.40019e-46	IGFN1	immunoglobulin-like and fibronectin type III domain-containing protein 1 isoform X1	-	-	-	-	-	-	-
ncbi_378914	144	184	171	140	6073	3546	1945	2232	3.31	3.64	4.04	3.89	137.16	98.77	58.03	51.69	3.72	86.4125	4.53787	2.90763e-47	1.0586e-44	CDKN1A	cyclin-dependent kinase inhibitor 1	Environmental Information Processing;Organismal Systems;Environmental Information Processing;Cellular Processes;Environmental Information Processing;Cellular Processes;Environmental Information Processing;Organismal Systems;Environmental Information Processing;Cellular Processes	Signal transduction;Endocrine system;Signal transduction;Cell growth and death;Signal transduction;Cell growth and death;Signal transduction;Endocrine system;Signal transduction;Cell growth and death	ko04151//PI3K-Akt signaling pathway;ko04921//Oxytocin signaling pathway;ko04630//Jak-STAT signaling pathway;ko04218//Cellular senescence;ko04068//FoxO signaling pathway;ko04110//Cell cycle;ko04066//HIF-1 signaling pathway;ko04928//Parathyroid hormone synthesis, secretion and action;ko04012//ErbB signaling pathway;ko04115//p53 signaling pathway	K06625;K06625;K06625;K06625;K06625;K06625;K06625;K06625;K06625;K06625	GO:0043231//intracellular membrane-bounded organelle;GO:0043234//protein complex;GO:0044444//cytoplasmic part	GO:0004672//protein kinase activity;GO:0016538//cyclin-dependent protein serine/threonine kinase regulator activity;GO:0044389//ubiquitin-like protein ligase binding	GO:0000079//regulation of cyclin-dependent protein serine/threonine kinase activity;GO:0001558//regulation of cell growth;GO:0001934//positive regulation of protein phosphorylation;GO:0007050//cell cycle arrest;GO:0007264//small GTPase mediated signal transduction;GO:0007569//cell aging;GO:0008284//positive regulation of cell proliferation;GO:0008630//intrinsic apoptotic signaling pathway in resp…
ncbi_424208	27	65	25	30	780	974	1602	660	0.5	1.1	0.51	0.7	14.82	23.04	40.18	12.72	0.7025	22.69	5.01341	1.28824e-46	4.57293e-44	PRKAG3	5'-AMP-activated protein kinase subunit gamma-3 isoform X1	Organismal Systems;Cellular Processes;Organismal Systems;Environmental Information Processing;Environmental Information Processing;Organismal Systems;Environmental Information Processing;Organismal Systems;Organismal Systems;Organismal Systems;Organismal Systems;Organismal Systems	Environmental adaptation;Cellular community - eukaryotes;Endocrine system;Signal transduction;Signal transduction;Endocrine system;Signal transduction;Endocrine system;Aging;Endocrine system;Aging;Environmental adaptation	ko04714//Thermogenesis;ko04530//Tight junction;ko04921//Oxytocin signaling pathway;ko04371//Apelin signaling pathway;ko04068//FoxO signaling pathway;ko04910//Insulin signaling pathway;ko04152//AMPK signaling pathway;ko04922//Glucagon signaling pathway;ko04211//Longevity regulating pathway - mammal;ko04920//Adipocytokine signaling pathway;ko04213//Longevity regulating pathway - multiple species;ko…	K07200;K07200;K07200;K07200;K07200;K07200;K07200;K07200;K07200;K07200;K07200;K07200	-	GO:0016772//transferase activity, transferring phosphorus-containing groups;GO:0019900//kinase binding	GO:0005977//glycogen metabolic process;GO:0006796//phosphate-containing compound metabolic process;GO:0008645//hexose transport
ncbi_430280	17834	27279	22250	18886	249	77	64	325	619.76	816.87	795.59	793.48	8.51	3.25	2.89	11.39	756.425	6.51	-6.8604	6.11577e-46	2.118e-43	HSPB7	heat shock protein beta-7	-	-	-	-	GO:0005856//cytoskeleton;GO:0043231//intracellular membrane-bounded organelle	GO:0008092//cytoskeletal protein binding	-
ncbi_419910	4141	4140	3643	3411	669	813	735	708	15.73	13.54	14.24	15.64	2.5	3.74	3.62	2.7	14.7875	3.14	-2.23554	5.3663e-45	1.81419e-42	ITPR3	inositol 1,4,5-trisphosphate receptor type 3 isoform X1	Environmental Information Processing;Organismal Systems;Environmental Information Processing;Cellular Processes;Environmental Information Processing;Organismal Systems;Cellular Processes;Organismal Systems;Organismal Systems;Organismal Systems;Organismal Systems;Organismal Systems;Organismal Systems;Organismal Systems;Organismal Systems;Cellular Processes;Organismal Systems;Organismal Systems;Env…	Signal transduction;Endocrine system;Signal transduction;Cell growth and death;Signal transduction;Immune system;Cell growth and death;Nervous system;Immune system;Circulatory system;Nervous system;Endocrine system;Environmental adaptation;Nervous system;Nervous system;Cell growth and death;Nervous system;Sensory system;Signal transduction;Digestive system;Endocrine system;Immune system;Endocrine…	ko04020//Calcium signaling pathway;ko04921//Oxytocin signaling pathway;ko04022//cGMP - PKG signaling pathway;ko04218//Cellular senescence;ko04371//Apelin signaling pathway;ko04621//NOD-like receptor signaling pathway;ko04210//Apoptosis;ko04723//Retrograde endocannabinoid signaling;ko04611//Platelet activation;ko04270//Vascular smooth muscle contraction;ko04728//Dopaminergic synapse;ko04915//Estro…	K04960;K04960;K04960;K04960;K04960;K04960;K04960;K04960;K04960;K04960;K04960;K04960;K04960;K04960;K04960;K04960;K04960;K04960;K04960;K04960;K04960;K04960;K04960;K04960;K04960;K04960;K04960;K04960;K04960;K04960;K04960;K04960;K04960;K04960;K04960	-	-	-
ncbi_421877	2238	2330	1954	1776	5039	4695	4141	5032	29.14	26.13	26.17	27.96	64.45	74.11	70.08	65.97	27.35	68.6525	1.32777	3.0597e-44	1.01034e-41	PTP4A1	protein tyrosine phosphatase type IVA 1 isoform X1	-	-	-	-	GO:0005886//plasma membrane;GO:0031988//membrane-bounded vesicle	GO:0004721//phosphoprotein phosphatase activity	GO:0006464//cellular protein modification process;GO:0006796//phosphate-containing compound metabolic process;GO:0030334//regulation of cell migration
ncbi_421154	347	147	182	236	10336	4930	4536	4035	5.95	2.17	3.22	4.89	174.53	102.66	101.18	69.85	4.0575	112.055	4.78747	3.62813e-44	1.17081e-41	MYBPH	myosin-binding protein H	-	-	-	-	GO:0016459//myosin complex	-	-
ncbi_420569	473	399	324	417	3538	3086	1928	3130	7.7	5.6	5.43	8.21	56.69	60.98	40.81	51.42	6.735	52.475	2.96188	4.45664e-43	1.40622e-40	ASB4	ankyrin repeat and SOCS box protein 4	-	-	-	-	GO:0031461//cullin-RING ubiquitin ligase complex	GO:0044389//ubiquitin-like protein ligase binding	GO:0001570//vasculogenesis;GO:0007165//signal transduction;GO:0016567//protein ubiquitination
ncbi_429200	10551	10591	9125	7870	2264	2194	1809	2004	130.62	112.98	116.54	117.79	27.58	32.96	29.11	25.03	119.483	28.67	-2.05919	6.2488e-43	1.92884e-40	SLC38A3	sodium-coupled neutral amino acid transporter 3 isoform X1	Organismal Systems;Organismal Systems;Organismal Systems	Nervous system;Nervous system;Excretory system	ko04724//Glutamatergic synapse;ko04727//GABAergic synapse;ko04964//Proximal tubule bicarbonate reclamation	K13576;K13576;K13576	GO:0016021//integral component of membrane	GO:0008324//cation transmembrane transporter activity;GO:0015179//L-amino acid transmembrane transporter activity	GO:0015807//L-amino acid transport;GO:0098655//cation transmembrane transport
ncbi_431569	63	107	58	35	565	593	484	667	0.35	0.52	0.34	0.24	3.11	4.03	3.53	3.77	0.3625	3.61	3.31595	8.57168e-43	2.58956e-40	RHOBTB3	rho-related BTB domain-containing protein 3 isoform X1	-	-	-	-	GO:0044424//intracellular part	GO:0017016//Ras GTPase binding;GO:0017111//nucleoside-triphosphatase activity;GO:0032550//purine ribonucleoside binding	GO:0016192//vesicle-mediated transport;GO:0035556//intracellular signal transduction
ncbi_416113	7198	8463	6057	8937	584	763	617	733	56.88	57.62	49.24	85.37	4.54	7.32	6.34	5.84	62.2775	6.01	-3.37327	1.85589e-42	5.44995e-40	LMCD1	LIM and cysteine-rich domains protein 1	-	-	-	-	GO:0043231//intracellular membrane-bounded organelle;GO:0044421//extracellular region part	GO:0003712//transcription cofactor activity;GO:0046914//transition metal ion binding	GO:0003300//cardiac muscle hypertrophy;GO:0050850//positive regulation of calcium-mediated signaling
ncbi_418247	773	903	863	803	11194	8968	23047	8062	8.83	9.5	11.59	12.47	156.56	157.02	443.99	119.33	10.5975	219.225	4.37062	1.88075e-42	5.44995e-40	PFKFB3	6-phosphofructo-2-kinase/fructose-2,6-bisphosphatase 3 isoform X1	Environmental Information Processing;Environmental Information Processing;Metabolism	Signal transduction;Signal transduction;Carbohydrate metabolism	ko04152//AMPK signaling pathway;ko04066//HIF-1 signaling pathway;ko00051//Fructose and mannose metabolism	K01103;K01103;K01103	-	-	-
ncbi_404773	4651	7645	4457	1503	52	21	12	52	294.94	417.76	290.82	115.23	3.24	1.62	0.99	3.33	279.688	2.295	-6.92918	2.87036e-42	8.15125e-40	MUSTN1	musculoskeletal embryonic nuclear protein 1	-	-	-	-	-	-	-
ncbi_395802	1898	2331	1823	1964	121	91	126	203	9.94	11.21	9.98	12.44	0.69	0.62	1.08	0.98	10.8925	0.8425	-3.69251	3.18322e-41	8.86247e-39	PROX1	prospero homeobox protein 1 isoform X1	Environmental Information Processing	Signal transduction	ko04013//MAPK signaling pathway - fly	K20211	GO:0043231//intracellular membrane-bounded organelle	GO:0000976//transcription regulatory region sequence-specific DNA binding;GO:0000981//RNA polymerase II transcription factor activity, sequence-specific DNA binding;GO:0003712//transcription cofactor activity;GO:0005102//receptor binding;GO:0019904//protein domain specific binding	GO:0000079//regulation of cyclin-dependent protein serine/threonine kinase activity;GO:0000904//cell morphogenesis involved in differentiation;GO:0001743//optic placode formation;GO:0001936//regulation of endothelial cell proliferation;GO:0002067//glandular epithelial cell differentiation;GO:0007015//actin filament organization;GO:0008284//positive regulation of cell proliferation;GO:0010594//reg…
ncbi_100858156	7898	8071	8385	7063	18082	15674	16317	18344	227.21	200.07	248.2	245.65	511.84	547.18	610.12	532.39	230.282	550.383	1.25703	3.88225e-41	1.06008e-38	PPP1CA	serine/threonine-protein phosphatase PP1-alpha catalytic subunit	Environmental Information Processing;Cellular Processes;Cellular Processes;Organismal Systems;Environmental Information Processing;Environmental Information Processing;Cellular Processes;Organismal Systems;Organismal Systems;Organismal Systems;Organismal Systems;Organismal Systems;Cellular Processes;Organismal Systems;Genetic Information Processing;Organismal Systems	Signal transduction;Cell motility;Cellular community - eukaryotes;Endocrine system;Signal transduction;Signal transduction;Cell growth and death;Circulatory system;Endocrine system;Immune system;Circulatory system;Nervous system;Cell growth and death;Sensory system;Translation;Nervous system	ko04024//cAMP signaling pathway;ko04810//Regulation of actin cytoskeleton;ko04510//Focal adhesion;ko04921//Oxytocin signaling pathway;ko04022//cGMP - PKG signaling pathway;ko04390//Hippo signaling pathway;ko04218//Cellular senescence;ko04261//Adrenergic signaling in cardiomyocytes;ko04910//Insulin signaling pathway;ko04611//Platelet activation;ko04270//Vascular smooth muscle contraction;ko04728//…	K06269;K06269;K06269;K06269;K06269;K06269;K06269;K06269;K06269;K06269;K06269;K06269;K06269;K06269;K06269;K06269	GO:0008287//protein serine/threonine phosphatase complex;GO:0016020//membrane;GO:0031988//membrane-bounded vesicle;GO:0035097//histone methyltransferase complex;GO:0043232//intracellular non-membrane-bounded organelle;GO:0044297//cell body;GO:0044309//neuron spine;GO:0044444//cytoplasmic part	GO:0004721//phosphoprotein phosphatase activity;GO:0043169//cation binding	GO:0006470//protein dephosphorylation;GO:0006641//triglyceride metabolic process;GO:0007126//meiotic nuclear division;GO:0007623//circadian rhythm;GO:0009648//photoperiodism;GO:0010608//posttranscriptional regulation of gene expression;GO:0010962//regulation of glucan biosynthetic process;GO:0017015//regulation of transforming growth factor beta receptor signaling pathway;GO:0030323//respiratory …
ncbi_423895	3043	3002	1960	2167	296	267	373	335	18.03	15.36	11.94	15.53	1.73	1.92	2.88	2.01	15.215	2.135	-2.83319	6.91708e-41	1.85312e-38	GPAM	glycerol-3-phosphate acyltransferase 1, mitochondrial isoform X1	Metabolism;Metabolism;Metabolism	Global and overview maps;Lipid metabolism;Lipid metabolism	ko01100//Metabolic pathways;ko00564//Glycerophospholipid metabolism;ko00561//Glycerolipid metabolism	K00629;K00629;K00629	GO:0019866//organelle inner membrane;GO:0043231//intracellular membrane-bounded organelle	GO:0016747//transferase activity, transferring acyl groups other than amino-acyl groups	GO:0001817//regulation of cytokine production;GO:0002252//immune effector process;GO:0002683//negative regulation of immune system process;GO:0006641//triglyceride metabolic process;GO:0006644//phospholipid metabolic process;GO:0006732//coenzyme metabolic process;GO:0009746//response to hexose;GO:0032787//monocarboxylic acid metabolic process;GO:0040014//regulation of multicellular organism growt…
ncbi_420800	2257	3086	2640	2061	449	367	300	397	7.94	9.37	9.57	8.76	1.56	1.57	1.38	1.41	8.91	1.48	-2.58983	8.72149e-41	2.29327e-38	TPPP	tubulin polymerization-promoting protein isoform X1	-	-	-	-	GO:0015630//microtubule cytoskeleton;GO:0043231//intracellular membrane-bounded organelle;GO:0044444//cytoplasmic part	GO:0015631//tubulin binding	GO:0031109//microtubule polymerization or depolymerization;GO:0031334//positive regulation of protein complex assembly
ncbi_424691	12304	9863	8870	7962	134127	118371	54311	156675	176.22	121.59	130.65	137.73	1888.46	2055.84	1009.89	2262.94	141.548	1804.28	3.67207	2.65812e-40	6.86229e-38	PGM1	phosphoglucomutase-1 isoform X1	Metabolism;Metabolism;Metabolism;Metabolism;Metabolism;Metabolism;Metabolism	Global and overview maps;Nucleotide metabolism;Carbohydrate metabolism;Carbohydrate metabolism;Carbohydrate metabolism;Carbohydrate metabolism;Carbohydrate metabolism	ko01100//Metabolic pathways;ko00230//Purine metabolism;ko00010//Glycolysis / Gluconeogenesis;ko00520//Amino sugar and nucleotide sugar metabolism;ko00052//Galactose metabolism;ko00500//Starch and sucrose metabolism;ko00030//Pentose phosphate pathway	K01835;K01835;K01835;K01835;K01835;K01835;K01835	-	GO:0016866//intramolecular transferase activity;GO:0043169//cation binding	GO:0044238//primary metabolic process
ncbi_777252	1544	2479	1891	2346	9	2	33	11	6.19	8.53	7.78	11.36	0.04	0.01	0.17	0.04	8.465	0.065	-7.02493	3.70955e-40	9.40571e-38	SLC12A5	solute carrier family 12 member 5 isoform X1	Organismal Systems	Nervous system	ko04727//GABAergic synapse	K14427	-	-	-
ncbi_419148	1209	745	1113	606	5785	5428	6266	4627	15.38	8.17	14.58	9.36	72.65	83.81	103.88	59.48	11.8725	79.955	2.75156	8.83781e-40	2.20155e-37	RALY	RNA-binding protein Raly isoform X1	-	-	-	-	GO:0005681//spliceosomal complex	GO:0003723//RNA binding	-
ncbi_419557	3041	6390	4596	3714	209	260	250	387	262.88	475.99	408.8	388.16	17.78	27.27	28.09	33.75	383.957	26.7225	-3.84482	1.73574e-38	4.24927e-36	FABP3	fatty acid-binding protein, heart	Organismal Systems	Endocrine system	ko03320//PPAR signaling pathway	K08752	GO:0031988//membrane-bounded vesicle;GO:0044421//extracellular region part	GO:0005515//protein binding;GO:0036041//long-chain fatty acid binding	GO:0051234//establishment of localization
ncbi_429066	41	33	18	8	878	1338	450	1361	0.2	0.14	0.09	0.04	4.24	8.34	2.75	7.45	0.1175	5.695	5.59896	5.05712e-38	1.21705e-35	METTL11B	alpha N-terminal protein methyltransferase 1B isoform X1	-	-	-	-	-	-	-
ncbi_417309	75735	108911	38078	48860	1292	424	216	909	437.7	542.38	226.43	341.39	7.34	2.97	1.63	5.3	386.975	4.31	-6.48841	1.04641e-37	2.47632e-35	MYH1A	myosin, heavy chain 1A, skeletal muscle	Cellular Processes;Cellular Processes;Organismal Systems	Cell motility;Cellular community - eukaryotes;Circulatory system	ko04810//Regulation of actin cytoskeleton;ko04530//Tight junction;ko04270//Vascular smooth muscle contraction	K10352;K10352;K10352	GO:0015629//actin cytoskeleton	GO:0008092//cytoskeletal protein binding;GO:0032550//purine ribonucleoside binding	-
ncbi_396356	10606	11356	8807	5993	33175	32032	28157	25290	95.39	88.01	81.5	65.16	293.58	349.59	329.15	229.46	82.515	300.445	1.86437	1.11677e-37	2.5995e-35	MYLK2	myosin light chain kinase 2, skeletal/cardiac muscle	Cellular Processes;Cellular Processes;Environmental Information Processing;Organismal Systems;Environmental Information Processing;Environmental Information Processing;Organismal Systems;Organismal Systems;Organismal Systems	Cell motility;Cellular community - eukaryotes;Signal transduction;Endocrine system;Signal transduction;Signal transduction;Immune system;Circulatory system;Digestive system	ko04810//Regulation of actin cytoskeleton;ko04510//Focal adhesion;ko04020//Calcium signaling pathway;ko04921//Oxytocin signaling pathway;ko04022//cGMP - PKG signaling pathway;ko04371//Apelin signaling pathway;ko04611//Platelet activation;ko04270//Vascular smooth muscle contraction;ko04971//Gastric acid secretion	K00907;K00907;K00907;K00907;K00907;K00907;K00907;K00907;K00907	GO:0043231//intracellular membrane-bounded organelle	GO:0016301//kinase activity;GO:0032550//purine ribonucleoside binding	GO:0006468//protein phosphorylation;GO:0006937//regulation of muscle contraction;GO:0007268//synaptic transmission;GO:0010467//gene expression;GO:0035914//skeletal muscle cell differentiation;GO:0060415//muscle tissue morphogenesis
ncbi_395947	1150	1465	729	1317	41	12	24	9	5.3	5.84	3.81	7.41	0.14	0.06	0.11	0.05	5.59	0.09	-5.95678	6.24609e-37	1.43045e-34	SCN5A	sodium channel protein type 5 subunit alpha	Organismal Systems	Circulatory system	ko04261//Adrenergic signaling in cardiomyocytes	K04838	-	-	-
MSTRG.20717	2911	2791	1475	1660	81587	86684	17991	89739	39.3	32.47	20.49	27.1	1083.84	1420.18	315.71	1222.28	29.84	1010.5	5.08168	8.22512e-37	1.85379e-34	Gpd1	PREDICTED: glycerol-3-phosphate dehydrogenase [NAD(+)], cytoplasmic [Meleagris gallopavo]	Metabolism	Lipid metabolism	ko00564//Glycerophospholipid metabolism	K00006	GO:0031988//membrane-bounded vesicle;GO:0043231//intracellular membrane-bounded organelle;GO:0044444//cytoplasmic part	GO:0000166//nucleotide binding;GO:0016614//oxidoreductase activity, acting on CH-OH group of donors;GO:0046983//protein dimerization activity;GO:0048037//cofactor binding	GO:0006006//glucose metabolic process;GO:0006072//glycerol-3-phosphate metabolic process;GO:0006110//regulation of glycolytic process;GO:0006839//mitochondrial transport;GO:0034612//response to tumor necrosis factor;GO:0051591//response to cAMP
ncbi_769037	304	371	274	352	23	18	13	17	3.08	3.23	2.91	4.32	0.23	0.23	0.18	0.18	3.385	0.205	-4.04546	2.54032e-36	5.63594e-34	COL13A1	collagen alpha-1(XIII) chain isoform X2	Organismal Systems	Digestive system	ko04974//Protein digestion and absorption	K16617	-	-	-
ncbi_427789	148565	147223	96306	96621	308	13	33	169	428.45	365.88	285.81	336.95	0.87	0.04	0.12	0.49	354.272	0.38	-9.86464	6.19232e-36	1.33892e-33	MYH1G	myosin, heavy chain 1G, skeletal muscle isoform X1	Cellular Processes;Cellular Processes;Organismal Systems	Cell motility;Cellular community - eukaryotes;Circulatory system	ko04810//Regulation of actin cytoskeleton;ko04530//Tight junction;ko04270//Vascular smooth muscle contraction	K10352;K10352;K10352	GO:0015629//actin cytoskeleton	GO:0008092//cytoskeletal protein binding;GO:0032550//purine ribonucleoside binding	-
ncbi_395148	689	763	742	551	65	104	85	85	6.4	6.01	6.59	5.64	0.52	1.16	1.14	0.57	6.16	0.8475	-2.86165	6.22359e-36	1.33892e-33	NEBL	nebulette isoform X1	-	-	-	-	-	-	-
ncbi_415356	943	964	799	696	3767	4196	2509	4405	17.66	15.07	15.23	15.2	65.98	93.05	59.58	81.54	15.79	75.0375	2.2486	6.80407e-36	1.44195e-33	UBE2Q2	ubiquitin-conjugating enzyme E2 Q2 isoform X1	Genetic Information Processing	Folding, sorting and degradation	ko04120//Ubiquitin mediated proteolysis	K10582	-	-	-
ncbi_420115	1088	1865	1082	741	7502	7479	5075	6074	6.75	10.02	6.89	5.55	46.02	56.63	41.17	38.22	7.3025	45.51	2.63972	9.17439e-36	1.91569e-33	HOMER3	homer protein homolog 3 isoform X1	Environmental Information Processing;Organismal Systems	Signal transduction;Nervous system	ko04068//FoxO signaling pathway;ko04724//Glutamatergic synapse	K15010;K15010	GO:0014069//postsynaptic density;GO:0044424//intracellular part	GO:0005515//protein binding	GO:0044699//single-organism process;GO:0050789//regulation of biological process
ncbi_100861584	12537	12306	12900	8651	41444	32312	35239	26901	172.96	146.29	183.11	144.29	562.58	540.94	631.89	374.4	161.662	527.452	1.70606	3.04627e-35	6.26869e-33	SLC6A8	sodium- and chloride-dependent creatine transporter 1	Organismal Systems	Nervous system	ko04727//GABAergic synapse	K05039	GO:0031224//intrinsic component of membrane	GO:0015291//secondary active transmembrane transporter activity	GO:0044763//single-organism cellular process;GO:0044765//single-organism transport
ncbi_430953	6330	5845	6670	2539	274	310	259	430	70.01	55.71	75.91	33.95	2.98	4.16	3.72	4.8	58.895	3.915	-3.91106	3.23633e-35	6.495e-33	ABRA	actin-binding Rho-activating protein	-	-	-	-	GO:0005856//cytoskeleton;GO:0016020//membrane;GO:0043292//contractile fiber	GO:0003712//transcription cofactor activity;GO:0008092//cytoskeletal protein binding	GO:0006357//regulation of transcription from RNA polymerase II promoter;GO:0035023//regulation of Rho protein signal transduction;GO:0044093//positive regulation of molecular function
ncbi_415917	2024	2244	2347	1648	517	449	481	507	23.19	22.14	27.57	22.86	5.85	6.24	7.17	5.85	23.94	6.2775	-1.93116	3.24773e-35	6.495e-33	MAPKAPK3	MAP kinase-activated protein kinase 3 isoform X1	Environmental Information Processing;Environmental Information Processing	Signal transduction;Signal transduction	ko04010//MAPK signaling pathway;ko04370//VEGF signaling pathway	K04444;K04444	-	-	-
ncbi_428948	4214	4826	2745	4684	338	248	178	331	105.08	103.72	70.43	141.2	8.31	7.5	5.76	8.34	105.108	7.4775	-3.81317	4.74752e-35	9.3625e-33	PDLIM1	PDZ and LIM domain protein 1 isoform X1	-	-	-	-	GO:0005924//cell-substrate adherens junction;GO:0043232//intracellular non-membrane-bounded organelle;GO:0043234//protein complex	GO:0046914//transition metal ion binding	GO:0010468//regulation of gene expression
ncbi_422637	1841	1683	1445	1245	8647	10837	5410	10293	40.09	31.53	32.31	32.67	188.15	289.55	155.58	230.01	34.15	215.822	2.65989	4.82049e-35	9.37618e-33	STBD1	starch-binding domain-containing protein 1 isoform X1	-	-	-	-	-	-	-
ncbi_101749866	301	387	273	426	7	6	5	13	3.31	3.7	3.12	5.67	0.07	0.07	0.05	0.1	3.95	0.0725	-5.76773	5.82218e-35	1.11715e-32	LRTM2	leucine-rich repeat and transmembrane domain-containing protein 2 isoform X1	-	-	-	-	-	-	-
ncbi_422499	1694	1972	1803	1456	313	330	276	387	19.64	20.89	20.2	20.29	3.26	4.16	4.33	4.16	20.255	3.9775	-2.34834	1.13577e-34	2.15024e-32	ABHD18	protein ABHD18	-	-	-	-	-	-	-
ncbi_100858703	371	430	423	285	21	10	22	6	11.14	11.13	13.07	10.35	0.62	0.36	0.86	0.18	11.4225	0.505	-4.49945	1.19795e-34	2.23812e-32	LSMEM2	leucine-rich single-pass membrane protein 2	-	-	-	-	-	-	-
ncbi_421157	45	43	28	31	253	203	289	189	0.87	0.71	0.55	0.72	4.68	4.73	6.97	3.66	0.7125	5.01	2.81385	2.25804e-34	4.16389e-32	TMEM9	transmembrane protein 9 isoform X1	-	-	-	-	-	-	-
ncbi_100859674	742	643	764	655	100	63	92	68	8.19	5.72	8.2	8.46	1.13	0.85	1.3	0.67	7.6425	0.9875	-2.95219	2.52125e-34	4.58965e-32	PCBP4	poly(rC)-binding protein 4 isoform X1	-	-	-	-	-	-	-
ncbi_418963	554	600	547	500	113	90	88	81	2.36	2.2	2.38	2.56	0.48	0.47	0.49	0.35	2.375	0.4475	-2.40797	2.75585e-34	4.9532e-32	ZC3H12C	probable ribonuclease ZC3H12C isoform X1	-	-	-	-	-	-	-
ncbi_396405	2410	3104	2395	1709	496	324	432	391	17.15	20.03	19.86	15.75	3.44	2.82	4.14	3.04	18.1975	3.36	-2.43721	1.03981e-33	1.84554e-31	CAMKK2	calcium/calmodulin-dependent protein kinase kinase 2 isoform X1	Organismal Systems;Cellular Processes;Environmental Information Processing;Organismal Systems;Organismal Systems	Endocrine system;Transport and catabolism;Signal transduction;Aging;Endocrine system	ko04921//Oxytocin signaling pathway;ko04140//Autophagy - animal;ko04152//AMPK signaling pathway;ko04211//Longevity regulating pathway - mammal;ko04920//Adipocytokine signaling pathway	K07359;K07359;K07359;K07359;K07359	GO:0044424//intracellular part	GO:0004672//protein kinase activity;GO:0032550//purine ribonucleoside binding;GO:0046872//metal ion binding	GO:0006468//protein phosphorylation
ncbi_418755	842	944	657	610	1758	1677	1607	1521	7.98	7.37	6.15	6.99	15.57	18.32	17.69	13.88	7.1225	16.365	1.20016	4.8185e-33	8.44666e-31	NAXD	ATP-dependent (S)-NAD(P)H-hydrate dehydratase isoform X1	-	-	-	-	GO:0043231//intracellular membrane-bounded organelle	GO:0016836//hydro-lyase activity;GO:0032550//purine ribonucleoside binding	GO:0019362//pyridine nucleotide metabolic process
ncbi_418056	22938	55532	14447	18750	39	11	2	38	1005.2	2096.99	651.4	993.4	1.67	0.58	0.11	1.68	1186.75	1.01	-10.1984	5.15128e-33	8.91988e-31	MB	myoglobin	-	-	-	-	GO:0031988//membrane-bounded vesicle	GO:0022892//substrate-specific transporter activity;GO:0046906//tetrapyrrole binding;GO:0046914//transition metal ion binding	GO:0015669//gas transport;GO:0030218//erythrocyte differentiation;GO:0045444//fat cell differentiation
ncbi_421518	11	12	11	8	103	133	136	113	0.12	0.13	0.14	0.12	1.25	2.02	2.21	1.43	0.1275	1.7275	3.76012	1.49427e-32	2.55628e-30	SLC35F3	putative thiamine transporter SLC35F3 isoform X1	-	-	-	-	GO:0031224//intrinsic component of membrane	-	GO:0051180//vitamin transport
ncbi_423867	1477	1409	1009	971	5265	4447	3250	5072	18.1	14.81	12.61	14.4	62.94	65.65	51.41	62.14	14.98	60.535	2.01473	3.22567e-32	5.45253e-30	WBP1L	WW domain binding protein 1-like isoform X1	-	-	-	-	-	-	-
ncbi_417730	10903	13180	18567	12523	621	745	1345	1011	102.74	106.37	183.86	142.51	6.34	8.82	16.86	10.64	133.87	10.665	-3.64988	4.35599e-32	7.27655e-30	CD36	platelet glycoprotein 4 isoform X1	Cellular Processes;Environmental Information Processing;Organismal Systems;Environmental Information Processing;Organismal Systems;Organismal Systems;Organismal Systems;Organismal Systems	Transport and catabolism;Signal transduction;Immune system;Signaling molecules and interaction;Endocrine system;Endocrine system;Digestive system;Digestive system	ko04145//Phagosome;ko04152//AMPK signaling pathway;ko04640//Hematopoietic cell lineage;ko04512//ECM-receptor interaction;ko03320//PPAR signaling pathway;ko04920//Adipocytokine signaling pathway;ko04979//Cholesterol metabolism;ko04975//Fat digestion and absorption	K06259;K06259;K06259;K06259;K06259;K06259;K06259;K06259	GO:0031224//intrinsic component of membrane;GO:0043231//intracellular membrane-bounded organelle;GO:0044421//extracellular region part;GO:0044459//plasma membrane part;GO:0098589//membrane region	GO:0008329//signaling pattern recognition receptor activity;GO:0030228//lipoprotein particle receptor activity;GO:0071813//lipoprotein particle binding	GO:0001819//positive regulation of cytokine production;GO:0001934//positive regulation of protein phosphorylation;GO:0001952//regulation of cell-matrix adhesion;GO:0002758//innate immune response-activating signal transduction;GO:0006909//phagocytosis;GO:0010468//regulation of gene expression;GO:0010743//regulation of macrophage derived foam cell differentiation;GO:0010884//positive regulation of…
ncbi_395833	6070	6534	5429	5882	83755	99041	28244	104929	147.41	136.73	135.66	172.69	2001.36	2918.7	891.52	2570.72	148.123	2095.57	3.82248	6.7848e-32	1.1202e-29	PGK1	phosphoglycerate kinase	Metabolism;Metabolism;Environmental Information Processing;Metabolism;Metabolism	Global and overview maps;Global and overview maps;Signal transduction;Global and overview maps;Carbohydrate metabolism	ko01100//Metabolic pathways;ko01200//Carbon metabolism;ko04066//HIF-1 signaling pathway;ko01230//Biosynthesis of amino acids;ko00010//Glycolysis / Gluconeogenesis	K00927;K00927;K00927;K00927;K00927	-	GO:0016772//transferase activity, transferring phosphorus-containing groups;GO:0032550//purine ribonucleoside binding	GO:0006090//pyruvate metabolic process;GO:0006796//phosphate-containing compound metabolic process
ncbi_396221	9936	8115	6037	5558	178384	146136	41013	200599	212.28	150.91	132.94	144.35	3759.66	3817.99	1137.19	4326.68	160.12	3260.38	4.34781	1.09956e-31	1.79455e-29	LDHA	L-lactate dehydrogenase A chain isoform X1	Metabolism;Environmental Information Processing;Organismal Systems;Metabolism;Metabolism;Metabolism;Metabolism	Global and overview maps;Signal transduction;Endocrine system;Carbohydrate metabolism;Amino acid metabolism;Carbohydrate metabolism;Carbohydrate metabolism	ko01100//Metabolic pathways;ko04066//HIF-1 signaling pathway;ko04922//Glucagon signaling pathway;ko00010//Glycolysis / Gluconeogenesis;ko00270//Cysteine and methionine metabolism;ko00620//Pyruvate metabolism;ko00640//Propanoate metabolism	K00016;K00016;K00016;K00016;K00016;K00016;K00016	GO:0031988//membrane-bounded vesicle;GO:0043231//intracellular membrane-bounded organelle;GO:0044441//ciliary part;GO:0044444//cytoplasmic part	GO:0004457//lactate dehydrogenase activity	GO:0005975//carbohydrate metabolic process;GO:0006090//pyruvate metabolic process;GO:0007154//cell communication;GO:0048856//anatomical structure development
ncbi_420996	5952	11084	7019	4961	825	382	654	532	33.09	59.68	44.28	36.1	5.08	2.53	4.61	2.91	43.2875	3.7825	-3.51654	1.3056e-31	2.10662e-29	NR4A3	nuclear receptor subfamily 4 group A member 3 isoform X1	-	-	-	-	GO:0043231//intracellular membrane-bounded organelle;GO:0043234//protein complex	GO:0000981//RNA polymerase II transcription factor activity, sequence-specific DNA binding;GO:0003677//DNA binding;GO:0038023//signaling receptor activity;GO:0046914//transition metal ion binding	GO:0000302//response to reactive oxygen species;GO:0001704//formation of primary germ layer;GO:0006357//regulation of transcription from RNA polymerase II promoter;GO:0009755//hormone-mediated signaling pathway;GO:0021543//pallium development;GO:0035239//tube morphogenesis;GO:0043065//positive regulation of apoptotic process;GO:0043066//negative regulation of apoptotic process;GO:0050905//neuromu…
ncbi_417143	1911	2686	2656	1774	6088	8417	7084	7471	11.73	14.21	16.78	13.17	36.78	62.73	56.53	46.3	13.9725	50.585	1.85612	1.52969e-31	2.44046e-29	RXRA	retinoic acid receptor RXR-alpha isoform X1	Environmental Information Processing;Organismal Systems;Organismal Systems;Organismal Systems;Organismal Systems;Organismal Systems;Organismal Systems	Signal transduction;Endocrine system;Immune system;Endocrine system;Digestive system;Endocrine system;Endocrine system	ko04151//PI3K-Akt signaling pathway;ko04919//Thyroid hormone signaling pathway;ko04659//Th17 cell differentiation;ko04928//Parathyroid hormone synthesis, secretion and action;ko04976//Bile secretion;ko03320//PPAR signaling pathway;ko04920//Adipocytokine signaling pathway	K08524;K08524;K08524;K08524;K08524;K08524;K08524	GO:0000785//chromatin;GO:0043231//intracellular membrane-bounded organelle	GO:0000976//transcription regulatory region sequence-specific DNA binding;GO:0003682//chromatin binding;GO:0003708//retinoic acid receptor activity;GO:0008134//transcription factor binding;GO:0046914//transition metal ion binding;GO:0046983//protein dimerization activity	GO:0001101//response to acid chemical;GO:0001654//eye development;GO:0002067//glandular epithelial cell differentiation;GO:0003006//developmental process involved in reproduction;GO:0006447//regulation of translational initiation by iron;GO:0009755//hormone-mediated signaling pathway;GO:0016032//viral process;GO:0030522//intracellular receptor signaling pathway;GO:0043009//chordate embryonic deve…
ncbi_396219	9487	10189	11572	10538	457	666	791	1125	120.49	110.65	153.15	159.4	6.14	9.32	12.87	13.77	135.923	10.525	-3.69089	2.70686e-31	4.27052e-29	LPL	lipoprotein lipase isoform X1	Organismal Systems;Metabolism;Organismal Systems	Endocrine system;Lipid metabolism;Digestive system	ko03320//PPAR signaling pathway;ko00561//Glycerolipid metabolism;ko04979//Cholesterol metabolism	K01059;K01059;K01059	GO:0031224//intrinsic component of membrane;GO:0031988//membrane-bounded vesicle;GO:0034385//triglyceride-rich lipoprotein particle;GO:0044464//cell part	GO:0005515//protein binding;GO:0005539//glycosaminoglycan binding;GO:0016298//lipase activity	GO:0006641//triglyceride metabolic process;GO:0010743//regulation of macrophage derived foam cell differentiation;GO:0010884//positive regulation of lipid storage;GO:0055090//acylglycerol homeostasis
ncbi_395830	506	547	351	397	3224	3156	1523	2848	12.46	11.05	9.13	12.11	80.6	97.32	49.84	72.45	11.1875	75.0525	2.74601	4.40583e-31	6.87454e-29	PON2	serum paraoxonase/arylesterase 2 precursor	-	-	-	-	-	GO:0016791//phosphatase activity;GO:0043169//cation binding	GO:0006796//phosphate-containing compound metabolic process
ncbi_418125	1929	2949	2284	1657	109	100	57	188	9.99	13.16	12.14	10.3	0.54	0.62	0.38	1	11.3975	0.635	-4.16582	5.30228e-31	8.18338e-29	PTN	pleiotrophin precursor	-	-	-	-	GO:0043231//intracellular membrane-bounded organelle	GO:0005102//receptor binding;GO:0005539//glycosaminoglycan binding	GO:0007611//learning or memory;GO:0031214//biomineral tissue development;GO:0048522//positive regulation of cellular process
ncbi_396229	2224	2569	1741	1452	359	407	331	378	84.55	84.18	68.12	66.73	13.42	18.8	16.36	14.52	75.895	15.775	-2.26636	8.65414e-31	1.32129e-28	HRAS	GTPase HRas precursor	Environmental Information Processing;Environmental Information Processing;Cellular Processes;Organismal Systems;Cellular Processes;Cellular Processes;Environmental Information Processing;Environmental Information Processing;Organismal Systems;Environmental Information Processing;Environmental Information Processing;Environmental Information Processing;Cellular Processes;Environmental Information …	Signal transduction;Signal transduction;Transport and catabolism;Environmental adaptation;Cell motility;Cellular community - eukaryotes;Signal transduction;Signal transduction;Endocrine system;Signal transduction;Signal transduction;Signal transduction;Cell growth and death;Signal transduction;Immune system;Development;Cellular community - eukaryotes;Cell growth and death;Signal transduction;Endo…	ko04151//PI3K-Akt signaling pathway;ko04010//MAPK signaling pathway;ko04144//Endocytosis;ko04714//Thermogenesis;ko04810//Regulation of actin cytoskeleton;ko04510//Focal adhesion;ko04014//Ras signaling pathway;ko04015//Rap1 signaling pathway;ko04921//Oxytocin signaling pathway;ko04150//mTOR signaling pathway;ko04630//Jak-STAT signaling pathway;ko04072//Phospholipase D signaling pathway;ko04218//Ce…	K02833;K02833;K02833;K02833;K02833;K02833;K02833;K02833;K02833;K02833;K02833;K02833;K02833;K02833;K02833;K02833;K02833;K02833;K02833;K02833;K02833;K02833;K02833;K02833;K02833;K02833;K02833;K02833;K02833;K02833;K02833;K02833;K02833;K02833;K02833;K02833;K02833;K02833;K02833;K02833;K02833;K02833;K02833;K02833	GO:0043231//intracellular membrane-bounded organelle;GO:0044444//cytoplasmic part;GO:0098589//membrane region	GO:0019904//protein domain specific binding;GO:0032550//purine ribonucleoside binding	GO:0000075//cell cycle checkpoint;GO:0002220//innate immune response activating cell surface receptor signaling pathway;GO:0006275//regulation of DNA replication;GO:0006357//regulation of transcription from RNA polymerase II promoter;GO:0007569//cell aging;GO:0007599//hemostasis;GO:0007632//visual behavior;GO:0008284//positive regulation of cell proliferation;GO:0010586//miRNA metabolic process;G…
ncbi_769685	910	1486	1239	1246	100	31	38	55	9.35	13.16	13.11	15.48	1.01	0.39	0.51	0.57	12.775	0.62	-4.36491	8.91346e-31	1.34641e-28	LRRC30	leucine-rich repeat-containing protein 30	-	-	-	-	-	-	-
ncbi_422933	945	948	1113	957	117	124	155	164	6.26	5.41	7.59	7.67	0.76	1	1.33	1.1	6.7325	1.0475	-2.68419	9.0114e-31	1.34687e-28	ADRA1D	alpha-1D adrenergic receptor	Environmental Information Processing;Environmental Information Processing;Environmental Information Processing;Organismal Systems;Organismal Systems;Organismal Systems	Signaling molecules and interaction;Signal transduction;Signal transduction;Circulatory system;Circulatory system;Digestive system	ko04080//Neuroactive ligand-receptor interaction;ko04020//Calcium signaling pathway;ko04022//cGMP - PKG signaling pathway;ko04261//Adrenergic signaling in cardiomyocytes;ko04270//Vascular smooth muscle contraction;ko04970//Salivary secretion	K04137;K04137;K04137;K04137;K04137;K04137	GO:0031224//intrinsic component of membrane	GO:0004936//alpha-adrenergic receptor activity	GO:0007186//G-protein coupled receptor signaling pathway;GO:0042310//vasoconstriction
ncbi_423156	1364	1694	1911	1870	150	185	98	162	5.04	5.53	7.07	8.43	0.61	0.81	0.44	0.6	6.5175	0.615	-3.40566	1.45175e-30	2.14722e-28	SLC1A2	excitatory amino acid transporter 2 isoform X1	Organismal Systems	Nervous system	ko04724//Glutamatergic synapse	K05613	GO:0031224//intrinsic component of membrane;GO:0032589//neuron projection membrane	GO:0005283//sodium:amino acid symporter activity;GO:0005310//dicarboxylic acid transmembrane transporter activity	GO:0001101//response to acid chemical;GO:0006950//response to stress;GO:0007154//cell communication;GO:0009416//response to light stimulus;GO:0010828//positive regulation of glucose transport;GO:0015813//L-glutamate transport;GO:0040007//growth;GO:0043090//amino acid import;GO:0048731//system development
ncbi_417178	1336	1300	1590	1095	3776	3957	4925	3363	29.44	24.69	36.05	29.17	81.88	105.82	141.07	74.76	29.8375	100.882	1.75748	2.25733e-30	3.30432e-28	PLPP7	inactive phospholipid phosphatase 7	-	-	-	-	GO:0012505//endomembrane system	-	GO:0010830//regulation of myotube differentiation
ncbi_395996	1648	1686	1503	1153	3482	3362	2677	3190	25.45	22.44	23.89	21.53	52.92	63.01	53.74	49.71	23.3275	54.845	1.23333	3.67392e-30	5.32306e-28	BLMH	bleomycin hydrolase	-	-	-	-	GO:0031988//membrane-bounded vesicle;GO:0043231//intracellular membrane-bounded organelle	GO:0004175//endopeptidase activity	GO:0019538//protein metabolic process;GO:0042221//response to chemical
ncbi_396430	325645	290147	226738	223523	7529	2708	706	2024	7076.51	5434.34	5071.16	5872.52	162.42	72.87	21.56	45.71	5863.63	75.64	-6.2765	5.76051e-30	8.26197e-28	TPM2	tropomyosin beta chain isoform X1	-	-	-	-	-	-	GO:0051336//regulation of hydrolase activity
ncbi_395519	1604	2152	2275	1307	265	225	329	235	30.82	35.7	44.92	30.41	4.99	5.26	8.17	4.56	35.4625	5.745	-2.62592	8.45842e-30	1.20101e-27	MAFF	transcription factor MafF isoform X1	-	-	-	-	GO:0043231//intracellular membrane-bounded organelle	GO:0001071//nucleic acid binding transcription factor activity;GO:0003677//DNA binding	GO:0007519//skeletal muscle tissue development;GO:0009913//epidermal cell differentiation;GO:0010468//regulation of gene expression;GO:0034645//cellular macromolecule biosynthetic process
ncbi_423911	2760	2600	2808	2184	550	640	507	570	23.07	18.87	24.36	22.25	4.72	6.63	5.57	4.85	22.1375	5.4425	-2.02415	1.05909e-29	1.48891e-27	ABLIM1	actin-binding LIM protein 1 isoform X7	Organismal Systems	Development	ko04360//Axon guidance	K07520	-	-	-
ncbi_419690	1405	1564	1078	1092	142	86	49	64	3.19	3.23	2.46	3.14	0.31	0.26	0.15	0.15	3.005	0.2175	-3.78828	1.13024e-29	1.57336e-27	MYOM3	myomesin-3 isoform X1	-	-	-	-	-	GO:0046983//protein dimerization activity	-
ncbi_419070	2920	2540	2274	2064	640	521	622	607	22.9	17.24	18.55	19.51	5.01	5.03	6.47	4.83	19.55	5.335	-1.87361	1.95896e-29	2.70051e-27	GDPD5	glycerophosphodiester phosphodiesterase domain-containing protein 5 isoform X1	-	-	-	-	GO:0031224//intrinsic component of membrane;GO:0043005//neuron projection;GO:0044444//cytoplasmic part	GO:0005488//binding;GO:0008081//phosphoric diester hydrolase activity	GO:0008593//regulation of Notch signaling pathway;GO:0021515//cell differentiation in spinal cord;GO:0021953//central nervous system neuron differentiation;GO:0030030//cell projection organization;GO:0040034//regulation of development, heterochronic;GO:0044238//primary metabolic process;GO:0045597//positive regulation of cell differentiation
ncbi_395883	3178	2385	3044	2365	414	189	295	295	45.19	29.01	43.64	40.54	5.88	3.17	5.48	4.29	39.595	4.705	-3.07305	3.83925e-29	5.24169e-27	TMOD1	tropomodulin-1	-	-	-	-	GO:0005856//cytoskeleton;GO:0043234//protein complex;GO:0043292//contractile fiber	GO:0003779//actin binding	GO:0003012//muscle system process;GO:0007626//locomotory behavior;GO:0010927//cellular component assembly involved in morphogenesis;GO:0051693//actin filament capping
ncbi_423656	274	213	239	182	633	807	755	915	5.38	3.6	4.83	4.32	12.22	19.22	19.26	18.11	4.5325	17.2025	1.92424	4.97375e-29	6.72593e-27	NRBF2	nuclear receptor-binding factor 2	Cellular Processes	Transport and catabolism	ko04140//Autophagy - animal	K21246	-	-	-
ncbi_422315	2577	2781	2621	2197	637	714	757	706	15.93	14.69	16.75	16.62	4.04	5.4	5.88	4.45	15.9975	4.9425	-1.69453	5.19397e-29	6.95747e-27	ARHGEF9	rho guanine nucleotide exchange factor 9 isoform X1	-	-	-	-	-	-	GO:0043087//regulation of GTPase activity
ncbi_396009	12485	14543	11844	8083	30	1	4	3	481.36	482.73	469.79	376.54	1.14	0.05	0.2	0.12	452.605	0.3775	-10.2276	6.08968e-29	8.08107e-27	TNNT1	troponin T, slow skeletal muscle isoform X1	-	-	-	-	GO:0043234//protein complex	GO:0008092//cytoskeletal protein binding	GO:0006936//muscle contraction;GO:0090257//regulation of muscle system process
ncbi_768713	15768	13113	14611	9272	35119	43672	36635	33344	100.51	72.06	95.94	71.5	220.44	337.85	303.62	214.42	85.0025	269.082	1.66247	2.57233e-28	3.38189e-26	PTP4A3	protein tyrosine phosphatase type IVA 3 isoform X1	-	-	-	-	-	GO:0004721//phosphoprotein phosphatase activity	GO:0006796//phosphate-containing compound metabolic process
ncbi_417543	7556	6388	6458	4614	32943	34817	17569	36289	196.37	143.11	172.8	144.98	842.51	1099.23	594.18	952.35	164.315	872.067	2.40798	5.0171e-28	6.53558e-26	PHKG1	phosphorylase b kinase gamma catalytic chain, skeletal muscle/heart isoform isoform X1	Environmental Information Processing;Organismal Systems;Organismal Systems	Signal transduction;Endocrine system;Endocrine system	ko04020//Calcium signaling pathway;ko04910//Insulin signaling pathway;ko04922//Glucagon signaling pathway	K00871;K00871;K00871	GO:0044444//cytoplasmic part	GO:0004683//calmodulin-dependent protein kinase activity;GO:0005515//protein binding;GO:0032550//purine ribonucleoside binding	GO:0005977//glycogen metabolic process;GO:0006464//cellular protein modification process;GO:0006796//phosphate-containing compound metabolic process
ncbi_396002	5420	4410	4754	3786	23501	22152	14193	32674	234.81	164.8	211.89	198.68	1003.96	1166.61	800.44	1429.7	202.545	1100.18	2.44142	5.77629e-28	7.45614e-26	AK1	adenylate kinase isoenzyme 1 isoform X1	Metabolism;Metabolism;Metabolism	Global and overview maps;Nucleotide metabolism;Metabolism of cofactors and vitamins	ko01100//Metabolic pathways;ko00230//Purine metabolism;ko00730//Thiamine metabolism	K00939;K00939;K00939	GO:0016020//membrane;GO:0031514//motile cilium;GO:0031988//membrane-bounded vesicle;GO:0044447//axoneme part	GO:0016301//kinase activity;GO:0016776//phosphotransferase activity, phosphate group as acceptor;GO:0032550//purine ribonucleoside binding	GO:0009132//nucleoside diphosphate metabolic process;GO:0009141//nucleoside triphosphate metabolic process;GO:0009152//purine ribonucleotide biosynthetic process;GO:0022402//cell cycle process
ncbi_395504	185	195	140	188	1052	733	551	898	3.08	2.79	2.4	3.78	17.21	14.79	11.91	15.06	3.0125	14.7425	2.29095	1.92033e-26	2.45647e-24	GATM	glycine amidinotransferase, mitochondrial isoform X1	Metabolism;Metabolism;Metabolism	Global and overview maps;Amino acid metabolism;Amino acid metabolism	ko01100//Metabolic pathways;ko00330//Arginine and proline metabolism;ko00260//Glycine, serine and threonine metabolism	K00613;K00613;K00613	GO:0019866//organelle inner membrane;GO:0031988//membrane-bounded vesicle;GO:0043231//intracellular membrane-bounded organelle	GO:0015067//amidinotransferase activity;GO:0016810//hydrolase activity, acting on carbon-nitrogen (but not peptide) bonds	GO:0006600//creatine metabolic process
ncbi_424234	844	897	963	665	1900	1822	2005	2547	4.88	4.47	5.73	4.65	10.82	12.79	15.07	14.87	4.9325	13.3875	1.4405	4.01955e-26	5.05075e-24	PTPN4	tyrosine-protein phosphatase non-receptor type 4	-	-	-	-	GO:0005886//plasma membrane;GO:0043232//intracellular non-membrane-bounded organelle	GO:0004725//protein tyrosine phosphatase activity;GO:0005515//protein binding	GO:0006470//protein dephosphorylation
ncbi_395434	1022	1071	714	663	4278	3951	2204	3987	19.98	18.05	14.37	15.67	82.32	93.77	56.03	78.67	17.0175	77.6975	2.19085	4.75751e-26	5.92561e-24	POPDC3	popeye domain-containing protein 3	-	-	-	-	GO:0031224//intrinsic component of membrane;GO:0043296//apical junction complex;GO:0044459//plasma membrane part	GO:0030551//cyclic nucleotide binding	GO:0000904//cell morphogenesis involved in differentiation;GO:0006810//transport;GO:0008016//regulation of heart contraction;GO:0016337//single organismal cell-cell adhesion;GO:0022604//regulation of cell morphogenesis;GO:0030097//hemopoiesis;GO:0040012//regulation of locomotion;GO:0060926//cardiac pacemaker cell development;GO:0065008//regulation of biological quality
ncbi_769506	640	869	842	682	142	89	131	91	2.83	3.33	3.85	3.61	0.62	0.48	0.75	0.41	3.405	0.565	-2.59133	5.36159e-26	6.61993e-24	DGKH	diacylglycerol kinase eta isoform X1	Metabolism;Environmental Information Processing;Metabolism;Environmental Information Processing;Metabolism	Global and overview maps;Signal transduction;Lipid metabolism;Signal transduction;Lipid metabolism	ko01100//Metabolic pathways;ko04072//Phospholipase D signaling pathway;ko00564//Glycerophospholipid metabolism;ko04070//Phosphatidylinositol signaling system;ko00561//Glycerolipid metabolism	K00901;K00901;K00901;K00901;K00901	GO:0031090//organelle membrane;GO:0043231//intracellular membrane-bounded organelle	GO:0016301//kinase activity;GO:0032550//purine ribonucleoside binding	GO:0006461//protein complex assembly;GO:0006796//phosphate-containing compound metabolic process;GO:0007186//G-protein coupled receptor signaling pathway
ncbi_770548	574	565	444	513	0	0	0	0	10.35	8.62	9.3	8.99	0	0	0	0	9.315	0.001	-13.1853	6.52925e-26	7.99215e-24	LOC770548	uncharacterized protein LOC770548 isoform X1	-	-	-	-	-	-	-
ncbi_427559	6851	7634	5866	5133	15017	17016	19104	12262	116.02	111.4	102.22	105.1	250.24	349.7	420.52	209.5	108.685	307.49	1.50039	7.90975e-26	9.59919e-24	MAP1LC3B	microtubule-associated proteins 1A/1B light chain 3B	Cellular Processes	Cell growth and death	ko04216//Ferroptosis	K10435	GO:0005773//vacuole;GO:0015630//microtubule cytoskeleton;GO:0016020//membrane;GO:0031982//vesicle;GO:0044441//ciliary part	GO:0005488//binding	GO:0006996//organelle organization;GO:0010506//regulation of autophagy;GO:0044763//single-organism cellular process
ncbi_421156	1294	1175	1100	889	2139	2476	2551	2080	31.6	24.73	27.64	26.25	51.4	73.38	80.97	51.25	27.555	64.25	1.22138	8.41504e-26	1.01169e-23	TMEM183A	transmembrane protein 183A	-	-	-	-	-	-	-
ncbi_417105	196	293	213	187	513	549	522	618	1.41	1.97	1.75	1.64	4.17	5.7	5.15	5.45	1.6925	5.1175	1.59628	8.47883e-26	1.01169e-23	STRBP	spermatid perinuclear RNA-binding protein isoform X1	-	-	-	-	GO:0005856//cytoskeleton;GO:0043231//intracellular membrane-bounded organelle	GO:0003723//RNA binding	GO:0007281//germ cell development;GO:0009612//response to mechanical stimulus;GO:0048232//male gamete generation
ncbi_395736	1561	2370	1595	1408	249	329	292	348	11.71	15.33	12.29	12.79	1.85	3.01	2.86	2.63	13.03	2.5875	-2.33221	1.08231e-25	1.28064e-23	NEDD9	enhancer of filamentation 1 isoform X1	-	-	-	-	GO:0043231//intracellular membrane-bounded organelle	-	-
ncbi_426038	2592	2646	2957	2102	7025	8047	11756	7030	33.03	28.58	39.16	32.37	89.13	122.24	200.96	89.5	33.285	125.457	1.91425	1.54617e-25	1.81438e-23	ABCF2	ATP-binding cassette sub-family F member 2 isoform X1	-	-	-	-	GO:0043231//intracellular membrane-bounded organelle	GO:0017111//nucleoside-triphosphatase activity;GO:0032550//purine ribonucleoside binding	-
ncbi_426361	787	819	734	502	1521	1410	1283	1296	30.22	27.1	29	23.31	57.47	65.7	64.04	50.21	27.4075	59.355	1.1148	1.61989e-25	1.88531e-23	H2AFZ	histone H2A.Z	Cellular Processes	Cell growth and death	ko04217//Necroptosis	K11251	GO:0000790//nuclear chromatin;GO:0031988//membrane-bounded vesicle	GO:0000977//RNA polymerase II regulatory region sequence-specific DNA binding;GO:0031490//chromatin DNA binding;GO:0046983//protein dimerization activity	GO:0006357//regulation of transcription from RNA polymerase II promoter;GO:0032355//response to estradiol
ncbi_419953	1525	904	1412	1390	6620	6194	8086	12362	11.68	5.96	11.12	12.87	49.87	57.55	80.47	95.48	10.4075	70.8425	2.76699	2.10209e-25	2.42663e-23	ACE	angiotensin-converting enzyme precursor	Organismal Systems;Organismal Systems	Endocrine system;Endocrine system	ko04924//Renin secretion;ko04614//Renin-angiotensin system	K01283;K01283	GO:0031224//intrinsic component of membrane	GO:0008238//exopeptidase activity;GO:0043169//cation binding	GO:0019538//protein metabolic process
ncbi_420208	75023	71678	53956	71005	122	4	17	125	1431.94	1278.37	1141.76	1738.09	2.14	0.06	0.44	2.9	1397.54	1.385	-9.97879	2.56698e-25	2.9394e-23	CA3A	carbonic anhydrase 3A	Metabolism	Energy metabolism	ko00910//Nitrogen metabolism	K01672	GO:0044424//intracellular part	GO:0046914//transition metal ion binding	GO:0044237//cellular metabolic process
ncbi_419158	10303	11185	8404	8283	2484	1426	1802	1909	105.33	99.28	89.25	100.42	25.06	17.71	24.16	19.05	98.57	21.495	-2.19715	2.65786e-25	3.01912e-23	ACSS2	acetyl-coenzyme A synthetase, cytoplasmic isoform X1	Metabolism;Metabolism;Metabolism;Metabolism;Metabolism;Metabolism	Global and overview maps;Global and overview maps;Carbohydrate metabolism;Carbohydrate metabolism;Carbohydrate metabolism;Carbohydrate metabolism	ko01100//Metabolic pathways;ko01200//Carbon metabolism;ko00010//Glycolysis / Gluconeogenesis;ko00620//Pyruvate metabolism;ko00630//Glyoxylate and dicarboxylate metabolism;ko00640//Propanoate metabolism	K01895;K01895;K01895;K01895;K01895;K01895	GO:0043231//intracellular membrane-bounded organelle	GO:0016405//CoA-ligase activity;GO:0032550//purine ribonucleoside binding	GO:0006083//acetate metabolic process;GO:0006084//acetyl-CoA metabolic process;GO:0006629//lipid metabolic process
ncbi_396435	29482	25437	25465	25716	231137	190761	91183	315720	786.29	584.58	698.81	829.19	6065.67	6173.89	3160.93	8494.88	724.717	5973.84	3.04317	3.2125e-25	3.62018e-23	TPI1	triosephosphate isomerase	Metabolism;Metabolism;Metabolism;Metabolism;Metabolism;Metabolism	Global and overview maps;Global and overview maps;Carbohydrate metabolism;Global and overview maps;Carbohydrate metabolism;Carbohydrate metabolism	ko01100//Metabolic pathways;ko01200//Carbon metabolism;ko00562//Inositol phosphate metabolism;ko01230//Biosynthesis of amino acids;ko00010//Glycolysis / Gluconeogenesis;ko00051//Fructose and mannose metabolism	K01803;K01803;K01803;K01803;K01803;K01803	GO:0031988//membrane-bounded vesicle;GO:0043231//intracellular membrane-bounded organelle;GO:0044421//extracellular region part;GO:0044444//cytoplasmic part	GO:0016861//intramolecular oxidoreductase activity, interconverting aldoses and ketoses	GO:0006006//glucose metabolic process;GO:0006081//cellular aldehyde metabolic process;GO:0006090//pyruvate metabolic process;GO:0006739//NADP metabolic process;GO:0044707//single-multicellular organism process
ncbi_395910	562	750	484	427	50	88	71	71	8.99	10.34	7.96	8.26	0.79	1.71	1.48	1.15	8.8875	1.2825	-2.79282	3.56664e-25	3.98762e-23	PADIL	peptidyl arginine deiminase-like	-	-	-	-	GO:0044424//intracellular part	GO:0016813//hydrolase activity, acting on carbon-nitrogen (but not peptide) bonds, in linear amidines;GO:0046872//metal ion binding	GO:0018195//peptidyl-arginine modification
ncbi_417707	1810	2477	3113	1721	8105	13807	10702	8753	22.78	28.56	43.01	25.77	108.79	233.59	185.95	107.33	30.03	158.915	2.40378	3.83336e-25	4.25233e-23	NAMPT	nicotinamide phosphoribosyltransferase isoform X1	Metabolism;Organismal Systems;Metabolism	Global and overview maps;Immune system;Metabolism of cofactors and vitamins	ko01100//Metabolic pathways;ko04621//NOD-like receptor signaling pathway;ko00760//Nicotinate and nicotinamide metabolism	K03462;K03462;K03462	-	-	-
ncbi_424665	10489	12340	10988	7585	18984	25337	25552	23451	35.33	35.82	38.08	30.89	62.92	103.57	111.88	79.69	35.03	89.515	1.35354	6.25625e-25	6.88624e-23	USP24	ubiquitin carboxyl-terminal hydrolase 24 isoform X1	-	-	-	-	-	-	-
ncbi_416271	2729	2536	3221	1501	19684	19025	8660	12688	37.54	30.06	45.59	24.97	266.46	317.62	154.86	176.1	34.54	228.76	2.72749	7.14597e-25	7.80505e-23	MYOZ3	myozenin-3	-	-	-	-	-	-	-
ncbi_420389	7489	15456	9834	11042	1486	1335	832	1171	68.6	121.99	92.68	122.28	13.39	14.84	9.91	10.82	101.388	12.24	-3.0502	7.83687e-25	8.49432e-23	KLHL40	kelch-like protein 40	-	-	-	-	-	-	-
ncbi_416299	20581	22366	20919	20196	1623	1246	680	2332	423	399.1	444.08	506.4	31.7	30.24	17.22	46.66	443.145	31.455	-3.81642	7.93488e-25	8.53541e-23	MYOT	myotilin isoform X1	-	-	-	-	-	-	-
ncbi_416642	224	171	155	101	1623	1442	2056	601	1.89	1.16	1.24	0.84	13.78	15.2	22.69	5.04	1.2825	14.1775	3.46657	1.38291e-24	1.47638e-22	ABAT	4-aminobutyrate aminotransferase, mitochondrial	Metabolism;Organismal Systems;Metabolism;Metabolism;Metabolism;Metabolism;Metabolism	Global and overview maps;Nervous system;Amino acid metabolism;Amino acid metabolism;Carbohydrate metabolism;Metabolism of other amino acids;Carbohydrate metabolism	ko01100//Metabolic pathways;ko04727//GABAergic synapse;ko00280//Valine, leucine and isoleucine degradation;ko00250//Alanine, aspartate and glutamate metabolism;ko00640//Propanoate metabolism;ko00410//beta-Alanine metabolism;ko00650//Butanoate metabolism	K13524;K13524;K13524;K13524;K13524;K13524;K13524	GO:0031988//membrane-bounded vesicle;GO:0044424//intracellular part	GO:0008483//transaminase activity;GO:0043168//anion binding;GO:0046983//protein dimerization activity	GO:0006520//cellular amino acid metabolic process;GO:0030534//adult behavior
ncbi_101750657	351	721	649	580	39	25	35	58	8.61	15.25	16.41	17.23	0.94	0.74	1.13	1.44	14.375	1.0625	-3.75803	1.4273e-24	1.5124e-22	SMTNL1	smoothelin-like protein 1	-	-	-	-	GO:0044449//contractile fiber part	GO:0019903//protein phosphatase binding	GO:0006468//protein phosphorylation;GO:0009887//organ morphogenesis;GO:0019229//regulation of vasoconstriction;GO:0042221//response to chemical;GO:0042312//regulation of vasodilation
ncbi_417815	3678	5632	5058	4268	303	174	566	348	44.35	57.38	58.9	60.71	2.95	2.08	7.98	2.85	55.335	3.965	-3.8028	1.44473e-24	1.51953e-22	SLC16A7	monocarboxylate transporter 2 isoform X1	-	-	-	-	GO:0016021//integral component of membrane	GO:0008028//monocarboxylic acid transmembrane transporter activity;GO:0015291//secondary active transmembrane transporter activity	GO:0006848//pyruvate transport;GO:0035873//lactate transmembrane transport
ncbi_419345	1149	1525	885	773	185	187	162	209	5.35	6.13	4.25	4.35	0.85	1.06	0.98	0.98	5.02	0.9675	-2.37535	2.9155e-24	3.04391e-22	ATP9A	probable phospholipid-transporting ATPase IIA isoform X1	-	-	-	-	GO:0005768//endosome;GO:0031224//intrinsic component of membrane;GO:0031984//organelle subcompartment	GO:0003824//catalytic activity;GO:0005548//phospholipid transporter activity;GO:0032550//purine ribonucleoside binding;GO:0046872//metal ion binding	GO:0015914//phospholipid transport
ncbi_101747453	3847	3745	2801	2610	6658	6347	5817	7344	26.56	22.26	19.87	21.69	45.18	53.2	52.08	51.15	22.595	50.4025	1.15749	2.97117e-24	3.07939e-22	GPRC5B	G-protein coupled receptor family C group 5 member B isoform X1	-	-	-	-	GO:0031224//intrinsic component of membrane;GO:0031988//membrane-bounded vesicle;GO:0043231//intracellular membrane-bounded organelle;GO:0043232//intracellular non-membrane-bounded organelle;GO:0044421//extracellular region part;GO:0098589//membrane region	GO:0004888//transmembrane signaling receptor activity;GO:0019887//protein kinase regulator activity;GO:0019900//kinase binding	GO:0007610//behavior;GO:0010935//regulation of macrophage cytokine production;GO:0010975//regulation of neuron projection development;GO:0030177//positive regulation of Wnt signaling pathway;GO:0031349//positive regulation of defense response;GO:0033500//carbohydrate homeostasis;GO:0043122//regulation of I-kappaB kinase/NF-kappaB signaling;GO:0045597//positive regulation of cell differentiation;G…
ncbi_724086	157	249	71	141	1007	972	863	872	5.8	7.95	2.7	6.32	36.64	43.62	41.48	32.52	5.6925	38.565	2.76016	3.07325e-24	3.16211e-22	SIX2	homeobox protein SIX2	-	-	-	-	GO:0043231//intracellular membrane-bounded organelle	GO:0001071//nucleic acid binding transcription factor activity;GO:0003677//DNA binding;GO:0005515//protein binding	GO:0001503//ossification;GO:0001708//cell fate specification;GO:0006357//regulation of transcription from RNA polymerase II promoter;GO:0006886//intracellular protein transport;GO:0008284//positive regulation of cell proliferation;GO:0009798//axis specification;GO:0035019//somatic stem cell population maintenance;GO:0048546//digestive tract morphogenesis;GO:0048704//embryonic skeletal system morp…
ncbi_430755	157	108	165	115	471	415	411	415	2.57	1.52	2.78	2.28	7.59	8.25	8.75	6.86	2.2875	7.8625	1.78122	9.09229e-24	9.28787e-22	SERINC4	serine incorporator 4 isoform X1	-	-	-	-	-	-	-
ncbi_431683	667	687	825	495	2717	3353	4937	2099	10.25	9.09	13.04	9.19	41.07	62.51	98.59	32.53	10.3925	58.675	2.4972	1.00412e-23	1.0184e-21	CYP27A1	sterol 26-hydroxylase, mitochondrial	Metabolism;Organismal Systems;Organismal Systems;Metabolism	Global and overview maps;Endocrine system;Digestive system;Lipid metabolism	ko01100//Metabolic pathways;ko03320//PPAR signaling pathway;ko04979//Cholesterol metabolism;ko00120//Primary bile acid biosynthesis	K00488;K00488;K00488;K00488	-	-	-
ncbi_418954	403	386	341	253	760	979	812	1051	3.58	2.78	3.02	2.41	7.49	11.96	11.23	10.02	2.9475	10.175	1.78747	1.15693e-23	1.16505e-21	ZMYM2	zinc finger MYM-type protein 2 isoform X1	-	-	-	-	-	-	-
ncbi_395238	4955	6315	5274	5058	1175	1328	1106	1471	55.35	60.88	60.56	68.43	12.91	18.02	16.04	16.6	61.305	15.8925	-1.94766	1.36273e-23	1.36263e-21	WFDC1	WAP four-disulfide core domain protein 1 precursor	-	-	-	-	-	GO:0004857//enzyme inhibitor activity	GO:0010466//negative regulation of peptidase activity
ncbi_418193	2965	2909	2348	1817	4430	4338	4376	4304	15.88	11.87	12.68	11.33	33.25	30.77	37.69	25.7	12.94	31.8525	1.29957	1.39119e-23	1.38137e-21	BCAT1	branched-chain-amino-acid aminotransferase, cytosolic isoform X1	Metabolism;Metabolism;Metabolism;Metabolism;Metabolism;Metabolism;Metabolism	Global and overview maps;Global and overview maps;Amino acid metabolism;Amino acid metabolism;Metabolism of cofactors and vitamins;Global and overview maps;Amino acid metabolism	ko01100//Metabolic pathways;ko01230//Biosynthesis of amino acids;ko00280//Valine, leucine and isoleucine degradation;ko00270//Cysteine and methionine metabolism;ko00770//Pantothenate and CoA biosynthesis;ko01210//2-Oxocarboxylic acid metabolism;ko00290//Valine, leucine and isoleucine biosynthesis	K00826;K00826;K00826;K00826;K00826;K00826;K00826	GO:0043231//intracellular membrane-bounded organelle;GO:0044444//cytoplasmic part	GO:0004084//branched-chain-amino-acid transaminase activity	GO:0008652//cellular amino acid biosynthetic process;GO:0009063//cellular amino acid catabolic process
ncbi_395217	1568	1790	1025	1073	6223	8357	4047	9338	30.36	29.86	20.42	25.11	118.55	196.34	101.84	182.38	26.4375	149.778	2.50216	1.71344e-23	1.68953e-21	FBP2	fructose-1,6-bisphosphatase isozyme 2	Metabolism;Organismal Systems;Environmental Information Processing;Metabolism;Organismal Systems;Metabolism;Metabolism;Metabolism	Global and overview maps;Endocrine system;Signal transduction;Global and overview maps;Endocrine system;Carbohydrate metabolism;Carbohydrate metabolism;Carbohydrate metabolism	ko01100//Metabolic pathways;ko04910//Insulin signaling pathway;ko04152//AMPK signaling pathway;ko01200//Carbon metabolism;ko04922//Glucagon signaling pathway;ko00010//Glycolysis / Gluconeogenesis;ko00051//Fructose and mannose metabolism;ko00030//Pentose phosphate pathway	K03841;K03841;K03841;K03841;K03841;K03841;K03841;K03841	GO:0031988//membrane-bounded vesicle;GO:0044444//cytoplasmic part	GO:0050308//sugar-phosphatase activity	GO:0006006//glucose metabolic process;GO:0006796//phosphate-containing compound metabolic process
ncbi_418355	420	345	374	295	0	0	0	0	17.18	11.62	15.66	14.8	0	0	0	0	14.815	0.001	-13.8548	1.99968e-23	1.95817e-21	LOC418355	uncharacterized protein LOC418355 isoform X1	-	-	-	-	-	-	-
ncbi_374111	223	263	217	214	532	460	437	557	4.19	4.25	4.19	4.86	9.83	10.48	10.67	10.55	4.3725	10.3825	1.24762	2.13106e-23	2.07253e-21	CELF2	CUGBP Elav-like family member 2	-	-	-	-	GO:0043231//intracellular membrane-bounded organelle	GO:0003676//nucleic acid binding	GO:0006396//RNA processing;GO:0022618//ribonucleoprotein complex assembly
ncbi_404752	418	744	458	459	1365	1564	1450	1269	12.63	19.39	14.25	16.78	40.62	57.42	56.98	38.72	15.7625	48.435	1.61955	3.3456e-23	3.23157e-21	MID1IP1	mid1-interacting protein 1	-	-	-	-	GO:0005856//cytoskeleton;GO:0044444//cytoplasmic part	GO:0005515//protein binding	GO:0031111//negative regulation of microtubule polymerization or depolymerization;GO:0043085//positive regulation of catalytic activity;GO:0043623//cellular protein complex assembly;GO:0046889//positive regulation of lipid biosynthetic process
ncbi_422618	2208	3217	1808	3298	6	0	0	0	18.45	23.17	15.55	33.32	0.05	0	0	0	22.6225	0.0125	-10.8216	6.39138e-23	6.13184e-21	TECRL	trans-2,3-enoyl-CoA reductase-like	-	-	-	-	GO:0031224//intrinsic component of membrane	GO:0016491//oxidoreductase activity	GO:0044238//primary metabolic process;GO:0044710//single-organism metabolic process
ncbi_427754	1469	1717	1372	1222	3556	5349	3285	3884	7.96	8.19	8.9	9.78	25.61	43.34	30.75	23.04	8.7075	30.685	1.8172	8.56197e-23	8.15916e-21	UBAC1	ubiquitin-associated domain-containing protein 1 isoform X1	-	-	-	-	-	-	GO:0032446//protein modification by small protein conjugation
ncbi_374135	5591	9659	3632	5628	633	712	666	831	85.48	127.25	57.14	104.03	9.52	13.21	13.23	12.82	93.475	12.195	-2.93829	9.26636e-23	8.77153e-21	CTGF	connective tissue growth factor precursor	Environmental Information Processing;Environmental Information Processing	Signal transduction;Signal transduction	ko04390//Hippo signaling pathway;ko04371//Apelin signaling pathway	K06827;K06827	-	-	-
ncbi_374109	2832	2033	2294	2802	311	100	213	174	43.34	26.81	36.12	51.84	4.68	1.86	4.24	2.69	39.5275	3.3675	-3.55311	1.02456e-22	9.63425e-21	SEMA3F	semaphorin-3F precursor	-	-	-	-	-	GO:0060089//molecular transducer activity	GO:0008045//motor neuron axon guidance;GO:0021604//cranial nerve structural organization;GO:0030517//negative regulation of axon extension;GO:0036484//trunk neural crest cell migration;GO:0048485//sympathetic nervous system development;GO:1902285//semaphorin-plexin signaling pathway involved in neuron projection guidance
ncbi_424124	513	738	433	384	63	20	46	31	7.84	9.94	6.88	7.16	0.96	0.4	0.95	0.53	7.955	0.71	-3.48597	1.12572e-22	1.05159e-20	ZNF385B	zinc finger protein 385B isoform X1	-	-	-	-	GO:0043231//intracellular membrane-bounded organelle	GO:0046914//transition metal ion binding;GO:0097159//organic cyclic compound binding	GO:0072331//signal transduction by p53 class mediator
ncbi_424061	177	149	146	94	403	374	328	389	0.89	0.64	0.75	0.57	1.99	2.28	2.14	1.97	0.7125	2.095	1.55599	1.78287e-22	1.65457e-20	BOLL	protein boule-like isoform X1	-	-	-	-	GO:0044424//intracellular part	GO:0090079//translation regulator activity, nucleic acid binding	GO:0000280//nuclear division;GO:0006446//regulation of translational initiation
ncbi_770471	313	440	247	314	0	0	0	0	6.62	8.02	5.38	8.03	0	0	0	0	7.0125	0.001	-12.7757	1.8802e-22	1.73357e-20	HOXC10	homeobox protein Hox-C10	-	-	-	-	GO:0019908//nuclear cyclin-dependent protein kinase holoenzyme complex	GO:0003677//DNA binding	GO:0003002//regionalization;GO:0010468//regulation of gene expression;GO:0035108//limb morphogenesis;GO:0048665//neuron fate specification;GO:0050877//neurological system process
ncbi_426854	324	245	432	253	1150	1064	1428	974	9.3	6.06	12.76	8.78	32.47	37.05	53.24	28.19	9.225	37.7375	2.03238	4.20674e-22	3.85365e-20	TXNL1	thioredoxin-like protein 1	-	-	-	-	GO:0031988//membrane-bounded vesicle	GO:0015036//disulfide oxidoreductase activity	GO:0018904//ether metabolic process;GO:0019725//cellular homeostasis
ncbi_417715	138	210	139	75	756	923	680	458	1.85	2.43	1.92	1.22	9.98	15.02	11.85	6.2	1.855	10.7625	2.53652	4.33374e-22	3.94454e-20	SLC26A5	prestin	-	-	-	-	GO:0031224//intrinsic component of membrane;GO:0044459//plasma membrane part	GO:0008092//cytoskeletal protein binding;GO:0015103//inorganic anion transmembrane transporter activity;GO:0015291//secondary active transmembrane transporter activity	GO:0008272//sulfate transport;GO:0044763//single-organism cellular process;GO:0050954//sensory perception of mechanical stimulus;GO:0065008//regulation of biological quality
ncbi_416759	2632	2977	2483	2473	477	585	598	712	28.85	28.12	28.01	32.78	5.15	7.78	8.52	7.87	29.44	7.33	-2.00589	5.62186e-22	5.08438e-20	TMEM204	transmembrane protein 204	-	-	-	-	GO:0016020//membrane	-	GO:0009966//regulation of signal transduction;GO:0042692//muscle cell differentiation
ncbi_374189	605	605	550	483	1233	1287	1276	1878	10.71	9.23	10.02	10.35	21.48	27.65	29.36	33.54	10.0775	28.0075	1.47468	7.15149e-22	6.42684e-20	ME1	NADP-dependent malic enzyme	Metabolism;Metabolism;Organismal Systems;Metabolism	Global and overview maps;Global and overview maps;Endocrine system;Carbohydrate metabolism	ko01100//Metabolic pathways;ko01200//Carbon metabolism;ko03320//PPAR signaling pathway;ko00620//Pyruvate metabolism	K00029;K00029;K00029;K00029	GO:0043231//intracellular membrane-bounded organelle	GO:0000166//nucleotide binding;GO:0004470//malic enzyme activity;GO:0016831//carboxy-lyase activity;GO:0046914//transition metal ion binding	GO:0043648//dicarboxylic acid metabolic process;GO:0051259//protein oligomerization
ncbi_419027	2518	3219	2253	2120	785	596	547	590	9.39	10.34	8.64	9.55	2.88	2.7	2.65	2.22	9.48	2.6125	-1.85946	8.98313e-22	8.0221e-20	GAB2	GRB2-associated-binding protein 2	-	-	-	-	-	-	-
ncbi_395290	213	195	132	138	410	577	524	505	3.17	2.5	2.02	2.48	6	10.41	10.12	7.57	2.5425	8.525	1.74545	1.03525e-21	9.1872e-20	HOXA7	homeobox protein Hox-A7	-	-	-	-	GO:0043231//intracellular membrane-bounded organelle	GO:0001071//nucleic acid binding transcription factor activity;GO:0003677//DNA binding;GO:0005515//protein binding	GO:0001952//regulation of cell-matrix adhesion;GO:0002762//negative regulation of myeloid leukocyte differentiation;GO:0003002//regionalization;GO:0006357//regulation of transcription from RNA polymerase II promoter;GO:0045605//negative regulation of epidermal cell differentiation;GO:0048562//embryonic organ morphogenesis;GO:0048646//anatomical structure formation involved in morphogenesis
ncbi_396130	1543	1983	1573	2197	280	304	342	282	16.74	18.54	17.56	28.82	2.99	4	4.82	3.09	20.415	3.725	-2.45432	1.89362e-21	1.67003e-19	SLC2A1	solute carrier family 2, facilitated glucose transporter member 1	Organismal Systems;Environmental Information Processing;Organismal Systems;Organismal Systems;Organismal Systems;Organismal Systems	Endocrine system;Signal transduction;Endocrine system;Endocrine system;Digestive system;Endocrine system	ko04919//Thyroid hormone signaling pathway;ko04066//HIF-1 signaling pathway;ko04922//Glucagon signaling pathway;ko04911//Insulin secretion;ko04976//Bile secretion;ko04920//Adipocytokine signaling pathway	K07299;K07299;K07299;K07299;K07299;K07299	GO:0016021//integral component of membrane;GO:0030863//cortical cytoskeleton;GO:0031988//membrane-bounded vesicle;GO:0044421//extracellular region part;GO:0098589//membrane region	GO:0005355//glucose transmembrane transporter activity;GO:0005515//protein binding;GO:0051183//vitamin transporter activity	GO:0008645//hexose transport;GO:0009267//cellular response to starvation;GO:0015711//organic anion transport;GO:0044238//primary metabolic process;GO:0044710//single-organism metabolic process;GO:0065003//macromolecular complex assembly
ncbi_423232	485	409	491	383	1532	1429	981	1850	4.06	2.84	4.23	3.99	13.76	14.78	10.73	17.71	3.78	14.245	1.914	2.16719e-21	1.8995e-19	GANC	neutral alpha-glucosidase C	Metabolism;Metabolism;Metabolism	Global and overview maps;Carbohydrate metabolism;Carbohydrate metabolism	ko01100//Metabolic pathways;ko00052//Galactose metabolism;ko00500//Starch and sucrose metabolism	K12317;K12317;K12317	-	GO:0005488//binding;GO:0090599//alpha-glucosidase activity	GO:0044238//primary metabolic process
ncbi_416318	2702	2725	2338	2389	549	563	610	753	51.73	44.96	46.06	55.3	10.34	13.08	15.18	14.55	49.5125	13.2875	-1.89772	2.82505e-21	2.46091e-19	PPP2CA	serine/threonine-protein phosphatase 2A catalytic subunit alpha isoform	Environmental Information Processing;Cellular Processes;Environmental Information Processing;Organismal Systems;Cellular Processes;Organismal Systems;Environmental Information Processing;Environmental Information Processing;Cellular Processes;Environmental Information Processing;Environmental Information Processing;Genetic Information Processing;Organismal Systems;Environmental Information Proces…	Signal transduction;Cellular community - eukaryotes;Signal transduction;Circulatory system;Transport and catabolism;Nervous system;Signal transduction;Signal transduction;Cell growth and death;Signal transduction;Signal transduction;Translation;Nervous system;Signal transduction;Transport and catabolism	ko04151//PI3K-Akt signaling pathway;ko04530//Tight junction;ko04390//Hippo signaling pathway;ko04261//Adrenergic signaling in cardiomyocytes;ko04140//Autophagy - animal;ko04728//Dopaminergic synapse;ko04152//AMPK signaling pathway;ko04071//Sphingolipid signaling pathway;ko04114//Oocyte meiosis;ko04350//TGF-beta signaling pathway;ko04013//MAPK signaling pathway - fly;ko03015//mRNA surveillance pat…	K04382;K04382;K04382;K04382;K04382;K04382;K04382;K04382;K04382;K04382;K04382;K04382;K04382;K04382;K04382	GO:0005819//spindle;GO:0008287//protein serine/threonine phosphatase complex;GO:0016020//membrane;GO:0031988//membrane-bounded vesicle;GO:0033267//axon part;GO:0043231//intracellular membrane-bounded organelle;GO:0044444//cytoplasmic part;GO:0044456//synapse part;GO:0098687//chromosomal region	GO:0004721//phosphoprotein phosphatase activity;GO:0005102//receptor binding;GO:0008092//cytoskeletal protein binding;GO:0016301//kinase activity;GO:0019901//protein kinase binding;GO:0019903//protein phosphatase binding;GO:0032550//purine ribonucleoside binding;GO:0043169//cation binding;GO:0046983//protein dimerization activity	GO:0000087//mitotic M phase;GO:0000302//response to reactive oxygen species;GO:0000956//nuclear-transcribed mRNA catabolic process;GO:0001678//cellular glucose homeostasis;GO:0003205//cardiac chamber development;GO:0006396//RNA processing;GO:0006511//ubiquitin-dependent protein catabolic process;GO:0006665//sphingolipid metabolic process;GO:0007155//cell adhesion;GO:0007169//transmembrane recepto…
ncbi_428221	836	2063	951	1112	127	119	157	149	4.67	9.93	5.47	7.51	0.7	0.81	1.14	0.84	6.895	0.8725	-2.98232	3.37882e-21	2.91249e-19	COL8A2	collagen alpha-2(VIII) chain	-	-	-	-	-	-	GO:0008283//cell proliferation;GO:0043010//camera-type eye development
ncbi_417601	1628	1801	2030	1104	4467	5813	8635	5035	61.56	58.68	78.98	50.47	166.21	266.75	424.42	192.08	62.4225	262.365	2.07144	3.38447e-21	2.91249e-19	CENPV	centromere protein V	-	-	-	-	GO:0043231//intracellular membrane-bounded organelle;GO:0044430//cytoskeletal part	GO:0016829//lyase activity	GO:0016477//cell migration;GO:0031055//chromatin remodeling at centromere;GO:0032465//regulation of cytokinesis;GO:0033043//regulation of organelle organization
ncbi_769894	3152	4628	2990	2941	897	855	769	938	16.09	20.28	15.64	18.15	4.48	5.3	5.11	4.83	17.54	4.93	-1.83099	3.43645e-21	2.93941e-19	MXRA7	matrix-remodeling-associated protein 7 isoform X1	-	-	-	-	-	-	-
ncbi_100857695	9642	8259	6941	7086	14382	15533	15191	17210	202.04	149.46	149.25	179.09	297.59	397.34	415.26	364.52	169.96	368.678	1.11716	3.56941e-21	3.03486e-19	BLCAP	bladder cancer-associated protein isoform X1	-	-	-	-	-	-	-
ncbi_421044	2639	3305	4281	2565	495	372	618	347	14.67	18.73	20.34	14.99	1.74	2.28	4.54	2.61	17.1825	2.7925	-2.62131	3.72732e-21	3.15025e-19	LDLRAD4	low-density lipoprotein receptor class A domain-containing protein 4 isoform X2	-	-	-	-	GO:0005769//early endosome	GO:0046332//SMAD binding	GO:0001933//negative regulation of protein phosphorylation;GO:0010990//regulation of SMAD protein complex assembly;GO:0017015//regulation of transforming growth factor beta receptor signaling pathway;GO:0030334//regulation of cell migration
ncbi_112531372	238	419	365	391	0	0	2	1	19.27	29.25	30.42	38.29	0	0	0.21	0.08	29.3075	0.0725	-8.65907	4.06439e-21	3.41481e-19	LOC112531372	myosin-7-like	Environmental Information Processing;Organismal Systems;Organismal Systems;Organismal Systems	Signal transduction;Circulatory system;Endocrine system;Circulatory system	ko04022//cGMP - PKG signaling pathway;ko04261//Adrenergic signaling in cardiomyocytes;ko04919//Thyroid hormone signaling pathway;ko04260//Cardiac muscle contraction	K17751;K17751;K17751;K17751	GO:0005924//cell-substrate adherens junction;GO:0016460//myosin II complex;GO:0030017//sarcomere;GO:0031981//nuclear lumen	GO:0003774//motor activity;GO:0008092//cytoskeletal protein binding;GO:0032550//purine ribonucleoside binding;GO:0042623//ATPase activity, coupled	GO:0006936//muscle contraction;GO:0007166//cell surface receptor signaling pathway;GO:0008016//regulation of heart contraction;GO:0010927//cellular component assembly involved in morphogenesis;GO:0019222//regulation of metabolic process;GO:0031032//actomyosin structure organization;GO:0033275//actin-myosin filament sliding;GO:0055002//striated muscle cell development;GO:0055008//cardiac muscle ti…
ncbi_374193	746948	574324	609308	573483	4765751	2792099	1804735	5199015	20153.3	13352.6	16915.3	18706.8	126523	91417.4	63291.1	141516	17282	105687	2.61245	4.20074e-21	3.5086e-19	GAPDH	glyceraldehyde-3-phosphate dehydrogenase	Metabolism;Metabolism;Environmental Information Processing;Metabolism;Metabolism	Global and overview maps;Global and overview maps;Signal transduction;Global and overview maps;Carbohydrate metabolism	ko01100//Metabolic pathways;ko01200//Carbon metabolism;ko04066//HIF-1 signaling pathway;ko01230//Biosynthesis of amino acids;ko00010//Glycolysis / Gluconeogenesis	K00134;K00134;K00134;K00134;K00134	GO:0005856//cytoskeleton;GO:0016020//membrane;GO:0031988//membrane-bounded vesicle;GO:0043231//intracellular membrane-bounded organelle;GO:0043234//protein complex;GO:0044444//cytoplasmic part	GO:0000166//nucleotide binding;GO:0015631//tubulin binding;GO:0016620//oxidoreductase activity, acting on the aldehyde or oxo group of donors, NAD or NADP as acceptor;GO:0016769//transferase activity, transferring nitrogenous groups	GO:0006006//glucose metabolic process;GO:0006090//pyruvate metabolic process;GO:0006417//regulation of translation;GO:0007017//microtubule-based process;GO:0018119//peptidyl-cysteine S-nitrosylation;GO:0031647//regulation of protein stability;GO:0034341//response to interferon-gamma;GO:0042981//regulation of apoptotic process;GO:0070997//neuron death;GO:0090174//organelle membrane fusion
ncbi_771739	1631	1905	1723	1457	593	529	482	466	11.23	11.1	12.87	12.05	3.93	4.52	4.34	3.27	11.8125	4.015	-1.55684	4.48888e-21	3.72734e-19	FMNL2	formin-like protein 2 isoform X1	-	-	-	-	-	GO:0017016//Ras GTPase binding	GO:0022604//regulation of cell morphogenesis;GO:0030036//actin cytoskeleton organization;GO:0048870//cell motility
ncbi_771904	14347	19388	21109	13676	3706	3633	4364	4263	204.32	237.88	309.39	235.53	51.92	62.76	80.77	61.29	246.78	64.185	-1.94292	4.74511e-21	3.9172e-19	PFN2	profilin-2 isoform X1	Cellular Processes;Environmental Information Processing;Environmental Information Processing	Cell motility;Signal transduction;Signal transduction	ko04810//Regulation of actin cytoskeleton;ko04015//Rap1 signaling pathway;ko04013//MAPK signaling pathway - fly	K05759;K05759;K05759	GO:0031988//membrane-bounded vesicle;GO:0033267//axon part;GO:0043232//intracellular non-membrane-bounded organelle	GO:0003779//actin binding;GO:0030554//adenyl nucleotide binding;GO:1902936//phosphatidylinositol bisphosphate binding	GO:0001934//positive regulation of protein phosphorylation;GO:0010632//regulation of epithelial cell migration;GO:0016079//synaptic vesicle exocytosis;GO:0030833//regulation of actin filament polymerization;GO:0031345//negative regulation of cell projection organization;GO:0032233//positive regulation of actin filament bundle assembly;GO:0043462//regulation of ATPase activity
ncbi_395295	630	689	842	496	1537	1962	2351	1666	15.86	14.95	21.82	15.1	38.08	59.96	76.95	42.32	16.9325	54.3275	1.68189	4.96191e-21	4.0725e-19	EIF2S2	eukaryotic translation initiation factor 2 subunit 2	Genetic Information Processing	Translation	ko03013//RNA transport	K03238	-	GO:0008135//translation factor activity, RNA binding	GO:0006412//translation;GO:0008406//gonad development
ncbi_420594	2750	3340	2996	2183	5523	6097	4487	5257	53.72	56.22	60.26	51.45	106.1	144.62	113.83	103.74	55.4125	117.073	1.07912	6.33614e-21	5.17051e-19	BZW2	basic leucine zipper and W2 domain-containing protein 2 isoform X1	-	-	-	-	-	-	-
ncbi_424474	13640	10024	8525	8699	54169	49981	26136	68121	76.72	48.67	49.09	59.26	299.83	341.93	190.52	386.97	58.435	304.812	2.38302	6.9464e-21	5.63611e-19	AGL	glycogen debranching enzyme isoform X1	Metabolism;Metabolism	Global and overview maps;Carbohydrate metabolism	ko01100//Metabolic pathways;ko00500//Starch and sucrose metabolism	K01196;K01196	GO:0043231//intracellular membrane-bounded organelle	GO:0001871//pattern binding;GO:0004133//glycogen debranching enzyme activity;GO:0043130//ubiquitin binding	GO:0005977//glycogen metabolic process
ncbi_417355	2598	3004	3639	2354	6471	6897	5714	6021	18.41	18.34	26.53	20.16	45.11	59.3	52.62	43.04	20.86	50.0175	1.26169	7.41581e-21	5.98279e-19	JMJD6	bifunctional arginine demethylase and lysyl-hydroxylase JMJD6	-	-	-	-	GO:0016020//membrane;GO:0031981//nuclear lumen;GO:0043232//intracellular non-membrane-bounded organelle	GO:0003723//RNA binding;GO:0005515//protein binding;GO:0016706//oxidoreductase activity, acting on paired donors, with incorporation or reduction of molecular oxygen, 2-oxoglutarate as one donor, and incorporation of one atom each of oxygen into both donors;GO:0032452//histone demethylase activity;GO:0046914//transition metal ion binding;GO:0060089//molecular transducer activity	GO:0001525//angiogenesis;GO:0002274//myeloid leukocyte activation;GO:0006910//phagocytosis, recognition;GO:0007165//signal transduction;GO:0009888//tissue development;GO:0017185//peptidyl-lysine hydroxylation;GO:0030217//T cell differentiation;GO:0030323//respiratory tube development;GO:0034645//cellular macromolecule biosynthetic process;GO:0043484//regulation of RNA splicing;GO:0061515//myeloid…
ncbi_396338	263	226	406	213	0	0	0	0	7.94	5.88	12.61	7.77	0	0	0	0	8.55	0.001	-13.0617	8.63257e-21	6.92507e-19	MTNR1B	melatonin receptor type 1B	Environmental Information Processing;Organismal Systems	Signaling molecules and interaction;Environmental adaptation	ko04080//Neuroactive ligand-receptor interaction;ko04713//Circadian entrainment	K04286;K04286	GO:0031224//intrinsic component of membrane	GO:0004930//G-protein coupled receptor activity	GO:0007166//cell surface receptor signaling pathway;GO:0033500//carbohydrate homeostasis;GO:0050708//regulation of protein secretion
ncbi_422842	9727	11954	9927	10288	1750	2050	1417	2453	103.03	109.1	108.19	131.74	18.24	26.35	19.51	26.21	113.015	22.5775	-2.32356	9.14201e-21	7.29255e-19	WDR1	WD repeat-containing protein 1	-	-	-	-	GO:0031988//membrane-bounded vesicle;GO:0043232//intracellular non-membrane-bounded organelle	GO:0008092//cytoskeletal protein binding	-
ncbi_428891	5565	6132	5479	4820	9810	10639	14123	9911	36	34.18	36.47	37.69	62.47	83.51	118.76	64.67	36.085	82.3525	1.19041	9.30598e-21	7.38188e-19	NEK9	serine/threonine-protein kinase Nek9 isoform X1	-	-	-	-	-	-	-
ncbi_422166	723	1655	1332	1034	166	138	122	177	15.71	30.98	29.77	27.15	3.55	3.64	3.44	3.89	25.9025	3.63	-2.83505	1.18951e-20	9.38326e-19	EDA2R	tumor necrosis factor receptor superfamily member 27	Environmental Information Processing	Signaling molecules and interaction	ko04060//Cytokine-cytokine receptor interaction	K05163	GO:0016021//integral component of membrane	-	GO:0032874//positive regulation of stress-activated MAPK cascade;GO:0051091//positive regulation of sequence-specific DNA binding transcription factor activity;GO:0072331//signal transduction by p53 class mediator
ncbi_423469	1102	1203	1197	841	2530	3884	2648	2496	27.28	25.66	30.48	25.17	61.62	116.66	85.19	62.33	27.1475	81.45	1.5851	1.21252e-20	9.51189e-19	ANKRD9	ankyrin repeat domain-containing protein 9	-	-	-	-	-	-	-
ncbi_428969	27561	26919	19385	21520	198999	181982	58742	186970	568.42	478.39	411.36	536.58	4038.36	4554.52	1574.68	3890.2	498.688	3514.44	2.81709	1.3743e-20	1.07218e-18	PGAM1	phosphoglycerate mutase 1	Metabolism;Metabolism;Organismal Systems;Metabolism;Metabolism;Metabolism	Global and overview maps;Global and overview maps;Endocrine system;Global and overview maps;Carbohydrate metabolism;Amino acid metabolism	ko01100//Metabolic pathways;ko01200//Carbon metabolism;ko04922//Glucagon signaling pathway;ko01230//Biosynthesis of amino acids;ko00010//Glycolysis / Gluconeogenesis;ko00260//Glycine, serine and threonine metabolism	K01834;K01834;K01834;K01834;K01834;K01834	GO:0044444//cytoplasmic part	GO:0016868//intramolecular transferase activity, phosphotransferases;GO:0034416//bisphosphoglycerate phosphatase activity	GO:0006006//glucose metabolic process;GO:0006090//pyruvate metabolic process;GO:0006796//phosphate-containing compound metabolic process
ncbi_421715	112	243	150	161	3	0	1	4	4.7	8.79	6.48	8.17	0.12	0	0.05	0.17	7.035	0.085	-6.37094	1.39043e-20	1.07884e-18	RSPO3	R-spondin-3 precursor	-	-	-	-	-	GO:0001664//G-protein coupled receptor binding;GO:0005539//glycosaminoglycan binding	GO:0016055//Wnt signaling pathway
ncbi_416314	2610	2893	2404	1985	5021	8379	7108	5595	38.95	36.21	34.81	36.56	81.69	150.28	153.94	83.75	36.6325	117.415	1.68042	1.62982e-20	1.25771e-18	SAR1B	GTP-binding protein SAR1b isoform X1	Genetic Information Processing	Folding, sorting and degradation	ko04141//Protein processing in endoplasmic reticulum	K07953	GO:0000139//Golgi membrane	GO:0032550//purine ribonucleoside binding;GO:0043169//cation binding	GO:0015031//protein transport
ncbi_428217	1212	1221	1147	1082	277	141	148	142	6.07	5.22	5.96	6.59	1.31	0.84	0.94	0.7	5.96	0.9475	-2.65311	1.78225e-20	1.36055e-18	TMEM200B	transmembrane protein 200B	-	-	-	-	-	-	-
ncbi_421053	438	319	286	255	1044	1370	992	811	2.5	1.54	1.68	1.76	5.83	9.46	7.34	4.64	1.87	6.8175	1.8662	2.06403e-20	1.56722e-18	ARHGAP28	rho GTPase-activating protein 28 isoform X1	-	-	-	-	GO:0043231//intracellular membrane-bounded organelle	-	GO:0050794//regulation of cellular process
ncbi_395182	248	307	206	250	613	650	506	595	6.58	7.12	5.67	8.03	15.57	20.87	17.42	15.77	6.85	17.4075	1.34553	2.75015e-20	2.0771e-18	ST6GALNAC4	alpha-N-acetyl-neuraminyl-2,3-beta-galactosyl-1,3-N-acetyl-galactosaminide alpha-2,6-sialyltransferase isoform X1	Metabolism;Metabolism	Global and overview maps;Glycan biosynthesis and metabolism	ko01100//Metabolic pathways;ko00604//Glycosphingolipid biosynthesis - ganglio series	K03374;K03374	GO:0031224//intrinsic component of membrane	GO:0016757//transferase activity, transferring glycosyl groups	GO:0006464//cellular protein modification process
ncbi_421067	217	219	223	162	618	432	454	683	2.09	1.81	2.21	1.89	5.85	5.04	5.68	6.64	2	5.8025	1.53667	2.78707e-20	2.09384e-18	ESCO1	N-acetyltransferase ESCO1	-	-	-	-	-	-	GO:0006473//protein acetylation;GO:0007059//chromosome segregation;GO:0051052//regulation of DNA metabolic process
ncbi_396529	9101	9722	8216	7842	2187	2074	2954	2320	160.95	148.16	149.51	167.67	38.06	44.51	67.9	41.39	156.572	47.965	-1.70678	3.59786e-20	2.67466e-18	ATP1B1	sodium/potassium-transporting ATPase subunit beta-1	Environmental Information Processing;Environmental Information Processing;Organismal Systems;Organismal Systems;Organismal Systems;Organismal Systems;Organismal Systems;Organismal Systems;Organismal Systems;Organismal Systems;Organismal Systems;Organismal Systems;Organismal Systems;Organismal Systems;Organismal Systems;Organismal Systems;Organismal Systems;Organismal Systems	Signal transduction;Signal transduction;Circulatory system;Endocrine system;Digestive system;Digestive system;Endocrine system;Endocrine system;Digestive system;Digestive system;Digestive system;Circulatory system;Endocrine system;Excretory system;Digestive system;Digestive system;Excretory system;Excretory system	ko04024//cAMP signaling pathway;ko04022//cGMP - PKG signaling pathway;ko04261//Adrenergic signaling in cardiomyocytes;ko04919//Thyroid hormone signaling pathway;ko04972//Pancreatic secretion;ko04974//Protein digestion and absorption;ko04925//Aldosterone synthesis and secretion;ko04911//Insulin secretion;ko04971//Gastric acid secretion;ko04970//Salivary secretion;ko04976//Bile secretion;ko04260//C…	K01540;K01540;K01540;K01540;K01540;K01540;K01540;K01540;K01540;K01540;K01540;K01540;K01540;K01540;K01540;K01540;K01540;K01540	GO:0031224//intrinsic component of membrane;GO:0031988//membrane-bounded vesicle;GO:0044291//cell-cell contact zone;GO:0044459//plasma membrane part	GO:0008556//potassium-transporting ATPase activity;GO:0019899//enzyme binding;GO:0023023//MHC protein complex binding	GO:0006875//cellular metal ion homeostasis;GO:0006941//striated muscle contraction;GO:0007009//plasma membrane organization;GO:0019722//calcium-mediated signaling;GO:0031647//regulation of protein stability;GO:0043462//regulation of ATPase activity;GO:0071436//sodium ion export;GO:0090075//relaxation of muscle;GO:1901021//positive regulation of calcium ion transmembrane transporter activity;GO:19…
ncbi_770671	427	564	763	420	16	43	52	41	2.83	3.27	5.25	3.32	0.1	0.34	0.47	0.25	3.6675	0.29	-3.66067	3.64426e-20	2.69504e-18	MMEL1	membrane metallo-endopeptidase-like 1 isoform X1	-	-	-	-	GO:0043231//intracellular membrane-bounded organelle	GO:0070011//peptidase activity, acting on L-amino acid peptides	GO:0019538//protein metabolic process
ncbi_418310	133	159	83	53	985	581	472	1332	1.08	1.06	0.68	0.5	7.9	5.78	4.96	10.98	0.83	7.405	3.15732	3.66392e-20	2.69555e-18	STYK1	tyrosine-protein kinase STYK1	-	-	-	-	GO:0016020//membrane	GO:0016740//transferase activity;GO:0032550//purine ribonucleoside binding	GO:0006464//cellular protein modification process
ncbi_421006	782	614	663	510	137	141	155	153	26.16	17.7	22.82	20.62	4.51	5.72	6.74	5.16	21.825	5.5325	-1.97998	4.46004e-20	3.26433e-18	ACOT13	acyl-coenzyme A thioesterase 13	-	-	-	-	GO:0031988//membrane-bounded vesicle;GO:0043231//intracellular membrane-bounded organelle	GO:0016289//CoA hydrolase activity	GO:0051260//protein homooligomerization
ncbi_424415	1988	2587	2077	1648	4527	4932	3350	4503	15.33	17.18	16.47	15.36	34.34	46.14	33.57	35.02	16.085	37.2675	1.2122	4.98198e-20	3.62764e-18	XPR1	xenotropic and polytropic retrovirus receptor 1	-	-	-	-	-	GO:0060089//molecular transducer activity	GO:0051707//response to other organism
ncbi_395666	1988	2409	2705	1693	506	350	453	541	15.69	16.33	21.73	16.05	3.91	3.34	4.63	4.29	17.45	4.0425	-2.10991	5.07635e-20	3.6775e-18	CD44	CD44 antigen isoform X1	Organismal Systems;Environmental Information Processing	Immune system;Signaling molecules and interaction	ko04640//Hematopoietic cell lineage;ko04512//ECM-receptor interaction	K06256;K06256	GO:0005924//cell-substrate adherens junction;GO:0031224//intrinsic component of membrane;GO:0031988//membrane-bounded vesicle;GO:0043231//intracellular membrane-bounded organelle;GO:0044459//plasma membrane part	GO:0005539//glycosaminoglycan binding;GO:0015929//hexosaminidase activity;GO:0038023//signaling receptor activity	GO:0001934//positive regulation of protein phosphorylation;GO:0006027//glycosaminoglycan catabolic process;GO:0007166//cell surface receptor signaling pathway;GO:0010467//gene expression;GO:0034112//positive regulation of homotypic cell-cell adhesion;GO:0042060//wound healing;GO:0043066//negative regulation of apoptotic process;GO:0043410//positive regulation of MAPK cascade;GO:0043516//regulatio…
ncbi_396067	13634	17035	16091	17594	29	0	1	2	509.91	545.78	602.94	782.81	1.08	0	0.05	0.08	610.36	0.3025	-10.9785	5.18697e-20	3.73857e-18	MYL3	myosin light chain 1, cardiac muscle	Environmental Information Processing;Organismal Systems;Organismal Systems	Signal transduction;Circulatory system;Circulatory system	ko04371//Apelin signaling pathway;ko04261//Adrenergic signaling in cardiomyocytes;ko04260//Cardiac muscle contraction	K12749;K12749;K12749	GO:0044449//contractile fiber part	GO:0003779//actin binding;GO:0046872//metal ion binding	GO:0006937//regulation of muscle contraction;GO:0006941//striated muscle contraction;GO:0055008//cardiac muscle tissue morphogenesis
ncbi_396026	137	100	136	126	377	411	336	348	2.41	1.52	2.47	2.68	6.53	8.78	7.69	6.18	2.27	7.295	1.68422	5.73602e-20	4.11342e-18	OCLN	occludin isoform X1	Cellular Processes;Environmental Information Processing;Organismal Systems	Cellular community - eukaryotes;Signaling molecules and interaction;Immune system	ko04530//Tight junction;ko04514//Cell adhesion molecules (CAMs);ko04670//Leukocyte transendothelial migration	K06088;K06088;K06088	GO:0005886//plasma membrane;GO:0016023//cytoplasmic, membrane-bounded vesicle;GO:0031224//intrinsic component of membrane;GO:0043296//apical junction complex	GO:0005515//protein binding	GO:0007043//cell-cell junction assembly
ncbi_425507	590	853	839	975	77	86	128	107	9.97	12.42	14.61	19.93	1.29	1.77	2.81	1.83	14.2325	1.925	-2.88626	5.90072e-20	4.21027e-18	CMKLR1	chemokine-like receptor 1	-	-	-	-	GO:0031224//intrinsic component of membrane	GO:0001637//G-protein coupled chemoattractant receptor activity	GO:0001818//negative regulation of cytokine production;GO:0002690//positive regulation of leukocyte chemotaxis;GO:0019221//cytokine-mediated signaling pathway;GO:0043433//negative regulation of sequence-specific DNA binding transcription factor activity;GO:0045597//positive regulation of cell differentiation;GO:1902531//regulation of intracellular signal transduction
ncbi_419916	680	757	772	615	1223	1556	1309	1550	13.48	13.11	15.88	15.01	24.27	37.58	34.29	31.57	14.37	31.9275	1.15174	9.07552e-20	6.44316e-18	OARD1	O-acetyl-ADP-ribose deacetylase 1	-	-	-	-	-	GO:0016787//hydrolase activity	GO:0009116//nucleoside metabolic process
ncbi_419607	20260	24272	17036	12986	3834	1766	1586	1909	316.71	327.1	273.14	246.07	60.38	34.26	32.7	30.92	290.755	39.565	-2.87751	1.95421e-19	1.38049e-17	FHL3	four and a half LIM domains protein 3 isoform X1	-	-	-	-	GO:0005924//cell-substrate adherens junction;GO:0031674//I band;GO:0043231//intracellular membrane-bounded organelle	GO:0008092//cytoskeletal protein binding;GO:0046914//transition metal ion binding	GO:0007010//cytoskeleton organization
ncbi_395270	2035	1933	1715	1661	4233	4461	3595	6114	20.42	17.97	18.32	21.75	44.3	56.5	47.39	64.94	19.615	53.2825	1.4417	2.11798e-19	1.48877e-17	MOCS1	molybdenum cofactor biosynthesis protein 1 isoform X1	Metabolism;Metabolism	Global and overview maps;Metabolism of cofactors and vitamins	ko01100//Metabolic pathways;ko00790//Folate biosynthesis	K20967;K20967	GO:0043234//protein complex	GO:0016830//carbon-carbon lyase activity;GO:0043169//cation binding;GO:0051536//iron-sulfur cluster binding	GO:0009108//coenzyme biosynthetic process;GO:0018130//heterocycle biosynthetic process
ncbi_100359387	71	125	112	130	1471	1103	356	1314	0.67	1.13	1.21	1.54	15.72	13.77	4.67	13.65	1.1375	11.9525	3.39337	2.16342e-19	1.51322e-17	CARNS1	carnosine synthase 1 isoform X1	Metabolism;Metabolism;Metabolism	Amino acid metabolism;Metabolism of other amino acids;Amino acid metabolism	ko00330//Arginine and proline metabolism;ko00410//beta-Alanine metabolism;ko00340//Histidine metabolism	K14755;K14755;K14755	-	GO:0016881//acid-amino acid ligase activity;GO:0036094//small molecule binding;GO:0043169//cation binding	GO:0035498//carnosine metabolic process
ncbi_416948	586	678	439	464	1108	1410	1153	1595	5.84	5.83	4.5	5.59	10.87	17.06	14.94	16.04	5.44	14.7275	1.43683	2.32289e-19	1.6168e-17	GUCD1	protein GUCD1	-	-	-	-	-	-	-
ncbi_101749229	13	31	43	8	217	187	272	282	0.1	0.26	0.35	0.08	1.93	1.94	3.13	2.46	0.1975	2.365	3.58192	2.38735e-19	1.65356e-17	PLA2G4B	cytosolic phospholipase A2 beta isoform X1	Metabolism;Environmental Information Processing;Environmental Information Processing;Organismal Systems;Cellular Processes;Environmental Information Processing;Organismal Systems;Organismal Systems;Organismal Systems;Organismal Systems;Organismal Systems;Metabolism;Organismal Systems;Organismal Systems;Organismal Systems;Organismal Systems;Environmental Information Processing;Organismal Systems;M…	Global and overview maps;Signal transduction;Signal transduction;Endocrine system;Cell growth and death;Signal transduction;Immune system;Circulatory system;Nervous system;Nervous system;Sensory system;Lipid metabolism;Immune system;Endocrine system;Nervous system;Immune system;Signal transduction;Endocrine system;Lipid metabolism;Lipid metabolism;Lipid metabolism;Lipid metabolism	ko01100//Metabolic pathways;ko04010//MAPK signaling pathway;ko04014//Ras signaling pathway;ko04921//Oxytocin signaling pathway;ko04217//Necroptosis;ko04072//Phospholipase D signaling pathway;ko04611//Platelet activation;ko04270//Vascular smooth muscle contraction;ko04724//Glutamatergic synapse;ko04726//Serotonergic synapse;ko04750//Inflammatory mediator regulation of TRP channels;ko00564//Glycero…	K16342;K16342;K16342;K16342;K16342;K16342;K16342;K16342;K16342;K16342;K16342;K16342;K16342;K16342;K16342;K16342;K16342;K16342;K16342;K16342;K16342;K16342	-	-	-
ncbi_416940	842	816	813	495	1530	1553	1422	1285	10.04	8.35	9.96	7.12	17.95	22.45	22.03	15.44	8.8675	19.4675	1.13447	2.57998e-19	1.77831e-17	KLHL22	kelch-like protein 22	-	-	-	-	GO:0005815//microtubule organizing center;GO:0005876//spindle microtubule;GO:0031461//cullin-RING ubiquitin ligase complex	-	GO:0016567//protein ubiquitination;GO:0071173//spindle assembly checkpoint
ncbi_395751	1341	1690	1783	1309	418	421	378	434	10.58	11.36	14.48	12.44	3.31	4.1	3.88	3.35	12.215	3.66	-1.73874	2.62422e-19	1.80007e-17	TJP2	tight junction protein ZO-2 isoform X2	Cellular Processes	Cellular community - eukaryotes	ko04530//Tight junction	K06098	GO:0016020//membrane;GO:0043296//apical junction complex	-	-
ncbi_421724	922	1951	909	982	143	188	169	166	13.65	24.89	13.87	17.74	2.09	3.38	3.27	2.49	17.5375	2.8075	-2.64309	4.03888e-19	2.74392e-17	HSF2	heat shock factor protein 2	-	-	-	-	GO:0043231//intracellular membrane-bounded organelle	GO:0001071//nucleic acid binding transcription factor activity;GO:0003677//DNA binding;GO:0046983//protein dimerization activity	GO:0006357//regulation of transcription from RNA polymerase II promoter;GO:0048232//male gamete generation
ncbi_415831	274	245	244	212	574	616	441	652	4.18	3.21	3.82	3.9	8.61	11.4	8.74	10.02	3.7775	9.6925	1.35944	5.53049e-19	3.7394e-17	KLHDC4	kelch domain-containing protein 4	-	-	-	-	-	-	-
ncbi_101751709	1212	1127	884	1125	3240	3022	4149	2267	28.99	23.22	21.76	32.52	76.24	87.72	128.98	54.7	26.6225	86.91	1.70688	5.71127e-19	3.84333e-17	H2A2BL	histone H2A type 2-B	Cellular Processes	Cell growth and death	ko04217//Necroptosis	K11251	GO:0043231//intracellular membrane-bounded organelle;GO:0043232//intracellular non-membrane-bounded organelle	GO:0003676//nucleic acid binding;GO:0046983//protein dimerization activity	-
ncbi_772061	204	287	100	185	2	5	0	7	2.17	2.62	1.08	2.45	0.02	0.07	0	0.08	2.08	0.0425	-5.61298	6.91908e-19	4.59084e-17	KCNC2	potassium voltage-gated channel subfamily C member 2 isoform X1	-	-	-	-	-	-	-
ncbi_415761	485	562	375	363	76	61	35	74	2.6	2.64	2.09	2.37	0.42	0.4	0.24	0.41	2.425	0.3675	-2.72217	8.59289e-19	5.6749e-17	ZNF536	zinc finger protein 536 isoform X1	-	-	-	-	-	GO:0043169//cation binding;GO:0044212//transcription regulatory region DNA binding	GO:0009968//negative regulation of signal transduction;GO:0045596//negative regulation of cell differentiation
ncbi_420553	92	55	75	49	581	592	650	199	0.66	0.34	0.51	0.42	4.28	5.32	6.44	1.53	0.4825	4.3925	3.18644	8.93635e-19	5.87441e-17	ACCSL	1-aminocyclopropane-1-carboxylate synthase-like protein 1 isoform X1	-	-	-	-	-	GO:0043168//anion binding	GO:0008152//metabolic process
ncbi_424215	2634	2574	2596	2007	5991	4615	7619	4578	37.53	31.6	38.07	34.57	84	79.81	141.12	65.8	35.4425	92.6825	1.38682	1.02732e-18	6.72205e-17	CNOT9	CCR4-NOT transcription complex subunit 9 isoform X1	Genetic Information Processing	Folding, sorting and degradation	ko03018//RNA degradation	K12606	GO:0036464//cytoplasmic ribonucleoprotein granule;GO:0043231//intracellular membrane-bounded organelle;GO:0043234//protein complex	GO:0046983//protein dimerization activity	GO:0000956//nuclear-transcribed mRNA catabolic process;GO:0003006//developmental process involved in reproduction;GO:0007166//cell surface receptor signaling pathway;GO:0010608//posttranscriptional regulation of gene expression;GO:0016458//gene silencing;GO:0033144//negative regulation of intracellular steroid hormone receptor signaling pathway;GO:0034645//cellular macromolecule biosynthetic proc…
ncbi_416288	4047	3984	3372	2709	1231	1129	1232	1288	41.46	35.34	35.75	33.56	12.31	14.3	16.37	13.22	36.5275	14.05	-1.37841	1.10933e-18	7.2254e-17	CANX	calnexin isoform X1	Genetic Information Processing;Cellular Processes;Organismal Systems;Organismal Systems	Folding, sorting and degradation;Transport and catabolism;Endocrine system;Immune system	ko04141//Protein processing in endoplasmic reticulum;ko04145//Phagosome;ko04918//Thyroid hormone synthesis;ko04612//Antigen processing and presentation	K08054;K08054;K08054;K08054	GO:0031224//intrinsic component of membrane;GO:0031988//membrane-bounded vesicle;GO:0043231//intracellular membrane-bounded organelle;GO:0044232//organelle membrane contact site	GO:0003723//RNA binding;GO:0005515//protein binding	GO:0006898//receptor-mediated endocytosis;GO:0044267//cellular protein metabolic process
ncbi_101750922	37	32	16	10	285	139	303	147	0.6	0.46	0.27	0.19	4.62	2.78	6.47	2.45	0.38	4.08	3.4245	1.23302e-18	7.99436e-17	SETD6	N-lysine methyltransferase SETD6 isoform X1	-	-	-	-	GO:0043231//intracellular membrane-bounded organelle	GO:0008134//transcription factor binding;GO:0008276//protein methyltransferase activity	GO:0018022//peptidyl-lysine methylation;GO:0031347//regulation of defense response;GO:0043433//negative regulation of sequence-specific DNA binding transcription factor activity
ncbi_426941	1142	1209	1131	709	2142	2267	1810	1843	57.1	52.09	58.19	42.86	105.39	137.56	117.64	92.97	52.56	113.39	1.10926	1.25187e-18	8.07971e-17	MRPL34	39S ribosomal protein L34, mitochondrial	Genetic Information Processing	Translation	ko03010//Ribosome	K02914	GO:0030529//intracellular ribonucleoprotein complex;GO:0043231//intracellular membrane-bounded organelle	-	GO:0010467//gene expression
ncbi_431414	166	135	85	144	6	5	6	2	5.47	3.83	2.88	5.73	0.19	0.2	0.26	0.07	4.4775	0.18	-4.63662	1.47968e-18	9.50675e-17	LBX2	transcription factor LBX2	-	-	-	-	GO:0043231//intracellular membrane-bounded organelle	GO:0003677//DNA binding	GO:0009987//cellular process;GO:0010468//regulation of gene expression
ncbi_419597	253	225	246	209	447	509	441	538	3.89	2.98	3.89	3.89	6.78	9.49	8.83	8.36	3.6625	8.365	1.19154	1.5024e-18	9.60924e-17	TRNAU1AP	tRNA selenocysteine 1-associated protein 1 isoform X1	-	-	-	-	GO:0043231//intracellular membrane-bounded organelle	GO:0003723//RNA binding	GO:0006451//translational readthrough
ncbi_395133	9664	8003	6582	4381	1380	1518	1564	1242	139.39	99.5	97.65	76.41	19.61	26.62	29.33	18.06	103.237	23.405	-2.14108	1.57762e-18	1.00451e-16	SGK1	serine/threonine-protein kinase Sgk1 isoform X1	Environmental Information Processing;Environmental Information Processing;Environmental Information Processing;Organismal Systems	Signal transduction;Signal transduction;Signal transduction;Excretory system	ko04151//PI3K-Akt signaling pathway;ko04150//mTOR signaling pathway;ko04068//FoxO signaling pathway;ko04960//Aldosterone-regulated sodium reabsorption	K13302;K13302;K13302;K13302	GO:0043231//intracellular membrane-bounded organelle	GO:0004672//protein kinase activity;GO:0005543//phospholipid binding;GO:0032550//purine ribonucleoside binding	GO:0006464//cellular protein modification process;GO:0006796//phosphate-containing compound metabolic process;GO:0033554//cellular response to stress
ncbi_770961	787	1067	537	404	2072	1913	1873	2114	13.53	15.83	9.51	8.41	35.11	39.95	41.87	36.69	11.82	38.405	1.70006	1.65029e-18	1.04609e-16	UBE2G1	ubiquitin-conjugating enzyme E2 G1 isoform X1	Genetic Information Processing;Genetic Information Processing	Folding, sorting and degradation;Folding, sorting and degradation	ko04141//Protein processing in endoplasmic reticulum;ko04120//Ubiquitin mediated proteolysis	K10575;K10575	-	-	-
ncbi_422316	18353	20279	16882	16390	4750	6032	4666	5229	68.01	64.76	64.36	73.44	17.32	27.12	22.48	19.55	67.6425	21.6175	-1.64573	1.91142e-18	1.20623e-16	VEGFRKDRL	vascular endothelial growth factor receptor kdr-like isoform X1	Environmental Information Processing;Environmental Information Processing;Cellular Processes;Environmental Information Processing;Environmental Information Processing;Environmental Information Processing	Signal transduction;Signal transduction;Cellular community - eukaryotes;Signal transduction;Signal transduction;Signal transduction	ko04151//PI3K-Akt signaling pathway;ko04010//MAPK signaling pathway;ko04510//Focal adhesion;ko04014//Ras signaling pathway;ko04015//Rap1 signaling pathway;ko04066//HIF-1 signaling pathway	K05096;K05096;K05096;K05096;K05096;K05096	-	-	-
ncbi_427995	2585	2470	2970	2416	608	694	696	742	10.7	8.81	12.65	12.09	2.48	3.49	3.74	3.1	11.0625	3.2025	-1.78841	1.9938e-18	1.25265e-16	PTCHD1	patched domain-containing protein 1	-	-	-	-	GO:0031224//intrinsic component of membrane	GO:0004888//transmembrane signaling receptor activity	GO:0007166//cell surface receptor signaling pathway;GO:0050877//neurological system process
ncbi_107049660	7516	4507	11925	3462	57610	39544	91601	37228	378.53	195.6	617.96	210.79	2854.99	2416.81	5996.48	1891.56	350.72	3289.96	3.22968	2.11723e-18	1.32434e-16	LOC107049660	glycogen phosphorylase, muscle form-like	Metabolism;Cellular Processes;Organismal Systems;Organismal Systems;Metabolism	Global and overview maps;Cell growth and death;Endocrine system;Endocrine system;Carbohydrate metabolism	ko01100//Metabolic pathways;ko04217//Necroptosis;ko04910//Insulin signaling pathway;ko04922//Glucagon signaling pathway;ko00500//Starch and sucrose metabolism	K00688;K00688;K00688;K00688;K00688	GO:0031988//membrane-bounded vesicle;GO:0044444//cytoplasmic part	GO:0004645//phosphorylase activity;GO:0043168//anion binding	GO:0005977//glycogen metabolic process;GO:0019318//hexose metabolic process;GO:0051704//multi-organism process
ncbi_424891	4739	6818	4947	4901	1055	690	1309	1141	66.78	82.79	71.73	83.5	14.63	11.8	23.98	16.22	76.2	16.6575	-2.19362	2.277e-18	1.41184e-16	BDH1A	D-beta-hydroxybutyrate dehydrogenase, mitochondrial precursor	Metabolism;Metabolism;Metabolism	Global and overview maps;Carbohydrate metabolism;Lipid metabolism	ko01100//Metabolic pathways;ko00650//Butanoate metabolism;ko00072//Synthesis and degradation of ketone bodies	K00019;K00019;K00019	GO:0019866//organelle inner membrane;GO:0043231//intracellular membrane-bounded organelle	GO:0003824//catalytic activity	GO:0044710//single-organism metabolic process
ncbi_395905	7357	7651	5336	5528	13607	13040	10466	15282	62.39	55.91	46.56	56.68	113.54	134.19	115.32	130.74	55.385	123.448	1.15633	2.51831e-18	1.55467e-16	EIF4G2	eukaryotic translation initiation factor 4 gamma 2 isoform 1	Genetic Information Processing	Translation	ko03013//RNA transport	K03260	GO:0044424//intracellular part	GO:0008135//translation factor activity, RNA binding	GO:0006412//translation;GO:0010608//posttranscriptional regulation of gene expression
ncbi_419415	364	405	392	304	702	756	909	610	13.68	13.06	15.11	13.76	25.92	34.32	44.18	23.01	13.9025	31.8575	1.19629	2.63716e-18	1.62099e-16	AURKAIP1	aurora kinase A-interacting protein	-	-	-	-	GO:0043231//intracellular membrane-bounded organelle	-	GO:0030162//regulation of proteolysis
ncbi_100859517	6	4	1	4	101	82	46	136	0.32	0.18	0.05	0.26	5.25	5.26	3.16	7.25	0.2025	5.23	4.69082	3.24454e-18	1.98574e-16	NRGN	neurogranin	-	-	-	-	-	-	-
ncbi_416553	24258	32014	22379	22389	8332	6399	7496	8403	51.6	58.68	48.98	57.57	17.44	16.52	20.72	18.03	54.2075	18.1775	-1.57634	3.3164e-18	2.02101e-16	PKD1	polycystin-1 isoform X1	-	-	-	-	-	-	-
ncbi_424374	2171	3151	2457	2518	623	733	670	598	73.85	92.37	85.49	103.68	20.77	30.25	29.73	20.41	88.8475	25.29	-1.81276	3.36575e-18	2.04232e-16	CRIP2	cysteine-rich protein 2 isoform X1	-	-	-	-	-	GO:0046914//transition metal ion binding	GO:0042127//regulation of cell proliferation;GO:0048534//hematopoietic or lymphoid organ development
ncbi_100858122	1848	1810	1581	1997	208	157	360	157	13.97	11.79	12.29	18.25	1.55	1.44	3.54	1.2	14.075	1.9325	-2.86459	4.53887e-18	2.73083e-16	KCNH2	potassium voltage-gated channel subfamily H member 2	-	-	-	-	-	-	-
ncbi_107057415	879	971	670	596	204	198	174	142	5.81	5.15	4.2	4.37	1.7	1.55	1.38	0.9	4.8825	1.3825	-1.82034	5.13094e-18	3.07402e-16	LOC107057415	uncharacterized protein LOC107057415 isoform X2	-	-	-	-	-	-	-
ncbi_424827	180	207	198	141	11	8	5	22	0.6	0.6	0.68	0.58	0.04	0.03	0.02	0.07	0.615	0.04	-3.94251	5.46756e-18	3.26193e-16	VAMP2	vesicle-associated membrane protein 2 isoform X1	Organismal Systems;Organismal Systems;Organismal Systems;Organismal Systems;Genetic Information Processing	Endocrine system;Digestive system;Nervous system;Excretory system;Folding, sorting and degradation	ko04911//Insulin secretion;ko04970//Salivary secretion;ko04721//Synaptic vesicle cycle;ko04962//Vasopressin-regulated water reabsorption;ko04130//SNARE interactions in vesicular transport	K13504;K13504;K13504;K13504;K13504	-	-	-
ncbi_420651	557	611	436	494	130	115	81	98	4.32	4.09	3.47	4.64	0.98	1.06	0.81	0.76	4.13	0.9025	-2.19414	5.76145e-18	3.42288e-16	ZNF385D	zinc finger protein 385D isoform X1	-	-	-	-	-	-	-
ncbi_416061	1545	1360	760	991	3302	2618	3028	3361	13.8	11.31	9.17	11.99	29.47	32.96	38.1	33.43	11.5675	33.49	1.53365	5.78938e-18	3.42514e-16	ARIH2	E3 ubiquitin-protein ligase ARIH2 isoform X1	-	-	-	-	GO:0043231//intracellular membrane-bounded organelle	GO:0019787//ubiquitin-like protein transferase activity;GO:0046914//transition metal ion binding	GO:0000209//protein polyubiquitination;GO:0016049//cell growth;GO:0019941//modification-dependent protein catabolic process;GO:0072089//stem cell proliferation
ncbi_373989	233	381	183	225	0	0	0	1	2.53	3.47	2.01	2.84	0	0	0	0.01	2.7125	0.0025	-10.0835	6.42225e-18	3.7838e-16	TBX4	T-box transcription factor TBX4	-	-	-	-	GO:0043231//intracellular membrane-bounded organelle	GO:0001071//nucleic acid binding transcription factor activity;GO:0003676//nucleic acid binding	GO:0009887//organ morphogenesis;GO:0010468//regulation of gene expression;GO:0030323//respiratory tube development;GO:0034645//cellular macromolecule biosynthetic process;GO:0035108//limb morphogenesis;GO:0048729//tissue morphogenesis
ncbi_421960	1139	1267	884	986	158	266	178	185	12.09	11.59	9.65	12.65	1.65	3.43	2.46	1.98	11.495	2.38	-2.27197	6.77826e-18	3.97704e-16	SDC1	syndecan-1	Environmental Information Processing;Environmental Information Processing	Signaling molecules and interaction;Signaling molecules and interaction	ko04514//Cell adhesion molecules (CAMs);ko04512//ECM-receptor interaction	K06257;K06257	-	-	-
ncbi_426813	526	855	424	428	74	77	66	106	7.42	10.39	6.13	7.23	1.01	1.33	1.22	1.57	7.7925	1.2825	-2.60313	7.50264e-18	4.38395e-16	GRAMD3	GRAM domain-containing protein 2B isoform X1	-	-	-	-	-	-	-
ncbi_395881	313	214	560	163	1564	1719	2296	1720	5.08	2.99	9.35	3.2	24.98	33.86	48.44	28.17	5.155	33.8625	2.71564	7.84023e-18	4.56244e-16	MAFA	transcription factor MafA	-	-	-	-	GO:0043231//intracellular membrane-bounded organelle	GO:0001071//nucleic acid binding transcription factor activity;GO:0003677//DNA binding	GO:0006357//regulation of transcription from RNA polymerase II promoter;GO:0009306//protein secretion;GO:0009746//response to hexose;GO:0019932//second-messenger-mediated signaling
ncbi_423527	623	844	760	506	178	160	119	128	17.65	20.61	22.17	17.36	4.98	5.52	4.39	3.67	19.4475	4.64	-2.06739	8.63683e-18	5.00549e-16	DHRS7	dehydrogenase/reductase SDR family member 7	-	-	-	-	-	GO:0003824//catalytic activity	GO:0044710//single-organism metabolic process
ncbi_101747406	1129	1239	758	825	2445	3060	2464	4455	8.89	8.41	6.15	7.85	18.95	29.25	25.23	35.4	7.825	27.2075	1.79784	8.88033e-18	5.12569e-16	PPP1R3A	protein phosphatase 1 regulatory subunit 3A	Organismal Systems	Endocrine system	ko04910//Insulin signaling pathway	K07189	-	-	-
ncbi_428201	297	235	259	190	42	26	44	26	2.63	2.02	2.41	2.06	0.34	0.31	0.51	0.22	2.28	0.345	-2.72437	9.21982e-18	5.30009e-16	STC1	stanniocalcin-1 isoform X1	-	-	-	-	GO:0043231//intracellular membrane-bounded organelle;GO:0044421//extracellular region part	GO:0005102//receptor binding	GO:0003422//growth plate cartilage morphogenesis;GO:0006820//anion transport;GO:0006875//cellular metal ion homeostasis;GO:0008283//cell proliferation;GO:0010594//regulation of endothelial cell migration;GO:0034767//positive regulation of ion transmembrane transport;GO:0043271//negative regulation of ion transport;GO:0051241//negative regulation of multicellular organismal process;GO:0055117//reg…
ncbi_415502	1022	1210	1109	1049	342	288	233	287	6.95	7.06	7.68	8.5	2.28	2.38	2.04	1.96	7.5475	2.165	-1.80163	9.98376e-18	5.71611e-16	AKAP13	A-kinase anchor protein 13 isoform X1	Organismal Systems	Endocrine system	ko04928//Parathyroid hormone synthesis, secretion and action	K16529	GO:0044424//intracellular part	GO:0005088//Ras guanyl-nucleotide exchange factor activity	GO:0006464//cellular protein modification process;GO:0043087//regulation of GTPase activity
ncbi_423747	817	930	833	760	290	200	231	245	16.95	16.63	17.78	19.06	5.92	5.04	6.23	5.13	17.605	5.58	-1.65765	1.05563e-17	6.01964e-16	ANXA7	annexin A7	-	-	-	-	GO:0030667//secretory granule membrane	GO:0003723//RNA binding;GO:0005515//protein binding;GO:0005543//phospholipid binding;GO:0046872//metal ion binding	GO:0006875//cellular metal ion homeostasis;GO:0006884//cell volume homeostasis;GO:0006970//response to osmotic stress;GO:0010468//regulation of gene expression;GO:0022604//regulation of cell morphogenesis;GO:0030154//cell differentiation;GO:0044248//cellular catabolic process;GO:0050878//regulation of body fluid levels;GO:0051703//intraspecies interaction between organisms
ncbi_418282	595	686	465	652	80	108	124	102	2.73	2.73	1.91	4.38	0.27	0.48	0.64	0.48	2.9375	0.4675	-2.65155	1.20219e-17	6.82798e-16	PIANP	PILR alpha-associated neural protein isoform X1	-	-	-	-	-	-	-
ncbi_416340	547	371	937	175	3529	4728	3570	3515	4.88	2.29	8.8	1.52	38.16	62.88	51.01	39.09	4.3725	47.785	3.45003	1.4802e-17	8.34024e-16	RNF14	E3 ubiquitin-protein ligase RNF14 isoform X1	-	-	-	-	GO:0044424//intracellular part	GO:0016740//transferase activity;GO:0035258//steroid hormone receptor binding;GO:0046914//transition metal ion binding	GO:0010468//regulation of gene expression;GO:0033143//regulation of intracellular steroid hormone receptor signaling pathway;GO:0043627//response to estrogen
ncbi_421216	7424	9017	7594	5739	2256	2366	1973	2591	31.55	33.32	33.64	29.65	9.48	12.25	11.06	11.16	32.04	10.9875	-1.54401	1.92512e-17	1.08042e-15	SPTBN1	spectrin beta chain, non-erythrocytic 1	-	-	-	-	GO:0031988//membrane-bounded vesicle;GO:0032589//neuron projection membrane;GO:0043231//intracellular membrane-bounded organelle;GO:0044430//cytoskeletal part;GO:0044449//contractile fiber part	GO:0003723//RNA binding;GO:0005198//structural molecule activity;GO:0008092//cytoskeletal protein binding;GO:0008289//lipid binding	GO:0006468//protein phosphorylation;GO:0006606//protein import into nucleus;GO:0006612//protein targeting to membrane;GO:0022607//cellular component assembly
ncbi_416542	2070	641	2648	454	16322	15318	15951	15711	55.28	14.73	73.05	14.64	429.09	496.42	554.46	423.53	39.425	475.875	3.5934	1.96813e-17	1.10021e-15	RPL3L	60S ribosomal protein L3-like isoform X1	Genetic Information Processing	Translation	ko03010//Ribosome	K02925	GO:0015934//large ribosomal subunit	-	GO:0010467//gene expression
ncbi_420212	1563	1522	1349	1149	3665	4333	2444	4713	13.55	11.15	11.96	11.94	30.99	44.45	26.39	40.51	12.15	35.585	1.55031	2.02889e-17	1.12973e-15	WWP1	NEDD4-like E3 ubiquitin-protein ligase WWP1 isoform X1	Cellular Processes;Genetic Information Processing	Transport and catabolism;Folding, sorting and degradation	ko04144//Endocytosis;ko04120//Ubiquitin mediated proteolysis	K05633;K05633	GO:0031988//membrane-bounded vesicle;GO:0044424//intracellular part	GO:0019787//ubiquitin-like protein transferase activity	GO:0006355//regulation of transcription, DNA-templated;GO:0006511//ubiquitin-dependent protein catabolic process;GO:0016567//protein ubiquitination
ncbi_100857564	627	588	624	455	1204	940	1138	869	27.34	22.53	28.02	24.26	52.05	50.8	64.17	39.57	25.5375	51.6475	1.01608	2.30384e-17	1.27782e-15	TMEM208	transmembrane protein 208	-	-	-	-	GO:0031090//organelle membrane;GO:0031224//intrinsic component of membrane;GO:0043231//intracellular membrane-bounded organelle	-	GO:0044248//cellular catabolic process
ncbi_768701	1250	1444	1530	1279	398	421	427	381	9.29	9.38	11.28	10.96	2.94	3.39	3.89	2.59	10.2275	3.2025	-1.67518	2.8835e-17	1.58693e-15	KIAA1671	uncharacterized protein KIAA1671 homolog isoform X1	-	-	-	-	-	-	-
ncbi_422199	8829	8313	10295	10015	1745	1946	2438	2092	45.38	36.82	54.45	62.23	8.83	12.14	16.29	10.85	49.72	12.0275	-2.04749	3.87528e-17	2.12452e-15	F8	coagulation factor VIII	-	-	-	-	-	GO:0003824//catalytic activity;GO:0043169//cation binding	GO:0001775//cell activation;GO:0044710//single-organism metabolic process
ncbi_416003	878	1014	1084	650	3092	3211	1654	2629	11.23	11.16	14.25	10.08	38.83	49.7	27.51	33.97	11.68	37.5025	1.68295	5.26143e-17	2.83601e-15	ASB14	ankyrin repeat and SOCS box protein 14	-	-	-	-	-	-	-
ncbi_770703	4342	5243	4526	3749	11434	17815	8787	11890	26.69	27.78	28.63	27.87	69.16	132.9	70.22	73.74	27.7425	86.505	1.64069	5.34307e-17	2.86288e-15	ALKBH5	RNA demethylase ALKBH5	-	-	-	-	GO:0016604//nuclear body	GO:0003723//RNA binding;GO:0016705//oxidoreductase activity, acting on paired donors, with incorporation or reduction of molecular oxygen	GO:0006396//RNA processing;GO:0006405//RNA export from nucleus;GO:0035513//oxidative RNA demethylation;GO:0048232//male gamete generation
ncbi_422004	21	25	21	22	78	158	116	170	0.26	0.26	0.27	0.32	0.94	2.36	1.85	2.13	0.2775	1.82	2.71338	5.60351e-17	2.99114e-15	ESCO2	N-acetyltransferase ESCO2 isoform X1	-	-	-	-	GO:0000803//sex chromosome;GO:0005720//nuclear heterochromatin;GO:0098687//chromosomal region	GO:0008080//N-acetyltransferase activity	GO:0006281//DNA repair;GO:0006473//protein acetylation;GO:0030097//hemopoiesis;GO:0034502//protein localization to chromosome;GO:0051052//regulation of DNA metabolic process
ncbi_770850	360	362	334	261	91	70	78	92	6.43	5.56	6.14	5.64	1.59	1.52	1.81	1.65	5.9425	1.6425	-1.85518	7.08957e-17	3.75615e-15	ANGPTL1	angiopoietin-related protein 1 precursor	-	-	-	-	GO:0031988//membrane-bounded vesicle;GO:0044421//extracellular region part	-	GO:0007167//enzyme linked receptor protein signaling pathway
ncbi_424022	2431	1737	2230	2460	13	0	0	4	50.69	31.45	48.06	62.19	0.27	0	0	0.09	48.0975	0.09	-9.06182	9.48044e-17	4.96726e-15	ASB18	ankyrin repeat and SOCS box protein 18 isoform X1	-	-	-	-	-	-	-
ncbi_424922	1183	1586	1103	900	369	328	268	277	4.45	5.13	4.26	4.12	1.35	1.51	1.31	1.07	4.49	1.31	-1.77715	9.87206e-17	5.15343e-15	LRCH3	leucine-rich repeat and calponin homology domain-containing protein 3 isoform X1	-	-	-	-	-	-	-
ncbi_419744	303	277	215	161	22	18	11	35	3.23	2.58	2.24	2.14	0.24	0.15	0.16	0.31	2.5475	0.215	-3.56667	1.04342e-16	5.42693e-15	SCN3B	sodium channel subunit beta-3 isoform X1	-	-	-	-	GO:0016020//membrane;GO:0031674//I band	GO:0005248//voltage-gated sodium channel activity;GO:0005515//protein binding;GO:0016247//channel regulator activity	GO:0002027//regulation of heart rate;GO:0002028//regulation of sodium ion transport;GO:0003254//regulation of membrane depolarization;GO:0007009//plasma membrane organization;GO:0032412//regulation of ion transmembrane transporter activity;GO:0086002//cardiac muscle cell action potential involved in contraction;GO:0086010//membrane depolarization during action potential;GO:0086065//cell communica…
ncbi_101747696	1753	2188	2538	2148	327	285	466	480	70.35	75.67	104.8	104.23	12.9	13.88	24.32	19.45	88.7625	17.6375	-2.3313	1.32944e-16	6.88933e-15	CRIP1	cysteine-rich protein 1 (intestinal)	-	-	-	-	GO:0044424//intracellular part	GO:0033218//amide binding;GO:0043565//sequence-specific DNA binding;GO:0046914//transition metal ion binding	GO:0002376//immune system process;GO:0003006//developmental process involved in reproduction;GO:0006974//cellular response to DNA damage stimulus;GO:0010038//response to metal ion;GO:0010224//response to UV-B;GO:0010467//gene expression;GO:0044767//single-organism developmental process;GO:0046677//response to antibiotic
ncbi_395862	566	557	358	498	26	11	60	18	11.66	10.16	7.65	12.29	0.55	0.26	1.69	0.39	10.44	0.7225	-3.85298	1.72106e-16	8.88631e-15	PITX2	pituitary homeobox 2	Environmental Information Processing	Signal transduction	ko04350//TGF-beta signaling pathway	K04686	GO:0043231//intracellular membrane-bounded organelle;GO:0043234//protein complex	GO:0000982//transcription factor activity, RNA polymerase II core promoter proximal region sequence-specific binding;GO:0001085//RNA polymerase II transcription factor binding;GO:0001104//RNA polymerase II transcription cofactor activity;GO:0003682//chromatin binding;GO:0044212//transcription regulatory region DNA binding;GO:0046983//protein dimerization activity	GO:0000768//syncytium formation by plasma membrane fusion;GO:0001755//neural crest cell migration;GO:0003170//heart valve development;GO:0006357//regulation of transcription from RNA polymerase II promoter;GO:0007166//cell surface receptor signaling pathway;GO:0008284//positive regulation of cell proliferation;GO:0009798//axis specification;GO:0009855//determination of bilateral symmetry;GO:00215…
ncbi_417772	1130	1053	1078	920	273	319	236	307	28.85	23.17	28.32	28.4	6.86	9.88	7.83	7.91	27.185	8.12	-1.74326	1.82466e-16	9.35321e-15	CAV2	caveolin-2	Cellular Processes;Cellular Processes	Transport and catabolism;Cellular community - eukaryotes	ko04144//Endocytosis;ko04510//Focal adhesion	K12958;K12958	GO:0016021//integral component of membrane;GO:0019897//extrinsic component of plasma membrane;GO:0030667//secretory granule membrane;GO:0032991//macromolecular complex;GO:0098589//membrane region	GO:0046983//protein dimerization activity;GO:0050780//dopamine receptor binding	GO:0001765//membrane raft assembly;GO:0001936//regulation of endothelial cell proliferation;GO:0006461//protein complex assembly;GO:0007346//regulation of mitotic cell cycle;GO:0014904//myotube cell development;GO:0016050//vesicle organization;GO:0017015//regulation of transforming growth factor beta receptor signaling pathway;GO:0022406//membrane docking;GO:0045745//positive regulation of G-prot…
ncbi_395293	705	798	698	534	130	116	127	200	3.9	3.81	3.98	3.57	0.71	0.78	0.91	1.12	3.815	0.88	-2.11611	2.11677e-16	1.08115e-14	SLIT1	slit homolog 1 protein precursor	Organismal Systems	Development	ko04360//Axon guidance	K06838	-	-	-
ncbi_374101	116	279	87	143	1	2	6	6	3.61	7.48	2.78	5.38	0.03	0.08	0.24	0.19	4.8125	0.135	-5.15576	3.17667e-16	1.61091e-14	SCX	basic helix-loop-helix transcription factor scleraxis	-	-	-	-	-	-	-
ncbi_418778	979	820	940	754	1383	1653	1828	1635	18.85	13.6	18.62	17.69	26.18	38.62	45.51	31.65	17.19	35.49	1.04584	3.22367e-16	1.62893e-14	UBAC2	ubiquitin-associated domain-containing protein 2 isoform X1	-	-	-	-	GO:0031224//intrinsic component of membrane	-	GO:0033365//protein localization to organelle
MSTRG.17298	59	38	78	26	289	206	198	258	1.81	0.99	2.54	0.96	8.85	7.84	8.02	8.07	1.575	8.195	2.37939	3.59424e-16	1.80974e-14	--	Eukaryotic translation initiation factor 5A-1 [Columba livia]	-	-	-	-	-	-	-
ncbi_100533110	2844	3103	3083	2442	1134	959	852	958	20.47	19.83	22.85	20.84	8.41	8.79	7.83	7.09	20.9975	8.03	-1.38675	3.62727e-16	1.81992e-14	AKAP2	A-kinase anchor protein 2 isoform X1	-	-	-	-	-	-	-
ncbi_100858936	348	395	228	223	55	21	29	36	1.57	1.53	1.06	1.21	0.24	0.11	0.17	0.16	1.3425	0.17	-2.98132	4.20159e-16	2.10065e-14	PAQR9	membrane progestin receptor epsilon	-	-	-	-	-	-	-
ncbi_422857	1726	1775	1508	1694	531	375	322	372	15.55	13.76	13.96	18.43	4.7	4.09	3.84	3.38	15.425	4.0025	-1.9463	4.36968e-16	2.17702e-14	WFS1	wolframin	Genetic Information Processing	Folding, sorting and degradation	ko04141//Protein processing in endoplasmic reticulum	K14020	GO:0031227//intrinsic component of endoplasmic reticulum membrane	GO:0008134//transcription factor binding;GO:0044389//ubiquitin-like protein ligase binding	GO:0003014//renal system process;GO:0006816//calcium ion transport;GO:0006874//cellular calcium ion homeostasis;GO:0010604//positive regulation of macromolecule metabolic process;GO:0030162//regulation of proteolysis;GO:0031396//regulation of protein ubiquitination;GO:0031647//regulation of protein stability;GO:0033500//carbohydrate homeostasis;GO:0040007//growth;GO:0043066//negative regulation o…
ncbi_424396	1348	1312	1376	866	2381	2407	3020	1956	15.22	12.76	15.97	11.81	26.44	32.97	44.3	22.28	13.94	31.4975	1.17601	5.11629e-16	2.54008e-14	SCYL3	protein-associating with the carboxyl-terminal domain of ezrin	-	-	-	-	GO:0031252//cell leading edge;GO:0043231//intracellular membrane-bounded organelle	GO:0016740//transferase activity;GO:0032550//purine ribonucleoside binding	GO:0006464//cellular protein modification process
ncbi_112530307	110	153	136	109	395	368	734	340	4.68	5.61	5.96	5.61	16.55	19.02	40.63	14.61	5.465	22.7025	2.05456	5.29545e-16	2.61986e-14	DCAF11	DDB1- and CUL4-associated factor 11	-	-	-	-	GO:0031461//cullin-RING ubiquitin ligase complex;GO:0031981//nuclear lumen	GO:0005488//binding	GO:0032446//protein modification by small protein conjugation
ncbi_395156	415	626	360	436	41	50	41	89	4.56	6.24	4.28	5.94	0.43	0.64	0.61	1.04	5.255	0.68	-2.95008	5.69517e-16	2.78847e-14	CRMP1	dihydropyrimidinase-related protein 1 isoform X1	-	-	-	-	GO:0043005//neuron projection;GO:0044297//cell body	GO:0016810//hydrolase activity, acting on carbon-nitrogen (but not peptide) bonds	GO:0006206//pyrimidine nucleobase metabolic process
ncbi_420299	507	627	528	337	1805	3086	1254	1501	4.2	4.47	4.49	3.37	14.71	30.99	13.49	12.53	4.1325	17.93	2.11729	5.79989e-16	2.82999e-14	RHPN1	rhophilin-1 isoform X1	-	-	-	-	-	-	GO:0019222//regulation of metabolic process
ncbi_770279	300	311	236	190	51	52	48	63	2.04	1.81	1.67	1.48	0.32	0.41	0.4	0.41	1.75	0.385	-2.18442	6.09407e-16	2.96335e-14	SLC35F1	solute carrier family 35 member F1 isoform X1	-	-	-	-	GO:0031224//intrinsic component of membrane	-	GO:0051234//establishment of localization
ncbi_431056	21298	22216	21648	19138	8177	6381	5900	7243	449.93	404.41	470.55	488.79	169.97	163.58	162.01	154.37	453.42	162.482	-1.48056	7.8311e-16	3.7937e-14	IDH2	isocitrate dehydrogenase [NADP], mitochondrial	Metabolism;Metabolism;Cellular Processes;Metabolism;Metabolism;Metabolism;Metabolism	Global and overview maps;Global and overview maps;Transport and catabolism;Global and overview maps;Metabolism of other amino acids;Carbohydrate metabolism;Global and overview maps	ko01100//Metabolic pathways;ko01200//Carbon metabolism;ko04146//Peroxisome;ko01230//Biosynthesis of amino acids;ko00480//Glutathione metabolism;ko00020//Citrate cycle (TCA cycle);ko01210//2-Oxocarboxylic acid metabolism	K00031;K00031;K00031;K00031;K00031;K00031;K00031	GO:0019866//organelle inner membrane;GO:0031988//membrane-bounded vesicle;GO:0043231//intracellular membrane-bounded organelle	GO:0000166//nucleotide binding;GO:0004448//isocitrate dehydrogenase activity;GO:0043169//cation binding	GO:0006101//citrate metabolic process
ncbi_768655	1108	1135	1206	1016	293	327	211	233	13.08	11.54	14.64	14.5	3.4	4.68	3.23	2.78	13.44	3.5225	-1.93186	8.06527e-16	3.88199e-14	PIM3	serine/threonine-protein kinase pim-3	-	-	-	-	-	GO:0004672//protein kinase activity;GO:0032550//purine ribonucleoside binding	GO:0000278//mitotic cell cycle;GO:0006468//protein phosphorylation;GO:0032845//negative regulation of homeostatic process;GO:0042981//regulation of apoptotic process
ncbi_395457	1414	1737	1707	1374	3057	3075	4599	2777	17.23	18.24	21.4	20.24	36.65	45.47	72.84	34.14	19.2775	47.275	1.29416	8.47638e-16	4.06609e-14	FURIN	furin precursor	-	-	-	-	GO:0005798//Golgi-associated vesicle;GO:0031984//organelle subcompartment;GO:0044421//extracellular region part;GO:0098589//membrane region	GO:0004175//endopeptidase activity;GO:0004866//endopeptidase inhibitor activity;GO:0033218//amide binding;GO:0043121//neurotrophin binding	GO:0006518//peptide metabolic process;GO:0010466//negative regulation of peptidase activity;GO:0010646//regulation of cell communication;GO:0016032//viral process;GO:0016485//protein processing;GO:0032803//regulation of low-density lipoprotein particle receptor catabolic process;GO:0032898//neurotrophin production;GO:0032905//transforming growth factor beta1 production;GO:0046903//secretion
ncbi_768768	848	816	674	426	51	40	35	113	2.46	2.04	2.01	1.49	0.15	0.14	0.13	0.33	2	0.1875	-3.41504	8.5126e-16	4.06971e-14	PRUNE2	protein prune homolog 2 isoform X1	-	-	-	-	-	-	-
ncbi_427196	17765	18402	11667	13770	4053	3690	3086	4494	112.67	100.54	76.11	105.58	25.27	28.43	25.42	28.79	98.725	26.9775	-1.87166	9.62365e-16	4.58544e-14	NNT	NAD(P) transhydrogenase, mitochondrial isoform X2	Metabolism;Metabolism	Global and overview maps;Metabolism of cofactors and vitamins	ko01100//Metabolic pathways;ko00760//Nicotinate and nicotinamide metabolism	K00323;K00323	GO:0019866//organelle inner membrane;GO:0031224//intrinsic component of membrane;GO:0043231//intracellular membrane-bounded organelle	GO:0000166//nucleotide binding;GO:0008746//NAD(P)+ transhydrogenase activity	GO:0006818//hydrogen transport;GO:0019725//cellular homeostasis;GO:0044237//cellular metabolic process;GO:0044710//single-organism metabolic process
ncbi_418378	2844	4050	2495	2567	650	504	350	696	22.82	28.19	20.68	25.34	5.13	4.93	3.64	5.7	24.2575	4.85	-2.32237	1.02488e-15	4.83463e-14	COL8A1	collagen alpha-1(VIII) chain isoform X1	-	-	-	-	GO:0031988//membrane-bounded vesicle;GO:0044420//extracellular matrix component	-	GO:0008283//cell proliferation;GO:0010810//regulation of cell-substrate adhesion;GO:0030154//cell differentiation;GO:0043010//camera-type eye development;GO:0048646//anatomical structure formation involved in morphogenesis
ncbi_428712	4038	5039	3359	3355	940	1166	985	715	22.25	24	18.99	22.32	5.07	7.79	7.04	3.98	21.89	5.97	-1.87447	1.03215e-15	4.85281e-14	SPRY3	protein sprouty homolog 3 isoform X1	-	-	-	-	-	-	GO:0010646//regulation of cell communication
ncbi_374143	279	359	109	293	5	0	1	11	2.61	3.17	1.14	3.39	0.06	0	0.01	0.08	2.5775	0.0375	-6.10294	1.06755e-15	5.00267e-14	KCND2	potassium voltage-gated channel subfamily D member 2 isoform X1	Organismal Systems	Nervous system	ko04726//Serotonergic synapse	K04892	GO:0034705//potassium channel complex;GO:0044309//neuron spine	GO:0005249//voltage-gated potassium channel activity	GO:0030001//metal ion transport;GO:0034220//ion transmembrane transport;GO:0051259//protein oligomerization
ncbi_423347	590	1058	835	927	141	97	47	98	9.94	14.7	14	17.29	2.34	1.86	0.96	1.54	13.9825	1.675	-3.06139	1.23326e-15	5.76023e-14	ACSS1L	acetyl-coenzyme A synthetase 2-like, mitochondrial isoform X1	Metabolism;Metabolism;Metabolism;Metabolism;Metabolism;Metabolism	Global and overview maps;Global and overview maps;Carbohydrate metabolism;Carbohydrate metabolism;Carbohydrate metabolism;Carbohydrate metabolism	ko01100//Metabolic pathways;ko01200//Carbon metabolism;ko00010//Glycolysis / Gluconeogenesis;ko00620//Pyruvate metabolism;ko00630//Glyoxylate and dicarboxylate metabolism;ko00640//Propanoate metabolism	K01895;K01895;K01895;K01895;K01895;K01895	-	-	-
ncbi_420986	1095	1363	1165	638	2532	2509	1817	2453	18.67	20.02	20.43	13.15	42.46	51.88	40.26	42.17	18.0675	44.1925	1.2904	1.39661e-15	6.48055e-14	MURC	caveolae-associated protein 4	-	-	-	-	GO:0031674//I band	-	GO:0006357//regulation of transcription from RNA polymerase II promoter
ncbi_416371	703	827	628	443	2895	2657	7308	1943	16.34	16.56	15.02	12.45	66.22	74.95	220.8	45.56	15.0925	101.882	2.755	1.41667e-15	6.55219e-14	BHMT	betaine--homocysteine S-methyltransferase 1	Metabolism;Metabolism;Metabolism	Global and overview maps;Amino acid metabolism;Amino acid metabolism	ko01100//Metabolic pathways;ko00270//Cysteine and methionine metabolism;ko00260//Glycine, serine and threonine metabolism	K00544;K00544;K00544	GO:0044424//intracellular part	GO:0008172//S-methyltransferase activity;GO:0046914//transition metal ion binding	GO:0000097//sulfur amino acid biosynthetic process
ncbi_419949	759	746	845	654	1260	2272	2157	2190	5.51	4.64	6.31	5.67	8.95	19.88	20.11	15.86	5.5325	16.2	1.54999	1.45709e-15	6.7173e-14	TLK2	serine/threonine-protein kinase tousled-like 2 isoform X2	-	-	-	-	GO:0043231//intracellular membrane-bounded organelle;GO:0043232//intracellular non-membrane-bounded organelle;GO:0043234//protein complex;GO:0044444//cytoplasmic part	GO:0004672//protein kinase activity;GO:0032550//purine ribonucleoside binding	GO:0006468//protein phosphorylation;GO:0007165//signal transduction;GO:0010332//response to gamma radiation;GO:0031330//negative regulation of cellular catabolic process;GO:0033554//cellular response to stress;GO:1902275//regulation of chromatin organization
ncbi_771456	68	56	62	81	474	520	174	667	0.66	0.81	0.8	1.35	9.23	12.77	3.4	16.45	0.905	10.4625	3.53117	1.53474e-15	7.05234e-14	LOC771456	carnosine N-methyltransferase 2 isoform X1	Metabolism	Amino acid metabolism	ko00340//Histidine metabolism	K22437	-	GO:0008170//N-methyltransferase activity;GO:0008757//S-adenosylmethionine-dependent methyltransferase activity	GO:0008152//metabolic process
ncbi_426636	1844	1670	1694	1264	3855	3125	3976	2378	20.73	16.18	19.6	17.18	42.65	42.63	58.1	26.97	18.4225	42.5875	1.20896	1.82243e-15	8.34731e-14	FASTK	fas-activated serine/threonine kinase	-	-	-	-	-	-	-
ncbi_423426	190	227	97	115	12	11	17	15	0.77	0.76	0.38	0.55	0.05	0.06	0.08	0.06	0.615	0.0625	-3.29866	2.24148e-15	1.02337e-13	UNC79	protein unc-79 homolog isoform X1	-	-	-	-	-	-	GO:0030534//adult behavior;GO:0040007//growth
ncbi_424614	794	985	627	825	1655	1381	1891	1521	14.06	15.03	11.42	17.66	28.83	29.67	43.51	27.16	14.5425	32.2925	1.15092	2.35144e-15	1.07013e-13	FAAH	fatty-acid amide hydrolase 1	-	-	-	-	-	GO:0016298//lipase activity;GO:0016811//hydrolase activity, acting on carbon-nitrogen (but not peptide) bonds, in linear amides;GO:0016879//ligase activity, forming carbon-nitrogen bonds	-
ncbi_418741	2556	3295	2418	1862	331	603	349	260	49.79	55.74	48.09	42.93	3.83	11.92	6.95	2.67	49.1375	6.3425	-2.9537	2.60763e-15	1.18293e-13	ADPRHL1	protein ADP-ribosylarginine hydrolase-like protein 1 isoform X1	-	-	-	-	-	GO:0016799//hydrolase activity, hydrolyzing N-glycosyl compounds	GO:0006464//cellular protein modification process
ncbi_107055404	53	98	139	92	398	467	313	374	1.09	1.72	2.93	2.28	7.96	11.5	8.31	7.71	2.005	8.87	2.14533	2.71771e-15	1.22894e-13	SUOX	sulfite oxidase isoform X1	Metabolism;Metabolism	Global and overview maps;Energy metabolism	ko01100//Metabolic pathways;ko00920//Sulfur metabolism	K00387;K00387	GO:0031970//organelle envelope lumen;GO:0043231//intracellular membrane-bounded organelle	GO:0016670//oxidoreductase activity, acting on a sulfur group of donors, oxygen as acceptor;GO:0046906//tetrapyrrole binding;GO:0046914//transition metal ion binding;GO:0050662//coenzyme binding	GO:0044237//cellular metabolic process;GO:0044710//single-organism metabolic process
ncbi_424992	16	27	9	18	121	322	87	264	0.3	0.43	0.17	0.4	2.2	7.23	2.11	4.93	0.325	4.1175	3.66326	2.73152e-15	1.23127e-13	GPR160	probable G-protein coupled receptor 160 isoform X1	-	-	-	-	GO:0043234//protein complex	-	-
ncbi_100859846	15	10	15	8	164	105	47	161	0.06	0.03	0.06	0.04	0.61	0.48	0.23	0.61	0.0475	0.4825	3.34453	3.30973e-15	1.48718e-13	PGPEP1L	pyroglutamyl-peptidase 1-like protein isoform X1	-	-	-	-	-	GO:0008242//omega peptidase activity	GO:0019538//protein metabolic process
ncbi_416024	4052	5090	4587	4382	1113	817	786	1347	39.72	42.94	46.12	51.93	10.72	9.7	10.02	13.31	45.1775	10.9375	-2.04632	3.59278e-15	1.60927e-13	MGLL	monoglyceride lipase isoform X1	Metabolism;Organismal Systems;Organismal Systems;Metabolism;Organismal Systems	Global and overview maps;Environmental adaptation;Nervous system;Lipid metabolism;Endocrine system	ko01100//Metabolic pathways;ko04714//Thermogenesis;ko04723//Retrograde endocannabinoid signaling;ko00561//Glycerolipid metabolism;ko04923//Regulation of lipolysis in adipocyte	K01054;K01054;K01054;K01054;K01054	GO:0033267//axon part	GO:0016298//lipase activity;GO:0046983//protein dimerization activity	GO:0001676//long-chain fatty acid metabolic process;GO:0006639//acylglycerol metabolic process;GO:0008277//regulation of G-protein coupled receptor protein signaling pathway;GO:0031347//regulation of defense response;GO:0048167//regulation of synaptic plasticity;GO:0048638//regulation of developmental growth;GO:0051931//regulation of sensory perception
ncbi_374119	742	1076	642	707	1626	1606	1719	1241	5.03	6.49	4.68	5.95	10.92	13.66	15.25	8.63	5.5375	12.115	1.12949	3.68394e-15	1.64491e-13	NEDD4L	E3 ubiquitin-protein ligase NEDD4-like isoform X1	Cellular Processes;Cellular Processes;Genetic Information Processing;Organismal Systems	Transport and catabolism;Cellular community - eukaryotes;Folding, sorting and degradation;Excretory system	ko04144//Endocytosis;ko04530//Tight junction;ko04120//Ubiquitin mediated proteolysis;ko04960//Aldosterone-regulated sodium reabsorption	K13305;K13305;K13305;K13305	GO:0016020//membrane;GO:0031988//membrane-bounded vesicle	GO:0005515//protein binding;GO:0008200//ion channel inhibitor activity;GO:0019787//ubiquitin-like protein transferase activity	GO:0000209//protein polyubiquitination;GO:0006511//ubiquitin-dependent protein catabolic process;GO:0006970//response to osmotic stress;GO:0010035//response to inorganic substance;GO:0010766//negative regulation of sodium ion transport;GO:0032413//negative regulation of ion transmembrane transporter activity;GO:0032414//positive regulation of ion transmembrane transporter activity;GO:0034394//pro…
ncbi_415742	346	469	478	312	905	1407	1455	817	5.97	6.97	8.47	6.51	15.36	29.44	32.61	14.2	6.98	22.9025	1.71421	4.03676e-15	1.7968e-13	ITFG1	T-cell immunomodulatory protein precursor	-	-	-	-	-	-	-
ncbi_431653	654	741	373	422	1836	1953	1047	1827	7.18	6.96	4.29	5.66	19.88	25.65	15.02	20.03	6.0225	20.145	1.74199	4.25499e-15	1.88802e-13	LOC431653	myogenesis-regulating glycosidase-like isoform X1	-	-	-	-	GO:0031090//organelle membrane	GO:0016798//hydrolase activity, acting on glycosyl bonds	GO:0009967//positive regulation of signal transduction;GO:0014904//myotube cell development;GO:0044238//primary metabolic process;GO:0051896//regulation of protein kinase B signaling
ncbi_430666	2390	8599	2258	3775	32	9	16	98	12.69	39.33	12.33	24.23	0.17	0.06	0.11	0.52	22.145	0.215	-6.6865	4.79641e-15	2.11504e-13	CILP2	cartilage intermediate layer protein 2	-	-	-	-	-	-	-
ncbi_374065	3472	3429	2914	2582	893	945	659	977	22.83	19.87	19.5	21.37	6.02	8.35	5.74	6.56	20.8925	6.6675	-1.64777	4.92736e-15	2.16606e-13	KCNMA1	calcium-activated potassium channel subunit alpha-1 isoform X1	Environmental Information Processing;Organismal Systems;Organismal Systems;Organismal Systems;Organismal Systems;Organismal Systems	Signal transduction;Circulatory system;Digestive system;Endocrine system;Digestive system;Endocrine system	ko04022//cGMP - PKG signaling pathway;ko04270//Vascular smooth muscle contraction;ko04972//Pancreatic secretion;ko04911//Insulin secretion;ko04970//Salivary secretion;ko04924//Renin secretion	K04936;K04936;K04936;K04936;K04936;K04936	-	-	-
ncbi_428382	540	1256	824	802	48	21	37	109	5.22	10.46	8.19	9.37	0.45	0.25	0.46	1.06	8.31	0.555	-3.90429	5.70031e-15	2.49042e-13	KCNK3	potassium channel subfamily K member 3	Organismal Systems;Organismal Systems	Endocrine system;Endocrine system	ko04925//Aldosterone synthesis and secretion;ko04927//Cortisol synthesis and secretion	K04914;K04914	GO:0016021//integral component of membrane	GO:0005249//voltage-gated potassium channel activity;GO:0046983//protein dimerization activity	GO:0001666//response to hypoxia;GO:0007267//cell-cell signaling;GO:0007417//central nervous system development;GO:0010043//response to zinc ion;GO:0010506//regulation of autophagy;GO:0030001//metal ion transport;GO:0034220//ion transmembrane transport;GO:0051480//regulation of cytosolic calcium ion concentration
ncbi_768557	5065	6241	5866	4396	1992	2000	1757	1604	32.71	34.41	39.23	34.29	13.46	15.99	16.07	10.34	35.16	13.965	-1.33212	6.16351e-15	2.68453e-13	SIK2	serine/threonine-protein kinase SIK2 isoform X2	Organismal Systems	Endocrine system	ko04922//Glucagon signaling pathway	K16311	-	-	-
ncbi_107052797	1028	1071	1174	939	283	252	324	193	8.44	7.58	9.92	9.32	2.29	2.51	3.46	1.6	8.815	2.465	-1.83837	6.25147e-15	2.71451e-13	PHLDA1	pleckstrin homology-like domain family A member 1	-	-	-	-	-	-	-
ncbi_420400	544	577	428	404	1044	881	737	1151	4.77	4.36	3.86	4.28	9	9.37	8.39	10.17	4.3175	9.2325	1.09653	6.55326e-15	2.83688e-13	JMJD4	jmjC domain-containing protein 4 isoform X1	-	-	-	-	-	-	-
ncbi_421684	1248	1397	1223	1223	327	282	428	262	10.97	10.54	11.1	12.98	2.85	3.02	4.92	2.35	11.3975	3.285	-1.79475	6.98046e-15	3.01263e-13	TNFAIP3	tumor necrosis factor alpha-induced protein 3	Cellular Processes;Organismal Systems;Environmental Information Processing;Environmental Information Processing;Organismal Systems	Cell growth and death;Immune system;Signal transduction;Signal transduction;Immune system	ko04217//Necroptosis;ko04621//NOD-like receptor signaling pathway;ko04668//TNF signaling pathway;ko04064//NF-kappa B signaling pathway;ko04657//IL-17 signaling pathway	K11859;K11859;K11859;K11859;K11859	GO:0005815//microtubule organizing center;GO:0031988//membrane-bounded vesicle;GO:0043231//intracellular membrane-bounded organelle	GO:0003676//nucleic acid binding;GO:0019787//ubiquitin-like protein transferase activity;GO:0019899//enzyme binding;GO:0032182//ubiquitin-like protein binding;GO:0036459//thiol-dependent ubiquitinyl hydrolase activity;GO:0046914//transition metal ion binding	GO:0000079//regulation of cyclin-dependent protein serine/threonine kinase activity;GO:0000209//protein polyubiquitination;GO:0001818//negative regulation of cytokine production;GO:0002467//germinal center formation;GO:0002507//tolerance induction;GO:0002676//regulation of chronic inflammatory response;GO:0008285//negative regulation of cell proliferation;GO:0016579//protein deubiquitination;GO:0…
ncbi_427460	77	196	328	111	1242	1361	748	1942	0.45	1.12	2.31	0.92	9.24	11.39	6.39	14.1	1.2	10.28	3.09873	7.10882e-15	3.05873e-13	AGTPBP1	cytosolic carboxypeptidase 1 isoform X1	-	-	-	-	GO:0033180//proton-transporting V-type ATPase, V1 domain;GO:0043231//intracellular membrane-bounded organelle;GO:0044444//cytoplasmic part	GO:0008092//cytoskeletal protein binding;GO:0008235//metalloexopeptidase activity;GO:0015078//hydrogen ion transmembrane transporter activity;GO:0046914//transition metal ion binding	GO:0001505//regulation of neurotransmitter levels;GO:0006996//organelle organization;GO:0008344//adult locomotory behavior;GO:0009888//tissue development;GO:0015988//energy coupled proton transmembrane transport, against electrochemical gradient;GO:0018410//C-terminal protein amino acid modification;GO:0021533//cell differentiation in hindbrain;GO:0021988//olfactory lobe development;GO:0035608//p…
ncbi_776094	320	282	394	356	783	798	1070	742	8.99	6.82	11.38	12.08	21.6	27.15	39.02	21	9.8175	27.1925	1.46978	7.73652e-15	3.31876e-13	THAP7	THAP domain-containing protein 7	-	-	-	-	GO:0016604//nuclear body	GO:0019904//protein domain specific binding	GO:0006355//regulation of transcription, DNA-templated
ncbi_420664	5358	8175	5725	4613	1430	935	1739	1353	46.73	61.21	51.23	48.26	12.07	9.84	19.76	11.84	51.8575	13.3775	-1.95474	7.79829e-15	3.33518e-13	GPD1L	glycerol-3-phosphate dehydrogenase 1-like protein isoform X1	Metabolism	Lipid metabolism	ko00564//Glycerophospholipid metabolism	K00006	GO:0016020//membrane;GO:0031988//membrane-bounded vesicle;GO:0044444//cytoplasmic part	GO:0000166//nucleotide binding;GO:0016247//channel regulator activity;GO:0016616//oxidoreductase activity, acting on the CH-OH group of donors, NAD or NADP as acceptor;GO:0046983//protein dimerization activity;GO:0048037//cofactor binding	GO:0001933//negative regulation of protein phosphorylation;GO:0002028//regulation of sodium ion transport;GO:0003254//regulation of membrane depolarization;GO:0006072//glycerol-3-phosphate metabolic process;GO:0019674//NAD metabolic process;GO:0032412//regulation of ion transmembrane transporter activity;GO:0034394//protein localization to cell surface;GO:0086002//cardiac muscle cell action poten…
ncbi_418721	2659	2953	1905	1525	4941	6170	4114	4472	43.55	41.67	32.1	30.19	79.62	122.62	87.57	73.88	36.8775	90.9225	1.3019	8.47751e-15	3.61478e-13	TMEM182	transmembrane protein 182	-	-	-	-	-	-	-
ncbi_424094	239	265	296	163	449	420	446	454	10.33	9.62	12.69	8.47	18.63	21.68	24.16	19.9	10.2775	21.0925	1.03724	9.17559e-15	3.88908e-13	METTL21A	protein N-lysine methyltransferase METTL21A isoform a	-	-	-	-	-	GO:0019899//enzyme binding;GO:0031072//heat shock protein binding	GO:0006479//protein methylation
ncbi_423258	192	225	183	196	44	31	46	37	4.03	4.06	3.94	4.96	0.9	0.78	1.25	0.78	4.2475	0.9275	-2.19519	9.32363e-15	3.94006e-13	SRSF5	serine/arginine-rich splicing factor 5 isoform X1	Genetic Information Processing	Transcription	ko03040//Spliceosome	K12893	GO:0016604//nuclear body;GO:0043232//intracellular non-membrane-bounded organelle	GO:0003723//RNA binding;GO:0019904//protein domain specific binding	GO:0006950//response to stress
ncbi_100857446	1717	2094	1838	1711	600	589	684	499	31.37	32.97	34.55	37.79	10.79	13.06	16.24	9.2	34.17	12.3225	-1.47144	1.31814e-14	5.521e-13	ACVRL1	serine/threonine-protein kinase receptor R3	Environmental Information Processing	Signaling molecules and interaction	ko04060//Cytokine-cytokine receptor interaction	K13594	-	-	-
ncbi_396445	1298	1661	1603	1264	475	357	427	503	5.77	6.37	7.37	6.78	2.1	1.94	2.47	2.27	6.5725	2.195	-1.58222	1.36835e-14	5.71448e-13	MYLK	myosin light chain kinase, smooth muscle isoform 1	Cellular Processes;Cellular Processes;Environmental Information Processing;Organismal Systems;Environmental Information Processing;Environmental Information Processing;Organismal Systems;Organismal Systems;Organismal Systems	Cell motility;Cellular community - eukaryotes;Signal transduction;Endocrine system;Signal transduction;Signal transduction;Immune system;Circulatory system;Digestive system	ko04810//Regulation of actin cytoskeleton;ko04510//Focal adhesion;ko04020//Calcium signaling pathway;ko04921//Oxytocin signaling pathway;ko04022//cGMP - PKG signaling pathway;ko04371//Apelin signaling pathway;ko04611//Platelet activation;ko04270//Vascular smooth muscle contraction;ko04971//Gastric acid secretion	K00907;K00907;K00907;K00907;K00907;K00907;K00907;K00907;K00907	-	-	-
ncbi_395839	1048	942	869	766	208	147	127	248	7.52	6.03	6.42	6.79	2.29	1.3	1.2	1.81	6.69	1.65	-2.01954	1.57623e-14	6.56333e-13	GFRA4	GDNF family receptor alpha-4 isoform X1	-	-	-	-	GO:0031224//intrinsic component of membrane;GO:0031988//membrane-bounded vesicle	-	GO:0030278//regulation of ossification
ncbi_107053185	91	103	68	74	0	0	0	0	0.43	0.43	0.33	0.42	0	0	0	0	0.4025	0.001	-8.65284	1.58235e-14	6.56953e-13	LOC107053185	uncharacterized protein LOC107053185	-	-	-	-	-	-	-
ncbi_417797	1107	1674	1744	1111	347	295	391	371	9.91	13.31	16.01	12.06	2.96	3.19	4.5	3.44	12.8225	3.5225	-1.86401	1.68809e-14	6.98812e-13	TWF1	twinfilin-1 isoform 1	-	-	-	-	GO:0005856//cytoskeleton;GO:0030054//cell junction;GO:0031253//cell projection membrane;GO:0043292//contractile fiber	GO:0003779//actin binding;GO:0004672//protein kinase activity;GO:1902936//phosphatidylinositol bisphosphate binding	GO:0006468//protein phosphorylation;GO:0051693//actin filament capping
ncbi_423569	3912	4649	4171	2741	6103	8429	9224	6617	59.28	59.94	66.62	51.55	95.5	165.64	196.28	106.48	59.3475	140.975	1.24818	1.74193e-14	7.19001e-13	KLHDC2	kelch domain-containing protein 2 isoform X1	-	-	-	-	-	-	-
ncbi_395155	6608	8811	6865	6972	2561	2479	2072	2473	59.33	67.78	66.68	79.17	21.84	27.78	25.84	22.76	68.24	24.555	-1.4746	1.7797e-14	7.3147e-13	DPYSL2	dihydropyrimidinase-related protein 2 isoform X1	-	-	-	-	GO:0015630//microtubule cytoskeleton;GO:0031988//membrane-bounded vesicle;GO:0043005//neuron projection;GO:0043231//intracellular membrane-bounded organelle;GO:0044297//cell body;GO:0044444//cytoplasmic part	GO:0016810//hydrolase activity, acting on carbon-nitrogen (but not peptide) bonds;GO:0019900//kinase binding	GO:0006206//pyrimidine nucleobase metabolic process;GO:0006996//organelle organization;GO:0016192//vesicle-mediated transport;GO:0031344//regulation of cell projection organization;GO:0048731//system development;GO:0048869//cellular developmental process
ncbi_100859193	540	797	650	556	1372	1520	1639	971	6.78	8.6	8.41	8.41	16.9	23.16	26.65	12.29	8.05	19.75	1.29479	1.78244e-14	7.3147e-13	DQX1	ATP-dependent RNA helicase DQX1	-	-	-	-	-	GO:0017111//nucleoside-triphosphatase activity;GO:0032550//purine ribonucleoside binding	-
ncbi_101751545	940	969	930	1037	212	207	158	270	4.83	4.31	4.92	6.44	1.08	1.3	1.06	1.39	5.125	1.2075	-2.08553	1.80059e-14	7.3679e-13	CDKN1AL	cyclin-dependent kinase inhibitor 1 isoform X1	Environmental Information Processing;Organismal Systems;Environmental Information Processing;Cellular Processes;Environmental Information Processing;Cellular Processes;Environmental Information Processing;Organismal Systems;Environmental Information Processing;Cellular Processes	Signal transduction;Endocrine system;Signal transduction;Cell growth and death;Signal transduction;Cell growth and death;Signal transduction;Endocrine system;Signal transduction;Cell growth and death	ko04151//PI3K-Akt signaling pathway;ko04921//Oxytocin signaling pathway;ko04630//Jak-STAT signaling pathway;ko04218//Cellular senescence;ko04068//FoxO signaling pathway;ko04110//Cell cycle;ko04066//HIF-1 signaling pathway;ko04928//Parathyroid hormone synthesis, secretion and action;ko04012//ErbB signaling pathway;ko04115//p53 signaling pathway	K06625;K06625;K06625;K06625;K06625;K06625;K06625;K06625;K06625;K06625	-	-	-
ncbi_373960	12902	14931	12259	12026	2691	1543	1118	2795	260.88	250.58	250.65	286.69	50.19	32.65	28.27	54.04	262.2	41.2875	-2.66689	2.04779e-14	8.33139e-13	SMYD1	histone-lysine N-methyltransferase SMYD1	-	-	-	-	GO:0043231//intracellular membrane-bounded organelle	GO:0043169//cation binding	GO:0006355//regulation of transcription, DNA-templated;GO:0007519//skeletal muscle tissue development;GO:0010830//regulation of myotube differentiation;GO:0016568//chromatin modification;GO:0045661//regulation of myoblast differentiation
ncbi_419052	2078	1884	1453	1368	6744	8014	2840	7162	13.3	10.39	9.57	10.59	42.48	62.25	23.63	46.25	10.9625	43.6525	1.99349	2.26033e-14	9.16982e-13	PGM2L1	glucose 1,6-bisphosphate synthase	Metabolism	Carbohydrate metabolism	ko00500//Starch and sucrose metabolism	K11809	-	GO:0016301//kinase activity;GO:0016866//intramolecular transferase activity	GO:0006796//phosphate-containing compound metabolic process
ncbi_420715	2234	2662	2363	2120	3367	4691	4028	4868	18.3	18.79	19.91	20.99	27.13	46.62	42.88	40.22	19.4975	39.2125	1.00802	2.28095e-14	9.22714e-13	EIF1B	eukaryotic translation initiation factor 1b	Genetic Information Processing	Translation	ko03013//RNA transport	K03113	-	GO:0008135//translation factor activity, RNA binding	GO:0006417//regulation of translation
ncbi_423138	196	196	88	69	5	1	0	0	2.51	2.15	1.11	1.04	0.06	0.02	0	0	1.7025	0.02	-6.41151	2.56676e-14	1.03538e-12	INCENPL	inner centromere protein isoform X1	-	-	-	-	-	-	-
ncbi_420190	3639	3554	3574	2475	8399	10744	5522	12331	29.54	24.98	29.84	24.1	66.41	105.05	57.03	100.5	27.115	82.2475	1.60088	2.5987e-14	1.04529e-12	JPH1	junctophilin-1	-	-	-	-	GO:0031674//I band;GO:0033017//sarcoplasmic reticulum membrane	GO:0005198//structural molecule activity	GO:0048513//animal organ development
ncbi_417754	66	109	101	64	0	0	0	0	0.47	0.67	0.74	0.54	0	0	0	0	0.605	0.001	-9.24079	2.64505e-14	1.05875e-12	IQUB	IQ and ubiquitin-like domain-containing protein isoform X1	-	-	-	-	GO:0005929//cilium	-	GO:0007166//cell surface receptor signaling pathway;GO:0048858//cell projection morphogenesis
ncbi_424882	1196	1663	1252	1197	393	335	280	425	11.05	13.27	11.93	13.4	3.58	3.75	3.35	3.95	12.4125	3.6575	-1.76286	2.64706e-14	1.05875e-12	PLOD2	procollagen-lysine,2-oxoglutarate 5-dioxygenase 2 isoform X1	Metabolism	Amino acid metabolism	ko00310//Lysine degradation	K13645	GO:0031988//membrane-bounded vesicle;GO:0043231//intracellular membrane-bounded organelle	GO:0019842//vitamin binding;GO:0046914//transition metal ion binding;GO:0070815//peptidyl-lysine 5-dioxygenase activity	GO:0044710//single-organism metabolic process
ncbi_428787	768	869	901	690	1110	1281	1412	1364	19.63	20.33	23.94	22.5	34.92	49.66	60.96	45.86	21.6	47.85	1.14749	2.69813e-14	1.07615e-12	UBE2K	ubiquitin-conjugating enzyme E2 K	Genetic Information Processing	Folding, sorting and degradation	ko04120//Ubiquitin mediated proteolysis	K04649	-	-	-
ncbi_418604	4871	6980	6201	4524	1796	1290	1575	1889	27.01	33.35	35.38	30.33	9.8	8.68	11.35	10.57	31.5175	10.1	-1.6418	2.71593e-14	1.08021e-12	KLHL34	kelch-like protein 34	-	-	-	-	-	-	-
ncbi_421770	735	731	682	594	173	219	221	163	4.23	3.6	4.4	4.07	0.98	1.65	1.78	0.94	4.075	1.3375	-1.60726	2.8476e-14	1.12627e-12	AFG1L	AFG1-like ATPase isoform X1	-	-	-	-	-	-	-
ncbi_427503	655	698	540	603	974	1251	1180	1460	5.04	4.63	4.25	5.62	7.4	11.72	11.84	11.41	4.885	10.5925	1.11661	3.24234e-14	1.27177e-12	FSD2	fibronectin type III and SPRY domain-containing protein 2	-	-	-	-	-	-	-
ncbi_419922	899	1058	1276	841	1982	1795	2919	2169	9.08	8.31	12.75	9.97	18.67	21.89	34.81	21.74	10.0275	24.2775	1.27566	3.40288e-14	1.33106e-12	TFEB	transcription factor EB isoform X1	Cellular Processes	Transport and catabolism	ko04137//Mitophagy - animal	K15590	GO:0043231//intracellular membrane-bounded organelle;GO:0043234//protein complex	GO:0000975//regulatory region DNA binding;GO:0001071//nucleic acid binding transcription factor activity;GO:0046983//protein dimerization activity	GO:0006357//regulation of transcription from RNA polymerase II promoter;GO:0006955//immune response;GO:0007033//vacuole organization;GO:0010506//regulation of autophagy
ncbi_395114	221	277	306	141	531	858	647	577	11.85	12.78	16.83	9.14	28	55.78	45.03	31.15	12.65	39.99	1.6605	3.49305e-14	1.36258e-12	RHOQ	rho-related GTP-binding protein RhoQ	Organismal Systems	Endocrine system	ko04910//Insulin signaling pathway	K07194	GO:0000139//Golgi membrane;GO:0015629//actin cytoskeleton;GO:0031988//membrane-bounded vesicle;GO:0098589//membrane region	GO:0017111//nucleoside-triphosphatase activity;GO:0019904//protein domain specific binding;GO:0032550//purine ribonucleoside binding	GO:0006357//regulation of transcription from RNA polymerase II promoter;GO:0007169//transmembrane receptor protein tyrosine kinase signaling pathway;GO:0010828//positive regulation of glucose transport;GO:0010829//negative regulation of glucose transport;GO:0022604//regulation of cell morphogenesis;GO:0030036//actin cytoskeleton organization;GO:0031346//positive regulation of cell projection orga…
ncbi_100857686	121	493	127	241	1	0	1	9	3.65	12.73	3.72	8.46	0.03	0	0.05	0.29	7.14	0.0925	-6.27033	3.73839e-14	1.45031e-12	LOC100857686	uncharacterized protein LOC100857686	-	-	-	-	-	-	-
ncbi_417533	7197	9022	8342	6623	3248	2970	3028	2644	301.33	325.5	359.38	335.25	133.81	150.9	164.79	111.68	330.365	140.295	-1.2356	4.20793e-14	1.62802e-12	CCLI5	uncharacterized protein LOC417533 precursor	Environmental Information Processing;Organismal Systems;Organismal Systems;Environmental Information Processing;Organismal Systems	Signaling molecules and interaction;Immune system;Immune system;Signal transduction;Immune system	ko04060//Cytokine-cytokine receptor interaction;ko04062//Chemokine signaling pathway;ko04620//Toll-like receptor signaling pathway;ko04064//NF-kappa B signaling pathway;ko04623//Cytosolic DNA-sensing pathway	K12964;K12964;K12964;K12964;K12964	-	-	-
ncbi_416978	581	1148	821	562	141	97	117	50	38.89	66.22	56.55	45.49	9.29	7.88	10.16	3.38	51.7875	7.6775	-2.7539	4.22514e-14	1.63024e-12	COX6A1	cytochrome c oxidase subunit VIa polypeptide 1 isoform 1	Metabolism;Organismal Systems;Metabolism;Organismal Systems	Global and overview maps;Environmental adaptation;Energy metabolism;Circulatory system	ko01100//Metabolic pathways;ko04714//Thermogenesis;ko00190//Oxidative phosphorylation;ko04260//Cardiac muscle contraction	K02266;K02266;K02266;K02266	GO:0019866//organelle inner membrane;GO:0044455//mitochondrial membrane part	-	GO:0015992//proton transport
ncbi_100858424	903	1166	983	936	329	199	299	243	26.5	29.49	29.69	33.21	9.5	7.09	11.41	7.2	29.7225	8.8	-1.75598	4.50682e-14	1.73421e-12	IL34	interleukin-34	Environmental Information Processing	Signaling molecules and interaction	ko04060//Cytokine-cytokine receptor interaction	K22633	GO:0044421//extracellular region part	GO:0005126//cytokine receptor binding	GO:0042127//regulation of cell proliferation
ncbi_421894	716	1245	1245	930	268	208	234	237	7.01	10.5	12.54	11	2.58	2.47	2.98	2.34	10.2625	2.5925	-1.98497	4.54454e-14	1.744e-12	GCLC	glutamate--cysteine ligase catalytic subunit	Metabolism;Organismal Systems;Metabolism;Metabolism;Cellular Processes	Global and overview maps;Aging;Metabolism of other amino acids;Amino acid metabolism;Cell growth and death	ko01100//Metabolic pathways;ko04212//Longevity regulating pathway - worm;ko00480//Glutathione metabolism;ko00270//Cysteine and methionine metabolism;ko04216//Ferroptosis	K11204;K11204;K11204;K11204;K11204	GO:0044444//cytoplasmic part	GO:0016597//amino acid binding;GO:0016881//acid-amino acid ligase activity;GO:0032550//purine ribonucleoside binding;GO:0046983//protein dimerization activity;GO:0048037//cofactor binding	GO:0000096//sulfur amino acid metabolic process;GO:0003018//vascular process in circulatory system;GO:0003254//regulation of membrane depolarization;GO:0005996//monosaccharide metabolic process;GO:0006355//regulation of transcription, DNA-templated;GO:0006749//glutathione metabolic process;GO:0006950//response to stress;GO:0009064//glutamine family amino acid metabolic process;GO:0009719//respons…
ncbi_769927	297	561	294	138	36	34	35	30	2.37	3.97	2.33	1.2	0.26	0.34	0.45	0.23	2.4675	0.32	-2.94691	4.69797e-14	1.79802e-12	LOXL4	lysyl oxidase homolog 4 isoform X1	-	-	-	-	GO:0031988//membrane-bounded vesicle;GO:0043234//protein complex	GO:0016641//oxidoreductase activity, acting on the CH-NH2 group of donors, oxygen as acceptor;GO:0038024//cargo receptor activity;GO:0046914//transition metal ion binding	GO:0006266//DNA ligation;GO:0006897//endocytosis;GO:0044710//single-organism metabolic process
ncbi_395761	20066	19369	19315	10787	99426	81309	28973	100115	578.27	480.86	571.72	374.67	2657.51	2683.91	1022.04	2748.28	501.38	2277.93	2.18375	5.76324e-14	2.19389e-12	TNNT3	troponin T, fast skeletal muscle isoforms isoform X1	-	-	-	-	-	GO:0008092//cytoskeletal protein binding;GO:0042623//ATPase activity, coupled	GO:0006937//regulation of muscle contraction;GO:0006941//striated muscle contraction;GO:0051336//regulation of hydrolase activity
ncbi_426874	3647	4139	3513	2942	1517	1394	1658	1480	12.61	12.33	12.49	12.3	5.16	5.84	7.48	5.16	12.4325	5.91	-1.07289	5.90317e-14	2.23738e-12	DIP2B	disco-interacting protein 2 homolog B isoform X1	-	-	-	-	GO:0031988//membrane-bounded vesicle;GO:0043231//intracellular membrane-bounded organelle	GO:0005515//protein binding	-
ncbi_424562	7352	6936	7430	6785	2211	2274	2507	1786	56.67	46.06	58.92	63.32	16.78	21.2	25.1	13.89	56.2425	19.2425	-1.54736	5.909e-14	2.23738e-12	TIE1	tyrosine-protein kinase receptor Tie-1 isoform X1	-	-	-	-	GO:0031224//intrinsic component of membrane	GO:0004672//protein kinase activity;GO:0032550//purine ribonucleoside binding	GO:0001101//response to acid chemical;GO:0006468//protein phosphorylation;GO:0030334//regulation of cell migration;GO:0045765//regulation of angiogenesis
ncbi_100859655	1540	1793	1783	1271	515	590	573	514	9.67	9.63	11.39	9.35	3.04	4.49	4.65	3.14	10.01	3.83	-1.38603	5.9385e-14	2.24257e-12	PITPNC1	cytoplasmic phosphatidylinositol transfer protein 1 isoform X1	-	-	-	-	GO:0044424//intracellular part	GO:0005548//phospholipid transporter activity	GO:0006869//lipid transport;GO:0050794//regulation of cellular process
ncbi_396269	1547	1504	1617	1056	125	23	7	37	32.34	27.1	34.8	26.7	2.57	0.57	0.2	0.78	30.235	1.03	-4.8755	6.1124e-14	2.29168e-12	SRL	sarcalumenin precursor	-	-	-	-	GO:0005788//endoplasmic reticulum lumen	-	-
ncbi_374028	2340	2183	1849	1951	607	525	375	327	46.39	37.29	37.71	46.76	11.84	12.63	9.66	6.54	42.0375	10.1675	-2.04771	6.24318e-14	2.33281e-12	CLDN5	claudin-5	Cellular Processes;Environmental Information Processing;Organismal Systems	Cellular community - eukaryotes;Signaling molecules and interaction;Immune system	ko04530//Tight junction;ko04514//Cell adhesion molecules (CAMs);ko04670//Leukocyte transendothelial migration	K06087;K06087;K06087	GO:0031224//intrinsic component of membrane;GO:0031988//membrane-bounded vesicle;GO:0043296//apical junction complex	-	-
ncbi_418947	624	767	1014	616	195	158	158	187	4.13	4.42	6.95	4.96	1.28	1.28	1.35	1.25	5.115	1.29	-1.98736	6.37436e-14	2.37558e-12	ZDHHC20	palmitoyltransferase ZDHHC20 isoform X1	-	-	-	-	GO:0031224//intrinsic component of membrane	GO:0016409//palmitoyltransferase activity;GO:0046914//transition metal ion binding	GO:0006497//protein lipidation
ncbi_421279	1114	1249	1363	909	347	318	325	411	11.33	11.01	14.28	11.19	3.48	3.87	4.33	4.25	11.9525	3.9825	-1.58557	6.79554e-14	2.52591e-12	PELI1	E3 ubiquitin-protein ligase pellino homolog 1 isoform X1	-	-	-	-	GO:0043231//intracellular membrane-bounded organelle	GO:0019787//ubiquitin-like protein transferase activity	GO:0000209//protein polyubiquitination;GO:0001816//cytokine production;GO:0002237//response to molecule of bacterial origin;GO:0007166//cell surface receptor signaling pathway;GO:0014070//response to organic cyclic compound;GO:0030888//regulation of B cell proliferation;GO:0031396//regulation of protein ubiquitination;GO:0034111//negative regulation of homotypic cell-cell adhesion;GO:0034123//pos…
ncbi_100857605	442	451	491	372	130	133	130	101	9.32	8	10.32	9.4	2.62	3.39	3.46	2.18	9.26	2.9125	-1.66875	7.41345e-14	2.74124e-12	RNF24	RING finger protein 24 isoform X1	-	-	-	-	-	GO:0043169//cation binding	-
ncbi_420807	124	93	76	55	391	291	313	182	3.3	2.13	2.08	1.77	10.24	9.4	10.84	4.87	2.32	8.8375	1.92951	7.52272e-14	2.77442e-12	LOC420807	uncharacterized protein LOC420807	-	-	-	-	-	GO:0000166//nucleotide binding;GO:0016614//oxidoreductase activity, acting on CH-OH group of donors	GO:0044710//single-organism metabolic process
ncbi_414831	391	412	359	394	806	1147	2268	1375	2.45	2.23	2.31	3	4.96	8.72	18.44	8.69	2.4975	10.2025	2.03037	7.55769e-14	2.7801e-12	FGF13	fibroblast growth factor 13 isoform X1	-	-	-	-	GO:0015630//microtubule cytoskeleton;GO:0016020//membrane;GO:0043005//neuron projection;GO:0043231//intracellular membrane-bounded organelle;GO:0044291//cell-cell contact zone;GO:0044444//cytoplasmic part	GO:0005102//receptor binding;GO:0015631//tubulin binding;GO:0016247//channel regulator activity;GO:0019887//protein kinase regulator activity	GO:0001934//positive regulation of protein phosphorylation;GO:0007009//plasma membrane organization;GO:0007611//learning or memory;GO:0012501//programmed cell death;GO:0021543//pallium development;GO:0022029//telencephalon cell migration;GO:0030010//establishment of cell polarity;GO:0030308//negative regulation of cell growth;GO:0031111//negative regulation of microtubule polymerization or depoly…
ncbi_395875	8906	25300	6873	10228	222	170	324	1172	35.37	88.53	27.23	50.92	0.92	0.87	1.8	5.14	50.5125	2.1825	-4.53259	1.23716e-13	4.51579e-12	COL12A1	collagen alpha-1(XII) chain isoform X1	Organismal Systems	Digestive system	ko04974//Protein digestion and absorption	K08132	GO:0031012//extracellular matrix;GO:0031988//membrane-bounded vesicle	-	GO:0022610//biological adhesion;GO:0030154//cell differentiation
ncbi_420174	851	983	656	663	1250	1799	1373	1452	2.51	2.5	1.99	2.36	3.62	6.43	5.26	4.32	2.34	4.9075	1.06848	1.24813e-13	4.53259e-12	SLCO5A1	LOW QUALITY PROTEIN: solute carrier organic anion transporter family member 5A1	-	-	-	-	-	-	GO:0051234//establishment of localization
ncbi_429108	2981	3705	4554	2802	660	533	965	830	38.47	41.23	60.52	43.71	8.46	8.38	16.27	10.81	45.9825	10.98	-2.06621	1.24815e-13	4.53259e-12	ACOT11	acyl-coenzyme A thioesterase 11 isoform X1	-	-	-	-	GO:0031988//membrane-bounded vesicle	-	GO:0006950//response to stress;GO:0009628//response to abiotic stimulus
ncbi_415669	474	614	591	645	95	19	26	42	13.86	15.49	17.79	22.81	2.73	0.67	0.98	1.23	17.4875	1.4025	-3.64025	1.3176e-13	4.76046e-12	TPPP3	tubulin polymerization-promoting protein family member 3	-	-	-	-	GO:0031988//membrane-bounded vesicle	GO:0008092//cytoskeletal protein binding	-
ncbi_424118	1258	1364	1143	1036	393	443	381	462	8.54	7.93	7.99	8.48	2.63	3.65	3.35	3.14	8.235	3.1925	-1.36708	1.46718e-13	5.27404e-12	SSFA2	sperm-specific antigen 2	-	-	-	-	GO:0016020//membrane;GO:0043231//intracellular membrane-bounded organelle	GO:0005515//protein binding	-
ncbi_419264	507	592	758	454	1175	1806	1731	1133	5.78	5.82	8.89	6.15	13.15	24.82	25.57	13.04	6.66	19.145	1.52337	1.48767e-13	5.33419e-12	GMEB2	glucocorticoid modulatory element-binding protein 2	-	-	-	-	GO:0043231//intracellular membrane-bounded organelle	GO:0003712//transcription cofactor activity	GO:2001141//regulation of RNA biosynthetic process
ncbi_107051238	127	120	117	103	347	263	392	201	2.45	1.99	2.32	2.4	6.57	6.14	9.81	3.9	2.29	6.605	1.52821	1.50057e-13	5.36688e-12	PPOX	LOW QUALITY PROTEIN: protoporphyrinogen oxidase	Cellular Processes	Cell growth and death	ko04217//Necroptosis	K21634	GO:0098573//intrinsic component of mitochondrial membrane	GO:0003824//catalytic activity	GO:0006779//porphyrin-containing compound biosynthetic process;GO:0044710//single-organism metabolic process
ncbi_423749	2306	3034	2177	1973	907	704	919	761	12.76	14.53	12.92	13.56	5.06	4.77	6.22	4.54	13.4425	5.1475	-1.38486	1.84376e-13	6.5613e-12	SORBS1	sorbin and SH3 domain-containing protein 1 isoform X1	Organismal Systems;Cellular Processes;Organismal Systems	Endocrine system;Cellular community - eukaryotes;Endocrine system	ko04910//Insulin signaling pathway;ko04520//Adherens junction;ko03320//PPAR signaling pathway	K06086;K06086;K06086	-	-	-
ncbi_419605	828	774	827	800	267	197	200	250	9.34	7.52	9.59	10.9	2.96	2.69	2.92	2.84	9.3375	2.8525	-1.71081	1.91506e-13	6.798e-12	RRAGC	ras-related GTP-binding protein C	Environmental Information Processing;Cellular Processes	Signal transduction;Transport and catabolism	ko04150//mTOR signaling pathway;ko04140//Autophagy - animal	K16186;K16186	GO:0005773//vacuole;GO:0043234//protein complex	GO:0032550//purine ribonucleoside binding	GO:0007154//cell communication;GO:0008152//metabolic process;GO:0050794//regulation of cellular process;GO:0051716//cellular response to stimulus
ncbi_422305	489	991	271	366	58	60	57	65	14.02	24.48	8	12.69	1.64	2.09	2.12	1.88	14.7975	1.9325	-2.93681	1.94107e-13	6.87315e-12	ES1ML2	ES1 protein homolog, mitochondrial	-	-	-	-	-	-	-
ncbi_427201	711	818	757	433	144	151	208	148	3.03	2.99	3.32	2.21	0.6	0.77	1.14	0.63	2.8875	0.785	-1.87906	2.15523e-13	7.59359e-12	ARHGEF28	rho guanine nucleotide exchange factor 28 isoform X1	-	-	-	-	-	-	-
ncbi_427409	5426	8182	4394	5347	877	992	344	917	69.81	90.86	57.62	82.29	11.37	15.79	5.59	12.39	75.145	11.285	-2.73527	2.67152e-13	9.36614e-12	DNAJB5	dnaJ homolog subfamily B member 5 isoform X1	-	-	-	-	GO:0043231//intracellular membrane-bounded organelle;GO:0044444//cytoplasmic part	GO:0005515//protein binding	GO:0035966//response to topologically incorrect protein;GO:0044267//cellular protein metabolic process
ncbi_112532442	165	169	134	167	1203	956	814	278	0.55	0.48	0.46	0.67	3.93	3.86	3.51	0.93	0.54	3.0575	2.50132	2.68194e-13	9.37951e-12	C4H4orf54	LOW QUALITY PROTEIN: uncharacterized protein C4orf54 homolog	-	-	-	-	-	-	-
ncbi_419899	586	577	713	603	1253	1116	1699	1110	15.57	13.21	19.49	19.37	32.76	35.98	58.67	29.75	16.91	39.29	1.21629	2.94256e-13	1.02657e-11	TAF11	transcription initiation factor TFIID subunit 11	Genetic Information Processing	Transcription	ko03022//Basal transcription factors	K03135	GO:0044451//nucleoplasm part	GO:0003712//transcription cofactor activity;GO:0008134//transcription factor binding;GO:0046983//protein dimerization activity	GO:0006352//DNA-templated transcription, initiation;GO:0043921//modulation by host of viral transcription
ncbi_416711	3260	3803	1499	2317	13006	16244	5362	12516	20.9	21.01	9.88	17.96	82.04	126.37	44.68	80.94	17.4375	83.5075	2.25971	3.35539e-13	1.16203e-11	TTL	tubulin--tyrosine ligase	-	-	-	-	-	GO:0016881//acid-amino acid ligase activity;GO:0043169//cation binding	GO:0007017//microtubule-based process;GO:0036211//protein modification process;GO:0048638//regulation of developmental growth
ncbi_416496	4143	5721	5776	4173	1567	1448	1809	1436	41.92	49.83	60.1	51.05	15.67	17.88	23.9	14.7	50.725	18.0375	-1.4917	3.40963e-13	1.17794e-11	MAP2K3	dual specificity mitogen-activated protein kinase kinase 3	Environmental Information Processing;Organismal Systems;Environmental Information Processing;Cellular Processes;Organismal Systems;Environmental Information Processing;Organismal Systems;Organismal Systems;Environmental Information Processing;Organismal Systems;Organismal Systems	Signal transduction;Environmental adaptation;Signal transduction;Cell growth and death;Sensory system;Signal transduction;Immune system;Endocrine system;Signal transduction;Immune system;Immune system	ko04010//MAPK signaling pathway;ko04714//Thermogenesis;ko04015//Rap1 signaling pathway;ko04218//Cellular senescence;ko04750//Inflammatory mediator regulation of TRP channels;ko04668//TNF signaling pathway;ko04620//Toll-like receptor signaling pathway;ko04912//GnRH signaling pathway;ko04013//MAPK signaling pathway - fly;ko04664//Fc epsilon RI signaling pathway;ko04624//Toll and Imd signaling pathw…	K04432;K04432;K04432;K04432;K04432;K04432;K04432;K04432;K04432;K04432;K04432	-	GO:0004712//protein serine/threonine/tyrosine kinase activity;GO:0019900//kinase binding;GO:0032550//purine ribonucleoside binding	GO:0001817//regulation of cytokine production;GO:0006355//regulation of transcription, DNA-templated;GO:0006941//striated muscle contraction;GO:0006952//defense response;GO:0032147//activation of protein kinase activity
ncbi_101751203	127	302	339	252	27	23	28	10	2.02	4.13	5.53	4.83	0.42	0.44	0.58	0.16	4.1275	0.4	-3.3672	4.16859e-13	1.43317e-11	MMP11	stromelysin-3	-	-	-	-	-	GO:0046914//transition metal ion binding;GO:0070011//peptidase activity, acting on L-amino acid peptides	GO:0019538//protein metabolic process;GO:0030198//extracellular matrix organization;GO:0032963//collagen metabolic process;GO:0045596//negative regulation of cell differentiation
ncbi_421416	3030	3687	2849	3691	807	789	1032	644	19.67	22.69	19.01	35.09	4.44	5.83	8.5	5	24.115	5.9425	-2.02079	4.37887e-13	1.49461e-11	FOSL2	fos-related antigen 2	Organismal Systems	Development	ko04380//Osteoclast differentiation	K09030	GO:0043231//intracellular membrane-bounded organelle	GO:0001071//nucleic acid binding transcription factor activity;GO:0003677//DNA binding	GO:0006355//regulation of transcription, DNA-templated;GO:0008284//positive regulation of cell proliferation
ncbi_417519	1202	1356	1184	999	353	265	447	342	25.91	25.19	26.26	26.04	7.49	6.93	12.53	7.44	25.85	8.5975	-1.58818	4.56586e-13	1.55469e-11	TMEM120A	transmembrane protein 120A	-	-	-	-	-	-	-
ncbi_395154	3501	4259	2322	3658	661	313	207	528	54.97	57.13	37.12	68.9	9.52	5.76	4.24	8.1	54.53	6.905	-2.98134	4.62614e-13	1.57145e-11	DPYSL3	dihydropyrimidinase-related protein 3 isoform X1	-	-	-	-	GO:0030133//transport vesicle;GO:0031252//cell leading edge;GO:0043005//neuron projection;GO:0043234//protein complex	GO:0005539//glycosaminoglycan binding;GO:0016810//hydrolase activity, acting on carbon-nitrogen (but not peptide) bonds;GO:0019904//protein domain specific binding	GO:0006206//pyrimidine nucleobase metabolic process;GO:0007015//actin filament organization;GO:0009611//response to wounding;GO:0010975//regulation of neuron projection development;GO:0030334//regulation of cell migration;GO:0031346//positive regulation of cell projection organization;GO:0034097//response to cytokine;GO:0051259//protein oligomerization
ncbi_420830	279	215	239	202	392	466	622	499	12.12	8.05	10.68	10.61	16.76	24.56	35.12	21.87	10.365	24.5775	1.24562	4.65416e-13	1.57719e-11	TPMT	thiopurine S-methyltransferase	Metabolism	Xenobiotics biodegradation and metabolism	ko00983//Drug metabolism - other enzymes	K00569	GO:0031988//membrane-bounded vesicle	GO:0008168//methyltransferase activity	GO:0008152//metabolic process
ncbi_777286	322	305	309	348	700	669	662	508	6.88	5.62	6.8	8.93	14.69	17.33	18.35	10.87	7.0575	15.31	1.11725	4.68274e-13	1.5831e-11	MFSD5	molybdate-anion transporter isoform X1	-	-	-	-	GO:0031224//intrinsic component of membrane	-	GO:0015698//inorganic anion transport
ncbi_101749060	6843	7438	11599	6498	947	1085	2002	909	38.42	35.95	66.9	44.25	5.22	7.38	14.53	5.14	46.38	8.0675	-2.52331	5.79712e-13	1.95055e-11	IRS2	insulin receptor substrate 2 isoform X1	Environmental Information Processing;Environmental Information Processing;Organismal Systems;Cellular Processes;Environmental Information Processing;Organismal Systems;Organismal Systems;Organismal Systems;Organismal Systems	Signal transduction;Signal transduction;Endocrine system;Transport and catabolism;Signal transduction;Aging;Endocrine system;Aging;Endocrine system	ko04022//cGMP - PKG signaling pathway;ko04068//FoxO signaling pathway;ko04910//Insulin signaling pathway;ko04140//Autophagy - animal;ko04152//AMPK signaling pathway;ko04211//Longevity regulating pathway - mammal;ko04920//Adipocytokine signaling pathway;ko04213//Longevity regulating pathway - multiple species;ko04923//Regulation of lipolysis in adipocyte	K07187;K07187;K07187;K07187;K07187;K07187;K07187;K07187;K07187	-	-	-
ncbi_416079	1003	1017	1071	768	1886	1941	2941	1536	23.28	20.34	25.58	21.55	43.08	54.68	88.74	35.97	22.6875	55.6175	1.29364	6.0415e-13	2.02797e-11	PSMD6	26S proteasome non-ATPase regulatory subunit 6	Genetic Information Processing	Folding, sorting and degradation	ko03050//Proteasome	K03037	GO:0000502//proteasome complex;GO:0031988//membrane-bounded vesicle	-	-
ncbi_415783	9426	9799	7145	6598	52806	50291	11924	59734	161.52	144.69	125.98	136.69	890.37	1045.77	265.58	1032.65	142.22	808.592	2.50729	6.17834e-13	2.06901e-11	GPI	glucose-6-phosphate isomerase	Metabolism;Metabolism;Metabolism;Metabolism;Metabolism;Metabolism	Global and overview maps;Global and overview maps;Carbohydrate metabolism;Carbohydrate metabolism;Carbohydrate metabolism;Carbohydrate metabolism	ko01100//Metabolic pathways;ko01200//Carbon metabolism;ko00010//Glycolysis / Gluconeogenesis;ko00520//Amino sugar and nucleotide sugar metabolism;ko00500//Starch and sucrose metabolism;ko00030//Pentose phosphate pathway	K01810;K01810;K01810;K01810;K01810;K01810	GO:0016020//membrane;GO:0031988//membrane-bounded vesicle;GO:0043231//intracellular membrane-bounded organelle	GO:0003824//catalytic activity	GO:0006006//glucose metabolic process;GO:0006090//pyruvate metabolic process
ncbi_771865	81	97	157	99	1	0	0	2	0.88	0.9	1.76	1.3	0.01	0	0	0.02	1.21	0.0075	-7.3339	6.3481e-13	2.12086e-11	HOXB9	homeobox protein Hox-B9 isoform X1	-	-	-	-	GO:0043231//intracellular membrane-bounded organelle	GO:0003677//DNA binding	GO:0001501//skeletal system development;GO:0003002//regionalization;GO:0006357//regulation of transcription from RNA polymerase II promoter;GO:0006935//chemotaxis;GO:0016055//Wnt signaling pathway
ncbi_100858782	8	2	0	0	219	133	134	30	0.1	0.02	0	0	2.72	2.04	2.2	0.38	0.03	1.835	5.93467	6.64662e-13	2.2102e-11	PROCA1	protein PROCA1	Metabolism;Environmental Information Processing;Organismal Systems;Metabolism;Organismal Systems;Metabolism;Metabolism;Organismal Systems;Metabolism;Metabolism	Global and overview maps;Signal transduction;Circulatory system;Lipid metabolism;Digestive system;Lipid metabolism;Lipid metabolism;Digestive system;Lipid metabolism;Lipid metabolism	ko01100//Metabolic pathways;ko04014//Ras signaling pathway;ko04270//Vascular smooth muscle contraction;ko00564//Glycerophospholipid metabolism;ko04972//Pancreatic secretion;ko00590//Arachidonic acid metabolism;ko00565//Ether lipid metabolism;ko04975//Fat digestion and absorption;ko00591//Linoleic acid metabolism;ko00592//alpha-Linolenic acid metabolism	K01047;K01047;K01047;K01047;K01047;K01047;K01047;K01047;K01047;K01047	-	GO:0046872//metal ion binding	GO:0006629//lipid metabolic process;GO:0006796//phosphate-containing compound metabolic process
ncbi_416693	8900	10366	10656	10350	2809	3120	3541	2908	100.58	100.96	123.94	141.42	31.35	42.86	52.03	33.2	116.725	39.86	-1.5501	7.60649e-13	2.52288e-11	NET1	neuroepithelial cell-transforming gene 1 protein isoform X1	-	-	-	-	GO:0016020//membrane;GO:0043231//intracellular membrane-bounded organelle	GO:0005088//Ras guanyl-nucleotide exchange factor activity;GO:0017048//Rho GTPase binding	GO:0010212//response to ionizing radiation;GO:0010770//positive regulation of cell morphogenesis involved in differentiation;GO:0014812//muscle cell migration;GO:0034614//cellular response to reactive oxygen species;GO:0042981//regulation of apoptotic process;GO:0043087//regulation of GTPase activity
ncbi_425019	854	975	956	492	1452	2020	1900	1462	20.01	19.48	25.2	15.15	32.94	60.29	60.25	36.09	19.96	47.3925	1.24755	7.62249e-13	2.52288e-11	MLF1	myeloid leukemia factor 1 isoform X1	-	-	-	-	-	GO:0005515//protein binding	-
ncbi_417853	13408	15991	17469	14462	4021	4916	4493	5182	42.68	43.84	57.29	55.63	12.53	18.94	18.51	16.61	49.86	16.6475	-1.58258	7.88863e-13	2.6049e-11	PTPRB	receptor-type tyrosine-protein phosphatase beta isoform X1	Cellular Processes	Cellular community - eukaryotes	ko04520//Adherens junction	K05694	-	GO:0004721//phosphoprotein phosphatase activity	GO:0006470//protein dephosphorylation
ncbi_420666	984	1181	1052	926	267	166	235	333	10.24	10.59	11.26	11.65	2.73	2.1	3.18	3.5	10.935	2.8775	-1.92607	9.04982e-13	2.9745e-11	CMTM7	CKLF-like MARVEL transmembrane domain-containing protein 7	-	-	-	-	GO:0031224//intrinsic component of membrane	-	-
ncbi_429150	172	209	26	66	0	0	0	0	0.84	0.88	0.13	0.39	0	0	0	0	0.56	0.001	-9.12928	1.00593e-12	3.29019e-11	NMUR1	neuromedin-U receptor 1 isoform X1	Environmental Information Processing	Signaling molecules and interaction	ko04080//Neuroactive ligand-receptor interaction	K05052	GO:0031224//intrinsic component of membrane	GO:0008528//G-protein coupled peptide receptor activity	GO:0006936//muscle contraction;GO:0007186//G-protein coupled receptor signaling pathway;GO:0010863//positive regulation of phospholipase C activity;GO:0015698//inorganic anion transport;GO:0019932//second-messenger-mediated signaling;GO:0070838//divalent metal ion transport
ncbi_417260	345	584	565	422	69	71	109	42	1.47	2.13	2.48	2.17	0.29	0.37	0.6	0.18	2.0625	0.36	-2.51833	1.00798e-12	3.29019e-11	NSMF	NMDA receptor synaptonuclear signaling and neuronal migration factor isoform X1	-	-	-	-	-	-	-
ncbi_416033	1004	856	745	520	3251	1409	2055	1703	15.21	10.94	11.57	9.87	49.26	26.01	40.65	26.24	11.8975	35.54	1.57879	1.01397e-12	3.30215e-11	SLC41A3	solute carrier family 41 member 3 isoform X1	-	-	-	-	-	GO:0015075//ion transmembrane transporter activity	GO:0006812//cation transport
ncbi_107051263	307	122	206	175	896	746	1031	474	5.69	1.95	3.94	3.93	16.35	16.75	24.83	8.85	3.8775	16.695	2.10622	1.07071e-12	3.47894e-11	LOC107051263	fibronectin type III and SPRY domain-containing protein 1 isoform X1	-	-	-	-	-	-	-
ncbi_101750381	471	694	152	282	30	43	19	33	2.14	2.72	0.71	1.55	0.13	0.24	0.11	0.15	1.78	0.1575	-3.49845	1.28275e-12	4.13948e-11	KIAA0408	uncharacterized protein KIAA0408 homolog isoform X1	-	-	-	-	-	-	-
ncbi_374175	7952	5138	5402	4623	1486	807	599	1083	48.99	27.65	34.66	37.18	8.99	6.02	4.79	7.42	37.12	6.805	-2.44753	1.28651e-12	4.14223e-11	CAMK2A	calcium/calmodulin-dependent protein kinase type II subunit alpha isoform X1	Organismal Systems;Environmental Information Processing;Environmental Information Processing;Organismal Systems;Cellular Processes;Environmental Information Processing;Organismal Systems;Organismal Systems;Organismal Systems;Organismal Systems;Organismal Systems;Organismal Systems;Cellular Processes;Organismal Systems;Environmental Information Processing;Organismal Systems;Organismal Systems;Orga…	Sensory system;Signal transduction;Signal transduction;Endocrine system;Cell growth and death;Signal transduction;Development;Circulatory system;Nervous system;Nervous system;Environmental adaptation;Nervous system;Cell growth and death;Sensory system;Signal transduction;Endocrine system;Endocrine system;Endocrine system;Signal transduction;Endocrine system;Endocrine system;Digestive system;Nervo…	ko04740//Olfactory transduction;ko04024//cAMP signaling pathway;ko04020//Calcium signaling pathway;ko04921//Oxytocin signaling pathway;ko04217//Necroptosis;ko04310//Wnt signaling pathway;ko04360//Axon guidance;ko04261//Adrenergic signaling in cardiomyocytes;ko04728//Dopaminergic synapse;ko04722//Neurotrophin signaling pathway;ko04713//Circadian entrainment;ko04725//Cholinergic synapse;ko04114//Oo…	K04515;K04515;K04515;K04515;K04515;K04515;K04515;K04515;K04515;K04515;K04515;K04515;K04515;K04515;K04515;K04515;K04515;K04515;K04515;K04515;K04515;K04515;K04515;K04515	GO:0043231//intracellular membrane-bounded organelle	GO:0004674//protein serine/threonine kinase activity;GO:0005102//receptor binding;GO:0032550//purine ribonucleoside binding;GO:0046983//protein dimerization activity	GO:0006468//protein phosphorylation;GO:0006816//calcium ion transport;GO:0006950//response to stress;GO:0008637//apoptotic mitochondrial changes;GO:0010663//positive regulation of striated muscle cell apoptotic process;GO:0048167//regulation of synaptic plasticity;GO:0051091//positive regulation of sequence-specific DNA binding transcription factor activity
ncbi_422057	2328	3585	2325	2550	489	287	133	437	16.98	22.52	17.44	22.48	3.51	2.54	1.26	3.21	19.855	2.63	-2.91637	1.29803e-12	4.16984e-11	RCAN2	calcipressin-2 isoform X1	-	-	-	-	-	-	GO:0006950//response to stress;GO:0007613//memory;GO:0019722//calcium-mediated signaling;GO:0040011//locomotion
ncbi_415790	128	106	123	170	11	8	10	19	1.27	0.9	1.26	2.04	0.11	0.1	0.13	0.19	1.3675	0.1325	-3.36748	1.3237e-12	4.23317e-11	RRAD	GTP-binding protein RAD	-	-	-	-	-	GO:0032550//purine ribonucleoside binding	GO:0035556//intracellular signal transduction
ncbi_416297	1245	1234	930	939	320	177	293	312	13.33	11.39	10.26	12.17	3.37	2.3	4.08	3.37	11.7875	3.28	-1.84549	1.44732e-12	4.61807e-11	FAM13B	family with sequence similarity 13, member B	-	-	-	-	-	-	-
ncbi_428081	2013	1618	1717	2094	486	444	493	548	17.02	11.79	14.94	21.41	4.05	4.56	5.41	4.67	16.29	4.6725	-1.80172	1.47965e-12	4.70193e-11	XPO4	exportin-4	-	-	-	-	GO:0044424//intracellular part	-	GO:0008104//protein localization;GO:0046824//positive regulation of nucleocytoplasmic transport
ncbi_418593	1222	1400	1461	970	355	322	461	407	7.49	7.44	9.22	7.2	2.23	2.42	3.7	2.66	7.8375	2.7525	-1.50965	1.48022e-12	4.70193e-11	POLA1	DNA polymerase alpha catalytic subunit isoform X1	Metabolism;Metabolism;Metabolism;Genetic Information Processing	Global and overview maps;Nucleotide metabolism;Nucleotide metabolism;Replication and repair	ko01100//Metabolic pathways;ko00230//Purine metabolism;ko00240//Pyrimidine metabolism;ko03030//DNA replication	K02320;K02320;K02320;K02320	GO:0012505//endomembrane system;GO:0031981//nuclear lumen;GO:0032991//macromolecular complex;GO:0043232//intracellular non-membrane-bounded organelle	GO:0003676//nucleic acid binding;GO:0003899//DNA-directed RNA polymerase activity;GO:0019900//kinase binding;GO:0036094//small molecule binding;GO:0046983//protein dimerization activity	GO:0006271//DNA strand elongation involved in DNA replication;GO:0044699//single-organism process
ncbi_395755	8117	8681	7442	6800	2188	2879	1807	2122	54.66	50.35	51.59	55.4	14.51	23.52	15.81	14.43	53	17.0675	-1.63474	1.49565e-12	4.74033e-11	PODXL	podocalyxin isoform X1	-	-	-	-	GO:0005886//plasma membrane;GO:0005902//microvillus;GO:0031224//intrinsic component of membrane;GO:0031252//cell leading edge;GO:0031988//membrane-bounded vesicle;GO:0044421//extracellular region part;GO:0044424//intracellular part;GO:0098589//membrane region	-	GO:0002376//immune system process;GO:0007162//negative regulation of cell adhesion;GO:0022409//positive regulation of cell-cell adhesion;GO:0030033//microvillus assembly;GO:0030334//regulation of cell migration;GO:0035148//tube formation
ncbi_428878	939	744	803	515	1406	1358	1226	1805	10.13	6.92	8.93	6.72	14.92	17.75	17.15	19.57	8.175	17.3475	1.08544	1.52106e-12	4.81013e-11	GPHN	gephyrin isoform X1	Metabolism;Organismal Systems;Metabolism	Global and overview maps;Nervous system;Metabolism of cofactors and vitamins	ko01100//Metabolic pathways;ko04727//GABAergic synapse;ko00790//Folate biosynthesis	K15376;K15376;K15376	-	-	-
ncbi_430698	59	124	72	36	0	0	0	0	0.67	1.22	0.85	0.5	0	0	0	0	0.81	0.001	-9.66178	1.60369e-12	5.06019e-11	HOXC11	homeobox protein Hox-C11	-	-	-	-	-	-	-
ncbi_422026	5360	5839	4976	3839	2354	1913	2121	2107	18.05	16.94	17.24	15.63	7.8	7.82	9.29	7.16	16.965	8.0175	-1.08134	1.69184e-12	5.32649e-11	KIF13B	kinesin-like protein KIF13B isoform X1	-	-	-	-	-	-	-
ncbi_425033	5165	5854	6438	4796	7526	10234	10923	10878	38.05	38.32	51.71	45.12	57.64	100.47	114.74	88.32	43.3	90.2925	1.06024	1.73137e-12	5.43889e-11	MBNL1	muscleblind-like protein 1 isoform X1	-	-	-	-	GO:0005815//microtubule organizing center;GO:0031981//nuclear lumen;GO:0036464//cytoplasmic ribonucleoprotein granule	GO:0003723//RNA binding;GO:0043169//cation binding	GO:0014706//striated muscle tissue development;GO:0022618//ribonucleoprotein complex assembly;GO:0042692//muscle cell differentiation;GO:0048024//regulation of mRNA splicing, via spliceosome
ncbi_101750199	555	552	505	605	102	99	136	158	6.33	5.38	5.87	8.19	1.14	1.37	1.99	1.83	6.4425	1.5825	-2.02542	1.82711e-12	5.71435e-11	PALM	paralemmin-1 isoform X1	-	-	-	-	GO:0031253//cell projection membrane;GO:0044309//neuron spine;GO:0044433//cytoplasmic vesicle part	GO:0050780//dopamine receptor binding	GO:0006612//protein targeting to membrane;GO:0006996//organelle organization;GO:0021700//developmental maturation;GO:0022604//regulation of cell morphogenesis;GO:0030818//negative regulation of cAMP biosynthetic process;GO:0031346//positive regulation of cell projection organization;GO:0045744//negative regulation of G-protein coupled receptor protein signaling pathway;GO:0051094//positive regula…
ncbi_395772	613	882	602	528	149	166	80	136	8.5	10.54	8.59	8.85	2.03	2.79	1.44	1.9	9.12	2.04	-2.16046	1.85118e-12	5.7769e-11	KRT7	keratin, type II cytoskeletal cochleal	-	-	-	-	-	-	-
ncbi_404530	1223	3113	565	1675	44	30	23	151	36.29	79.61	17.25	60.1	1.28	1.08	0.89	4.52	48.3125	1.9425	-4.63641	1.88247e-12	5.86167e-11	TNMD	tenomodulin	-	-	-	-	-	-	GO:0001936//regulation of endothelial cell proliferation;GO:0045765//regulation of angiogenesis
ncbi_427410	7939	10106	9296	6427	18216	15594	22329	11598	94.55	103.71	113.91	92.54	213.46	225.36	345.64	139.35	101.177	230.952	1.19071	1.90788e-12	5.92779e-11	VCP	transitional endoplasmic reticulum ATPase	Genetic Information Processing	Folding, sorting and degradation	ko04141//Protein processing in endoplasmic reticulum	K13525	GO:0000835//ER ubiquitin ligase complex;GO:0031981//nuclear lumen;GO:0031988//membrane-bounded vesicle;GO:0044427//chromosomal part	GO:0002020//protease binding;GO:0003723//RNA binding;GO:0016504//peptidase activator activity;GO:0017111//nucleoside-triphosphatase activity;GO:0019902//phosphatase binding;GO:0032550//purine ribonucleoside binding;GO:0043130//ubiquitin binding	GO:0006301//postreplication repair;GO:0006487//protein N-linked glycosylation;GO:0006886//intracellular protein transport;GO:0016032//viral process;GO:0016482//cytoplasmic transport;GO:0031331//positive regulation of cellular catabolic process;GO:0031401//positive regulation of protein modification process;GO:0032446//protein modification by small protein conjugation;GO:0043161//proteasome-mediat…
ncbi_420859	0	1	0	0	54	106	25	85	0	0.01	0	0	0.32	0.77	0.19	0.52	0.0025	0.45	7.49185	2.01525e-12	6.23412e-11	MAK	serine/threonine-protein kinase MAK isoform X1	-	-	-	-	GO:0005815//microtubule organizing center;GO:0005819//spindle;GO:0043231//intracellular membrane-bounded organelle;GO:0097458//neuron part	GO:0003712//transcription cofactor activity;GO:0004672//protein kinase activity;GO:0032550//purine ribonucleoside binding	GO:0006468//protein phosphorylation;GO:0044707//single-multicellular organism process;GO:2001141//regulation of RNA biosynthetic process
ncbi_417609	5	12	0	3	107	75	53	58	0.09	0.18	0	0.06	1.79	1.56	1.19	1.01	0.0825	1.3875	4.07195	2.05015e-12	6.32828e-11	ASPA	aspartoacylase isoform X4	Metabolism;Metabolism;Metabolism	Global and overview maps;Amino acid metabolism;Amino acid metabolism	ko01100//Metabolic pathways;ko00250//Alanine, aspartate and glutamate metabolism;ko00340//Histidine metabolism	K01437;K01437;K01437	GO:0031988//membrane-bounded vesicle	GO:0016810//hydrolase activity, acting on carbon-nitrogen (but not peptide) bonds;GO:0043169//cation binding	-
ncbi_770100	2163	3189	2435	3616	691	645	654	593	15.62	19.85	18.1	31.58	4.91	5.65	6.14	4.32	21.2875	5.255	-2.01824	2.15505e-12	6.60898e-11	TRIM47	tripartite motif-containing protein 47	-	-	-	-	-	GO:0046914//transition metal ion binding	-
ncbi_430648	4427	4030	5248	5326	1101	1390	1136	1034	66.6	52.24	81.24	96.89	16.3	25.38	22.21	15.71	74.2425	19.9	-1.89948	2.37398e-12	7.26467e-11	TINAGL1	tubulointerstitial nephritis antigen-like	-	-	-	-	GO:0031988//membrane-bounded vesicle;GO:0044424//intracellular part	GO:0001871//pattern binding;GO:0004857//enzyme inhibitor activity;GO:0005515//protein binding;GO:0070011//peptidase activity, acting on L-amino acid peptides	GO:0002376//immune system process;GO:0006897//endocytosis;GO:0045861//negative regulation of proteolysis
ncbi_418220	6279	8386	6076	4613	2471	2061	1774	2024	67.12	77.24	66.83	59.62	25.99	26.73	24.65	21.83	67.7025	24.8	-1.44887	2.49636e-12	7.60641e-11	CYB5R3	cytochrome b5 reductase 3 isoform X1	Metabolism	Carbohydrate metabolism	ko00520//Amino sugar and nucleotide sugar metabolism	K00326	GO:0019866//organelle inner membrane;GO:0031988//membrane-bounded vesicle;GO:0043231//intracellular membrane-bounded organelle;GO:0043232//intracellular non-membrane-bounded organelle	GO:0016653//oxidoreductase activity, acting on NAD(P)H, heme protein as acceptor;GO:0035250//UDP-galactosyltransferase activity;GO:0050660//flavin adenine dinucleotide binding	GO:0044710//single-organism metabolic process;GO:0044802//single-organism membrane organization
ncbi_415697	6455	6032	6501	4467	10882	11055	15992	8656	68.94	55.51	71.44	57.68	114.35	143.27	221.99	93.26	63.3925	143.218	1.17582	2.51815e-12	7.65638e-11	AMFR	E3 ubiquitin-protein ligase AMFR	Genetic Information Processing	Folding, sorting and degradation	ko04141//Protein processing in endoplasmic reticulum	K10636	GO:0000835//ER ubiquitin ligase complex;GO:0031227//intrinsic component of endoplasmic reticulum membrane	GO:0019787//ubiquitin-like protein transferase activity;GO:0046914//transition metal ion binding;GO:0060089//molecular transducer activity	GO:0006461//protein complex assembly;GO:0007165//signal transduction;GO:0043161//proteasome-mediated ubiquitin-dependent protein catabolic process
ncbi_430731	570	1435	787	661	131	186	108	128	4.52	8.83	5.83	7.03	1.05	1.76	1.12	1.1	6.5525	1.2575	-2.38149	2.77711e-12	8.38983e-11	ZNF226L	zinc finger protein 501 isoform X1	-	-	-	-	-	-	-
ncbi_421925	2292	2434	2379	2544	616	617	473	789	12.52	11.71	13.83	17.92	3.16	4.16	3.63	4.03	13.995	3.745	-1.90187	2.79097e-12	8.4138e-11	MBOAT2	membrane-bound O-acyltransferase domain-containing protein 2	Metabolism;Metabolism;Metabolism	Global and overview maps;Lipid metabolism;Lipid metabolism	ko01100//Metabolic pathways;ko00564//Glycerophospholipid metabolism;ko00561//Glycerolipid metabolism	K13517;K13517;K13517	GO:0031224//intrinsic component of membrane	GO:0016740//transferase activity	GO:0006796//phosphate-containing compound metabolic process;GO:0044238//primary metabolic process
ncbi_769832	207	1256	116	255	2	2	2	17	1.83	9.56	1.05	2.72	0.02	0.03	0.03	0.15	3.79	0.0575	-6.04249	2.8473e-12	8.56544e-11	CCDC3	coiled-coil domain-containing protein 3	-	-	-	-	-	-	-
ncbi_373903	940	986	795	710	143	112	90	237	5.36	4.85	4.67	4.9	0.8	0.78	0.67	1.36	4.945	0.9025	-2.45397	2.97741e-12	8.91903e-11	DIO2	type II iodothyronine deiodinase isoform a	-	-	-	-	GO:0031224//intrinsic component of membrane	GO:0016491//oxidoreductase activity	GO:0009058//biosynthetic process;GO:0042403//thyroid hormone metabolic process;GO:0044710//single-organism metabolic process
ncbi_421032	759	605	580	487	1196	1162	1945	1079	9.11	6.26	7.16	7.07	14.11	16.91	30.33	13.05	7.4	18.6	1.32971	3.04039e-12	9.08852e-11	IMPA2	inositol monophosphatase 2	Metabolism;Environmental Information Processing;Metabolism	Global and overview maps;Signal transduction;Carbohydrate metabolism	ko01100//Metabolic pathways;ko04070//Phosphatidylinositol signaling system;ko00562//Inositol phosphate metabolism	K01092;K01092;K01092	-	GO:0046983//protein dimerization activity;GO:0052834//inositol monophosphate phosphatase activity	GO:0044723//single-organism carbohydrate metabolic process;GO:0046488//phosphatidylinositol metabolic process
ncbi_418040	2248	2724	1895	2359	691	800	669	664	13.62	14.23	11.82	17.29	4.12	5.88	5.27	4.06	14.24	4.8325	-1.55911	3.09858e-12	9.24302e-11	CDC42EP1	cdc42 effector protein 1	-	-	-	-	GO:0005856//cytoskeleton;GO:0005924//cell-substrate adherens junction;GO:0016020//membrane;GO:0043231//intracellular membrane-bounded organelle	-	GO:0007265//Ras protein signal transduction;GO:0022604//regulation of cell morphogenesis;GO:0031269//pseudopodium assembly
ncbi_424515	1951	2275	2355	1706	864	710	778	811	8.41	7.97	10.15	9.39	4.08	3.75	4.6	4.44	8.98	4.2175	-1.09033	3.37169e-12	1e-10	LRRC8C	volume-regulated anion channel subunit LRRC8C isoform X1	-	-	-	-	-	-	GO:0030154//cell differentiation
ncbi_431564	6684	7549	5755	6089	2830	2519	2620	2700	124.23	119.33	109.48	135.02	51.78	56.23	62.35	50.8	122.015	55.29	-1.14197	3.37348e-12	1e-10	ATP5A1W	ATP synthase subunit alpha, mitochondrial isoform X1	Metabolism;Organismal Systems;Metabolism	Global and overview maps;Environmental adaptation;Energy metabolism	ko01100//Metabolic pathways;ko04714//Thermogenesis;ko00190//Oxidative phosphorylation	K02132;K02132;K02132	GO:0019866//organelle inner membrane;GO:0031988//membrane-bounded vesicle;GO:0033178//proton-transporting two-sector ATPase complex, catalytic domain;GO:0044455//mitochondrial membrane part	GO:0003723//RNA binding;GO:0015078//hydrogen ion transmembrane transporter activity;GO:0019829//cation-transporting ATPase activity;GO:0032550//purine ribonucleoside binding;GO:0042287//MHC protein binding	GO:0001936//regulation of endothelial cell proliferation;GO:0006754//ATP biosynthetic process;GO:0015988//energy coupled proton transmembrane transport, against electrochemical gradient
ncbi_396235	3973	5516	4375	3997	1367	1726	1464	1439	30.14	36.43	35.35	36.73	9.62	16.09	14.04	10.95	34.6625	12.675	-1.45139	3.67876e-12	1.08822e-10	ETS1	protein C-ets-1 isoform X1	Environmental Information Processing;Cellular Processes;Environmental Information Processing;Organismal Systems	Signal transduction;Cell growth and death;Signal transduction;Development	ko04014//Ras signaling pathway;ko04218//Cellular senescence;ko04013//MAPK signaling pathway - fly;ko04320//Dorso-ventral axis formation	K02678;K02678;K02678;K02678	GO:0043231//intracellular membrane-bounded organelle;GO:0043234//protein complex;GO:0044421//extracellular region part	GO:0001071//nucleic acid binding transcription factor activity;GO:0003677//DNA binding	GO:0006357//regulation of transcription from RNA polymerase II promoter;GO:0006915//apoptotic process;GO:0009636//response to toxic substance;GO:0010594//regulation of endothelial cell migration;GO:0022603//regulation of anatomical structure morphogenesis;GO:0030575//nuclear body organization;GO:0032846//positive regulation of homeostatic process;GO:0044767//single-organism developmental process;…
ncbi_419814	2921	3234	3014	2577	4491	4568	5538	7492	24.22	23.09	25.75	25.85	36.5	45.69	59.53	62.27	24.7275	50.9975	1.04431	3.8008e-12	1.11966e-10	KCTD20	BTB/POZ domain-containing protein KCTD20 isoform X1	-	-	-	-	-	-	GO:0042325//regulation of phosphorylation;GO:0051259//protein oligomerization
ncbi_396227	10394	11835	14615	10589	3052	2072	3886	2545	480.97	471.9	695.85	592.39	138.96	116.35	233.73	118.81	560.278	151.963	-1.88243	3.94792e-12	1.15819e-10	HSPB1	heat shock protein beta-1	Environmental Information Processing;Environmental Information Processing	Signal transduction;Signal transduction	ko04010//MAPK signaling pathway;ko04370//VEGF signaling pathway	K04455;K04455	GO:0005924//cell-substrate adherens junction;GO:0016020//membrane;GO:0031674//I band;GO:0031988//membrane-bounded vesicle;GO:0043231//intracellular membrane-bounded organelle;GO:0044421//extracellular region part	GO:0003723//RNA binding;GO:0019901//protein kinase binding;GO:0030291//protein serine/threonine kinase inhibitor activity	GO:0006469//negative regulation of protein kinase activity;GO:0007249//I-kappaB kinase/NF-kappaB signaling;GO:0010595//positive regulation of endothelial cell migration;GO:0030168//platelet activation;GO:0032651//regulation of interleukin-1 beta production;GO:0032760//positive regulation of tumor necrosis factor production;GO:0038089//positive regulation of cell migration by vascular endothelial …
ncbi_422211	449	529	347	322	1014	641	1056	660	5.9	5.99	4.69	5.12	13.11	10.22	18.04	8.75	5.425	12.53	1.20769	4.01941e-12	1.17674e-10	SESN2	sestrin-3	Organismal Systems;Cellular Processes	Aging;Cell growth and death	ko04211//Longevity regulating pathway - mammal;ko04115//p53 signaling pathway	K10141;K10141	-	-	-
ncbi_416084	155	213	166	140	373	313	577	316	3.68	4.17	3.95	4.11	8.44	9.47	19.06	7.76	3.9775	11.1825	1.49131	4.03211e-12	1.17802e-10	SLC25A26	S-adenosylmethionine mitochondrial carrier protein isoform X1	-	-	-	-	GO:0031224//intrinsic component of membrane	-	GO:0044763//single-organism cellular process;GO:0051234//establishment of localization
ncbi_396451	295	480	232	315	66	44	50	75	2.41	3.41	1.94	3.15	0.52	0.44	0.53	0.6	2.7275	0.5225	-2.38408	4.34959e-12	1.26817e-10	PTGS2	prostaglandin G/H synthase 2 isoform 1 precursor	Metabolism;Organismal Systems;Organismal Systems;Organismal Systems;Environmental Information Processing;Organismal Systems;Environmental Information Processing;Organismal Systems;Environmental Information Processing;Organismal Systems;Organismal Systems;Metabolism	Global and overview maps;Endocrine system;Nervous system;Nervous system;Signal transduction;Immune system;Signal transduction;Immune system;Signal transduction;Endocrine system;Endocrine system;Lipid metabolism	ko01100//Metabolic pathways;ko04921//Oxytocin signaling pathway;ko04723//Retrograde endocannabinoid signaling;ko04726//Serotonergic synapse;ko04668//TNF signaling pathway;ko04625//C-type lectin receptor signaling pathway;ko04064//NF-kappa B signaling pathway;ko04657//IL-17 signaling pathway;ko04370//VEGF signaling pathway;ko04923//Regulation of lipolysis in adipocyte;ko04913//Ovarian Steroidogene…	K11987;K11987;K11987;K11987;K11987;K11987;K11987;K11987;K11987;K11987;K11987;K11987	GO:0031090//organelle membrane;GO:0042995//cell projection;GO:0043231//intracellular membrane-bounded organelle	GO:0016705//oxidoreductase activity, acting on paired donors, with incorporation or reduction of molecular oxygen;GO:0043169//cation binding;GO:0046906//tetrapyrrole binding;GO:0046983//protein dimerization activity	GO:0001666//response to hypoxia;GO:0002675//positive regulation of acute inflammatory response;GO:0006693//prostaglandin metabolic process;GO:0008015//blood circulation;GO:0008283//cell proliferation;GO:0019369//arachidonic acid metabolic process;GO:0045600//positive regulation of fat cell differentiation
ncbi_415974	5231	7809	4953	5304	1742	1760	1839	2109	85.22	109.63	83.03	104.47	27.93	34.8	38.94	34.66	95.5875	34.0825	-1.48779	4.57471e-12	1.32835e-10	ACAD9	acyl-CoA dehydrogenase family member 9, mitochondrial	-	-	-	-	GO:0043005//neuron projection;GO:0043231//intracellular membrane-bounded organelle	GO:0000166//nucleotide binding;GO:0016491//oxidoreductase activity	GO:0044710//single-organism metabolic process
ncbi_423611	2071	2337	1502	1607	630	665	549	621	14.14	12.92	11.2	13.55	4.22	5.35	4.74	4.33	12.9525	4.66	-1.47483	4.65394e-12	1.3486e-10	MMRN2	multimerin-2 isoform X1	-	-	-	-	GO:0031988//membrane-bounded vesicle;GO:0044421//extracellular region part	-	GO:0009968//negative regulation of signal transduction;GO:0043537//negative regulation of blood vessel endothelial cell migration
ncbi_419225	14	11	10	4	55	52	43	55	0.14	0.09	0.1	0.05	0.52	0.61	0.54	0.54	0.095	0.5525	2.53998	4.75339e-12	1.37461e-10	SS18L1	calcium-responsive transactivator	-	-	-	-	GO:0000779//condensed chromosome, centromeric region;GO:0090544//BAF-type complex	-	GO:0010770//positive regulation of cell morphogenesis involved in differentiation;GO:0031175//neuron projection development
ncbi_421301	3756	4801	2150	3310	720	811	924	800	48.2	53.09	28.39	51.35	9.09	12.63	15.41	10.36	45.2575	11.8725	-1.93053	4.87146e-12	1.40589e-10	LBH	protein LBH	-	-	-	-	GO:0044424//intracellular part	-	GO:0006355//regulation of transcription, DNA-templated;GO:0032101//regulation of response to external stimulus
ncbi_395734	2361	1973	1829	1318	679	504	614	554	35.24	25.38	28.09	23.79	9.97	9.13	11.91	8.34	28.125	9.8375	-1.51549	5.17414e-12	1.4872e-10	RHOB	rho-related GTP-binding protein RhoB	-	-	-	-	GO:0005924//cell-substrate adherens junction;GO:0010008//endosome membrane;GO:0031988//membrane-bounded vesicle;GO:0032155//cell division site part	GO:0017111//nucleoside-triphosphatase activity;GO:0032550//purine ribonucleoside binding	GO:0001775//cell activation;GO:0007041//lysosomal transport;GO:0007265//Ras protein signal transduction;GO:0007599//hemostasis;GO:0010212//response to ionizing radiation;GO:0015031//protein transport;GO:0022610//biological adhesion;GO:0034614//cellular response to reactive oxygen species;GO:0042981//regulation of apoptotic process;GO:0045765//regulation of angiogenesis;GO:0051726//regulation of c…
ncbi_423182	2743	3262	2956	2132	4598	4957	7149	4059	65.42	66.66	72.28	61.04	109.63	145.36	225.84	99.34	66.35	145.042	1.12831	5.55979e-12	1.58925e-10	PSMC3	26S protease regulatory subunit 6A	Genetic Information Processing	Folding, sorting and degradation	ko03050//Proteasome	K03065	GO:0000502//proteasome complex;GO:0036464//cytoplasmic ribonucleoprotein granule;GO:0043231//intracellular membrane-bounded organelle	GO:0003824//catalytic activity;GO:0032550//purine ribonucleoside binding	GO:0001701//in utero embryonic development;GO:0009057//macromolecule catabolic process
ncbi_415313	9	15	9	5	35	71	64	71	0.19	0.28	0.2	0.13	0.74	1.86	1.8	1.55	0.2	1.4875	2.89482	5.56276e-12	1.58925e-10	C10H15ORF59	UPF0583 protein C15orf59 homolog	-	-	-	-	-	-	-
ncbi_429089	8775	6866	5090	2014	677	522	996	460	169.13	114.04	100.95	46.93	12.83	12.21	24.95	8.94	107.763	14.7325	-2.87078	5.81547e-12	1.65811e-10	CYR61	protein CYR61 precursor	-	-	-	-	GO:0031012//extracellular matrix	GO:0019838//growth factor binding	GO:0001525//angiogenesis;GO:0001934//positive regulation of protein phosphorylation;GO:0003171//atrioventricular valve development;GO:0003231//cardiac ventricle development;GO:0008284//positive regulation of cell proliferation;GO:0010517//regulation of phospholipase activity;GO:0010810//regulation of cell-substrate adhesion;GO:0016049//cell growth;GO:0030334//regulation of cell migration;GO:00305…
ncbi_107055413	112	182	130	119	298	288	399	228	2.69	3.78	3.22	3.44	7.19	8.49	12.6	5.6	3.2825	8.47	1.36757	6.74592e-12	1.91954e-10	TARBP2	RISC-loading complex subunit TARBP2 isoform X1	-	-	-	-	GO:0031332//RNAi effector complex;GO:0043231//intracellular membrane-bounded organelle	GO:0003723//RNA binding;GO:0046983//protein dimerization activity	GO:0010608//posttranscriptional regulation of gene expression;GO:0034470//ncRNA processing;GO:0045069//regulation of viral genome replication;GO:0050687//negative regulation of defense response to virus;GO:0070918//production of small RNA involved in gene silencing by RNA;GO:0070922//small RNA loading onto RISC
ncbi_770964	829	817	789	744	325	283	302	286	7.04	5.98	6.89	7.64	2.72	2.92	3.33	2.45	6.8875	2.855	-1.27049	7.56357e-12	2.1479e-10	TMEM64	transmembrane protein 64	-	-	-	-	GO:0031224//intrinsic component of membrane	-	GO:0002763//positive regulation of myeloid leukocyte differentiation;GO:0006874//cellular calcium ion homeostasis;GO:0032846//positive regulation of homeostatic process;GO:0051336//regulation of hydrolase activity
ncbi_374067	1766	1802	1637	1450	3336	3365	2207	4250	18.8	16.55	17.94	18.7	35.06	43.38	30.58	45.64	17.9975	38.665	1.10323	7.97826e-12	2.26114e-10	PKNOX2	homeobox protein PKNOX2 isoform X1	-	-	-	-	GO:0005856//cytoskeleton;GO:0043231//intracellular membrane-bounded organelle	GO:0003677//DNA binding;GO:0003779//actin binding	GO:0006355//regulation of transcription, DNA-templated
ncbi_428340	199	250	122	141	30	21	26	10	1.07	1.1	0.66	0.88	0.17	0.15	0.18	0.05	0.9275	0.1375	-2.75392	8.05913e-12	2.27951e-10	NRTN	neurturin isoform X1	-	-	-	-	-	GO:0005102//receptor binding	GO:0007167//enzyme linked receptor protein signaling pathway;GO:0007399//nervous system development;GO:0030030//cell projection organization
ncbi_100857197	1547	1655	1097	1380	510	426	376	395	14.94	13.78	11.07	16.31	4.85	4.99	4.74	3.86	14.025	4.61	-1.60516	8.08697e-12	2.28284e-10	LOC100857197	uncharacterized protein LOC100857197 isoform X1	-	-	-	-	-	-	-
ncbi_416333	1160	1536	1179	938	456	385	319	419	14.04	15.62	14.39	11.91	5.79	6.11	5.35	4.85	13.99	5.525	-1.34035	8.14842e-12	2.29562e-10	2020-09-08	septin-8 isoform X1	-	-	-	-	-	GO:0036094//small molecule binding	GO:0044763//single-organism cellular process
ncbi_395547	1153	2258	1373	1015	7241	4182	2413	5952	33.14	55.94	40.61	35.29	204.8	145.86	90.14	172.6	41.245	153.35	1.89454	8.23726e-12	2.31606e-10	TMOD4	tropomodulin-4	-	-	-	-	GO:0036379//myofilament	GO:0003779//actin binding	GO:0051693//actin filament capping
ncbi_395716	668	620	668	482	1103	1180	1272	2150	4.34	3.41	4.17	3.85	6.16	8.27	9.36	12.29	3.9425	9.02	1.19402	8.42752e-12	2.36487e-10	EYA4	eyes absent homolog 4 isoform X1	-	-	-	-	-	-	-
ncbi_422868	1829	1845	1392	1564	538	444	306	479	23.42	20.36	18.34	24.21	6.78	6.9	5.09	6.19	21.5825	6.24	-1.79024	8.51118e-12	2.38363e-10	HTRA3	serine protease HTRA3	-	-	-	-	-	GO:0004175//endopeptidase activity;GO:0019838//growth factor binding	GO:0017015//regulation of transforming growth factor beta receptor signaling pathway;GO:0019538//protein metabolic process;GO:0030510//regulation of BMP signaling pathway
ncbi_422547	5636	7279	4960	5227	1770	1648	2194	2115	52.04	58.29	47.82	58.68	16.22	18.53	26.81	19.76	54.2075	20.33	-1.41488	8.6225e-12	2.41006e-10	ACSL1	long-chain-fatty-acid--CoA ligase 1 isoform X1	Metabolism;Organismal Systems;Cellular Processes;Organismal Systems;Organismal Systems;Metabolism;Metabolism;Cellular Processes;Metabolism	Global and overview maps;Environmental adaptation;Transport and catabolism;Endocrine system;Endocrine system;Global and overview maps;Lipid metabolism;Cell growth and death;Lipid metabolism	ko01100//Metabolic pathways;ko04714//Thermogenesis;ko04146//Peroxisome;ko03320//PPAR signaling pathway;ko04920//Adipocytokine signaling pathway;ko01212//Fatty acid metabolism;ko00071//Fatty acid degradation;ko04216//Ferroptosis;ko00061//Fatty acid biosynthesis	K01897;K01897;K01897;K01897;K01897;K01897;K01897;K01897;K01897	GO:0043231//intracellular membrane-bounded organelle	GO:0015645//fatty acid ligase activity	GO:0006629//lipid metabolic process;GO:0009755//hormone-mediated signaling pathway;GO:0015909//long-chain fatty acid transport;GO:0045860//positive regulation of protein kinase activity
ncbi_100859860	3355	3495	3616	3279	679	1081	786	1046	20.99	18.81	23.32	24.76	4.17	8.19	6.38	6.59	21.97	6.3325	-1.79469	8.99922e-12	2.50549e-10	EHD4	EH domain-containing protein 4 isoform X1	Cellular Processes	Transport and catabolism	ko04144//Endocytosis	K12477	GO:0010008//endosome membrane;GO:0031988//membrane-bounded vesicle	GO:0032550//purine ribonucleoside binding	GO:0016192//vesicle-mediated transport;GO:0051259//protein oligomerization
ncbi_428435	1409	1474	1806	1587	530	391	406	486	6.65	7.29	9.49	9.64	2.46	2.38	3.22	2.87	8.2675	2.7325	-1.59723	9.71492e-12	2.69418e-10	CREB5	cyclic AMP-responsive element-binding protein 5 isoform X1	Environmental Information Processing;Environmental Information Processing;Organismal Systems;Environmental Information Processing;Organismal Systems;Organismal Systems;Environmental Information Processing;Organismal Systems;Organismal Systems;Organismal Systems;Environmental Information Processing;Organismal Systems;Organismal Systems;Organismal Systems;Organismal Systems;Organismal Systems;Organ…	Signal transduction;Signal transduction;Environmental adaptation;Signal transduction;Circulatory system;Nervous system;Signal transduction;Endocrine system;Endocrine system;Nervous system;Signal transduction;Endocrine system;Endocrine system;Aging;Endocrine system;Endocrine system;Endocrine system;Endocrine system;Excretory system	ko04151//PI3K-Akt signaling pathway;ko04024//cAMP signaling pathway;ko04714//Thermogenesis;ko04022//cGMP - PKG signaling pathway;ko04261//Adrenergic signaling in cardiomyocytes;ko04728//Dopaminergic synapse;ko04152//AMPK signaling pathway;ko04926//Relaxin signaling pathway;ko04915//Estrogen signaling pathway;ko04725//Cholinergic synapse;ko04668//TNF signaling pathway;ko04928//Parathyroid hormone …	K09047;K09047;K09047;K09047;K09047;K09047;K09047;K09047;K09047;K09047;K09047;K09047;K09047;K09047;K09047;K09047;K09047;K09047;K09047	GO:0031988//membrane-bounded vesicle;GO:0043231//intracellular membrane-bounded organelle	GO:0001071//nucleic acid binding transcription factor activity;GO:0003677//DNA binding	GO:0006357//regulation of transcription from RNA polymerase II promoter;GO:0030154//cell differentiation;GO:0061448//connective tissue development
ncbi_418065	773	1045	730	465	1473	1921	1181	1727	9.39	10.83	8.78	6.97	18.04	28.7	18.25	21.75	8.9925	21.685	1.2699	1.07031e-11	2.94768e-10	PRDM4	PR domain zinc finger protein 4 isoform X1	-	-	-	-	GO:0043231//intracellular membrane-bounded organelle	GO:0003676//nucleic acid binding;GO:0043169//cation binding	GO:0010468//regulation of gene expression;GO:0034645//cellular macromolecule biosynthetic process
ncbi_374138	7106	5548	5067	5067	11401	11720	9054	17137	62.43	42.15	45.51	53.8	98.2	126.38	104.36	152.9	50.9725	120.46	1.24076	1.0712e-11	2.94768e-10	HIPK2	homeodomain-interacting protein kinase 2 isoform X3	Cellular Processes	Cell growth and death	ko04218//Cellular senescence	K08826	GO:0016604//nuclear body	GO:0001085//RNA polymerase II transcription factor binding;GO:0001104//RNA polymerase II transcription cofactor activity;GO:0004672//protein kinase activity;GO:0032550//purine ribonucleoside binding	GO:0001932//regulation of protein phosphorylation;GO:0003002//regionalization;GO:0003407//neural retina development;GO:0008344//adult locomotory behavior;GO:0008630//intrinsic apoptotic signaling pathway in response to DNA damage;GO:0017015//regulation of transforming growth factor beta receptor signaling pathway;GO:0030330//DNA damage response, signal transduction by p53 class mediator;GO:003051…
ncbi_419929	668	579	652	689	1476	956	1443	1757	9.41	7.02	9.48	11.77	20.51	16.31	26.33	25.02	9.42	22.0425	1.22649	1.09607e-11	3.01027e-10	TAF8	transcription initiation factor TFIID subunit 8 isoform X1	Genetic Information Processing	Transcription	ko03022//Basal transcription factors	K14649	GO:0044444//cytoplasmic part;GO:0044451//nucleoplasm part	GO:0046983//protein dimerization activity	GO:0006355//regulation of transcription, DNA-templated;GO:0045444//fat cell differentiation;GO:0072595//maintenance of protein localization in organelle
ncbi_422284	5684	6717	7063	7183	1263	1592	2155	1618	152.18	154.97	194.57	232.49	33.27	51.72	75	43.69	183.553	50.92	-1.84989	1.1499e-11	3.15202e-10	RGCCL	regulator of cell cycle RGCC	-	-	-	-	-	-	-
ncbi_420384	569	506	701	613	97	25	103	55	24.32	18.64	30.83	31.68	4.08	1.3	5.72	2.37	26.3675	3.3675	-2.96901	1.15874e-11	3.17012e-10	AQP1	aquaporin-1	Organismal Systems;Organismal Systems;Organismal Systems	Digestive system;Endocrine system;Excretory system	ko04976//Bile secretion;ko04924//Renin secretion;ko04964//Proximal tubule bicarbonate reclamation	K09864;K09864;K09864	GO:0005886//plasma membrane;GO:0016021//integral component of membrane;GO:0031988//membrane-bounded vesicle;GO:0033655//host cell cytoplasm part;GO:0043005//neuron projection	GO:0005102//receptor binding;GO:0005372//water transmembrane transporter activity;GO:0015077//monovalent inorganic cation transmembrane transporter activity;GO:0046873//metal ion transmembrane transporter activity	GO:0003097//renal water transport;GO:0007586//digestion;GO:0007600//sensory perception;GO:0009611//response to wounding;GO:0015672//monovalent inorganic cation transport;GO:0016050//vesicle organization;GO:0030001//metal ion transport;GO:0030072//peptide hormone secretion;GO:0030334//regulation of cell migration;GO:0034220//ion transmembrane transport;GO:0043010//camera-type eye development;GO:00…
ncbi_395351	488	552	294	313	1086	1391	667	1103	1.49	1.68	0.94	1.18	3.46	5.18	2.61	3.27	1.3225	3.63	1.4567	1.24857e-11	3.40932e-10	DPF3	zinc finger protein DPF3 isoform X1	-	-	-	-	GO:0090544//BAF-type complex	GO:0043169//cation binding	GO:0006325//chromatin organization;GO:0010468//regulation of gene expression;GO:0034645//cellular macromolecule biosynthetic process;GO:0048731//system development
ncbi_428652	135	329	239	265	6	19	0	4	0.96	2.01	1.74	2.27	0.04	0.16	0	0.03	1.745	0.0575	-4.92352	1.29987e-11	3.5358e-10	KCNF1	potassium voltage-gated channel subfamily F member 1	-	-	-	-	GO:0034705//potassium channel complex	GO:0005267//potassium channel activity	GO:0030001//metal ion transport;GO:0034220//ion transmembrane transport;GO:0051259//protein oligomerization
ncbi_415478	98	96	49	65	8	3	6	5	0.77	0.63	0.39	0.6	0.06	0.03	0.06	0.04	0.5975	0.0475	-3.65294	1.43589e-11	3.89832e-10	LOC415478	cell surface hyaluronidase isoform X1	-	-	-	-	-	-	-
ncbi_395714	53	163	67	75	0	1	0	0	2.07	5.48	2.69	3.54	0	0.05	0	0	3.445	0.0125	-8.10643	1.4599e-11	3.95594e-10	BARX2	homeobox protein BarH-like 2	-	-	-	-	-	-	-
ncbi_429027	83	111	155	117	6	11	9	17	0.59	0.68	1.14	1.01	0.04	0.1	0.08	0.12	0.855	0.085	-3.33039	1.50949e-11	4.07477e-10	B3GALT1	beta-1,3-galactosyltransferase 1	Metabolism;Metabolism	Global and overview maps;Glycan biosynthesis and metabolism	ko01100//Metabolic pathways;ko00601//Glycosphingolipid biosynthesis - lacto and neolacto series	K07819;K07819	GO:0031224//intrinsic component of membrane;GO:0043231//intracellular membrane-bounded organelle	GO:0035250//UDP-galactosyltransferase activity	GO:0006464//cellular protein modification process;GO:0009311//oligosaccharide metabolic process
ncbi_396204	153	626	71	232	3	0	3	12	2.72	9.59	1.3	4.99	0.05	0	0.07	0.22	4.65	0.085	-5.77362	1.52436e-11	4.10709e-10	NOV	protein NOV precursor	-	-	-	-	GO:0043227//membrane-bounded organelle	GO:0005102//receptor binding;GO:0019838//growth factor binding	GO:0007154//cell communication;GO:0050794//regulation of cellular process
ncbi_428852	7674	7230	7716	8676	1937	2125	1929	2643	54.74	44.34	56.6	74.65	13.51	18.33	17.85	18.96	57.5825	17.1625	-1.74637	1.55304e-11	4.17644e-10	CTNND1	catenin delta-1 isoform X1	Environmental Information Processing;Organismal Systems;Cellular Processes	Signal transduction;Immune system;Cellular community - eukaryotes	ko04015//Rap1 signaling pathway;ko04670//Leukocyte transendothelial migration;ko04520//Adherens junction	K05690;K05690;K05690	GO:0016020//membrane;GO:0030054//cell junction;GO:0031988//membrane-bounded vesicle;GO:0043231//intracellular membrane-bounded organelle;GO:0044444//cytoplasmic part	GO:0050839//cell adhesion molecule binding	GO:0030178//negative regulation of Wnt signaling pathway;GO:0098602//single organism cell adhesion
ncbi_425722	5076	5240	6422	3973	12603	12005	25556	10048	38.79	34.5	50.49	36.7	94.76	111.32	253.81	77.46	40.12	134.338	1.74347	1.5615e-11	4.19126e-10	ATG9A	autophagy-related protein 9A isoform X1	Cellular Processes;Cellular Processes;Cellular Processes	Transport and catabolism;Transport and catabolism;Transport and catabolism	ko04140//Autophagy - animal;ko04137//Mitophagy - animal;ko04136//Autophagy - other eukaryotes	K17907;K17907;K17907	GO:0005768//endosome;GO:0005773//vacuole;GO:0031984//organelle subcompartment	-	GO:0006914//autophagy;GO:0006952//defense response;GO:0007033//vacuole organization;GO:0033365//protein localization to organelle;GO:0044712//single-organism catabolic process;GO:0044763//single-organism cellular process
ncbi_100857679	22342	29300	23787	20763	4788	3508	8165	5191	473.04	534.51	518.14	531.48	99.55	89.75	224.01	110.64	514.293	130.988	-1.97316	1.68483e-11	4.51376e-10	CORO6	coronin-6 isoform X1	-	-	-	-	-	-	-
ncbi_395951	994	1035	1140	863	327	314	232	349	8.8	7.9	10.38	9.24	2.84	3.37	2.67	3.12	9.08	3	-1.59773	1.9797e-11	5.28379e-10	ITGA1	integrin alpha-1 precursor	Environmental Information Processing;Cellular Processes;Cellular Processes;Organismal Systems;Environmental Information Processing	Signal transduction;Cell motility;Cellular community - eukaryotes;Immune system;Signaling molecules and interaction	ko04151//PI3K-Akt signaling pathway;ko04810//Regulation of actin cytoskeleton;ko04510//Focal adhesion;ko04640//Hematopoietic cell lineage;ko04512//ECM-receptor interaction	K06480;K06480;K06480;K06480;K06480	GO:0031224//intrinsic component of membrane	-	GO:0008283//cell proliferation;GO:0010922//positive regulation of phosphatase activity;GO:0042058//regulation of epidermal growth factor receptor signaling pathway
ncbi_425906	142	132	161	106	223	225	296	266	2.66	2.13	3.1	2.4	4.11	5.11	7.2	5.02	2.5725	5.36	1.05906	2.08108e-11	5.54394e-10	TPRKB	EKC/KEOPS complex subunit TPRKB	-	-	-	-	-	-	-
ncbi_396004	41	106	80	13	403	275	279	413	0.37	0.82	0.74	0.15	3.59	3.02	3.28	3.77	0.52	3.415	2.7153	2.12614e-11	5.65338e-10	TOP1	DNA topoisomerase 1	-	-	-	-	GO:0005694//chromosome;GO:0031981//nuclear lumen;GO:0036464//cytoplasmic ribonucleoprotein granule;GO:0097458//neuron part	GO:0000976//transcription regulatory region sequence-specific DNA binding;GO:0003723//RNA binding;GO:0003916//DNA topoisomerase activity;GO:0008094//DNA-dependent ATPase activity	GO:0006259//DNA metabolic process;GO:0007623//circadian rhythm;GO:0009790//embryo development;GO:0042221//response to chemical
ncbi_422931	805	698	705	372	1678	1994	3433	1216	14.31	10.69	12.89	7.99	29.34	43.01	79.31	21.8	11.47	43.365	1.91867	2.18132e-11	5.78926e-10	RPIA	ribose-5-phosphate isomerase	Metabolism;Metabolism;Metabolism;Metabolism	Global and overview maps;Global and overview maps;Global and overview maps;Carbohydrate metabolism	ko01100//Metabolic pathways;ko01200//Carbon metabolism;ko01230//Biosynthesis of amino acids;ko00030//Pentose phosphate pathway	K01807;K01807;K01807;K01807	-	-	GO:0019682//glyceraldehyde-3-phosphate metabolic process
ncbi_420860	1815	1724	1323	835	3720	4486	2240	3306	52.17	42.7	39.13	29.02	105.21	156.48	83.69	95.87	40.755	110.312	1.43655	2.21848e-11	5.8769e-10	TMEM14CL	transmembrane protein 14C-like	-	-	-	-	-	-	-
ncbi_395304	2548	3042	2171	2306	5943	3160	4968	4250	19.19	19.75	16.83	21	44.05	28.89	48.65	32.3	19.1925	38.4725	1.00328	2.31547e-11	6.12241e-10	SREBF2	sterol regulatory element-binding protein 2	-	-	-	-	GO:0043231//intracellular membrane-bounded organelle;GO:0043232//intracellular non-membrane-bounded organelle;GO:0043234//protein complex	GO:0000977//RNA polymerase II regulatory region sequence-specific DNA binding;GO:0001071//nucleic acid binding transcription factor activity;GO:0005515//protein binding	GO:0000122//negative regulation of transcription from RNA polymerase II promoter;GO:0010874//regulation of cholesterol efflux;GO:0010884//positive regulation of lipid storage;GO:0032844//regulation of homeostatic process;GO:0055094//response to lipoprotein particle
ncbi_420647	475	462	387	243	682	680	727	1023	5.08	4.38	4.25	3.26	7.5	8.9	10.48	11.34	4.2425	9.555	1.17134	2.56714e-11	6.73767e-10	SATB1	DNA-binding protein SATB1 isoform X1	-	-	-	-	GO:0000790//nuclear chromatin;GO:0016604//nuclear body	GO:0001071//nucleic acid binding transcription factor activity;GO:0003676//nucleic acid binding	GO:0009605//response to external stimulus;GO:0009888//tissue development;GO:0010468//regulation of gene expression;GO:0016570//histone modification;GO:0034645//cellular macromolecule biosynthetic process;GO:0035710//CD4-positive, alpha-beta T cell activation;GO:0036037//CD8-positive, alpha-beta T cell activation;GO:0042098//T cell proliferation
ncbi_416262	445	561	352	394	780	874	645	1047	6.25	6.79	5.08	6.68	10.77	14.9	11.77	14.83	6.2	13.0675	1.07564	2.57375e-11	6.74256e-10	FAM114A2	protein FAM114A2	-	-	-	-	-	-	-
ncbi_422033	4527	3787	4187	3049	7398	5867	9515	5691	30.64	22.72	29.46	24.92	49.98	49.66	85.28	38.58	26.935	55.875	1.05272	2.6482e-11	6.9121e-10	MTMR9	myotubularin-related protein 9 isoform X1	-	-	-	-	-	GO:0042578//phosphoric ester hydrolase activity	GO:0019222//regulation of metabolic process
ncbi_425132	425	702	496	377	759	999	1006	813	8.48	12.05	10.18	9.08	14.88	24.16	26.05	16.35	9.9475	20.36	1.03333	2.67906e-11	6.97981e-10	NPRL2	nitrogen permease regulator-like 2	Environmental Information Processing	Signal transduction	ko04150//mTOR signaling pathway	K20405	-	GO:0043169//cation binding	GO:0006464//cellular protein modification process;GO:0042326//negative regulation of phosphorylation;GO:0042384//cilium assembly;GO:0070286//axonemal dynein complex assembly
ncbi_416519	4039	4311	4845	3150	6252	7761	10194	6340	18.79	17.29	23.2	17.72	28.63	43.83	61.66	29.76	19.25	40.97	1.08971	2.68407e-11	6.98005e-10	SMCR8	guanine nucleotide exchange protein SMCR8	-	-	-	-	-	-	-
ncbi_415496	160	174	139	139	489	586	409	230	3.57	3.35	3.19	3.75	10.74	15.88	11.86	5.18	3.465	10.915	1.65538	2.76792e-11	7.18496e-10	AEN	apoptosis-enhancing nuclease	-	-	-	-	GO:0031090//organelle membrane;GO:0031981//nuclear lumen;GO:0043232//intracellular non-membrane-bounded organelle	-	GO:0008630//intrinsic apoptotic signaling pathway in response to DNA damage;GO:0009314//response to radiation
ncbi_419875	11028	10625	11503	10008	3820	3986	3947	2905	94.98	78.87	101.95	104.21	32.38	41.67	44.2	25.25	95.0025	35.875	-1.40499	2.84291e-11	7.36614e-10	SLC16A1	monocarboxylate transporter 1 isoform X1	-	-	-	-	GO:0005815//microtubule organizing center;GO:0016021//integral component of membrane;GO:0031988//membrane-bounded vesicle	GO:0008028//monocarboxylic acid transmembrane transporter activity;GO:0015291//secondary active transmembrane transporter activity	GO:0007584//response to nutrient;GO:0015718//monocarboxylic acid transport;GO:0031023//microtubule organizing center organization;GO:0033500//carbohydrate homeostasis;GO:0044238//primary metabolic process;GO:0050708//regulation of protein secretion;GO:0055085//transmembrane transport
ncbi_419992	6999	10257	8564	6932	2479	2594	1470	2020	384.04	484.56	483.13	459.28	134.31	173.64	105.35	112.45	452.752	131.438	-1.78435	2.99321e-11	7.72737e-10	ATP5G1	ATP synthase F(0) complex subunit C1, mitochondrial	Metabolism;Organismal Systems;Metabolism	Global and overview maps;Environmental adaptation;Energy metabolism	ko01100//Metabolic pathways;ko04714//Thermogenesis;ko00190//Oxidative phosphorylation	K02128;K02128;K02128	GO:0019866//organelle inner membrane;GO:0031224//intrinsic component of membrane;GO:0033177//proton-transporting two-sector ATPase complex, proton-transporting domain	GO:0015077//monovalent inorganic cation transmembrane transporter activity	GO:0006754//ATP biosynthetic process;GO:0015988//energy coupled proton transmembrane transport, against electrochemical gradient
ncbi_396343	369	419	555	379	86	70	129	78	9.35	9.15	14.46	11.61	2.14	2.15	4.25	1.99	11.1425	2.6325	-2.08157	3.35864e-11	8.65505e-10	SDC3	syndecan-3 precursor	Environmental Information Processing	Signaling molecules and interaction	ko04514//Cell adhesion molecules (CAMs)	K16337	GO:0031224//intrinsic component of membrane	GO:0005515//protein binding	GO:0008283//cell proliferation;GO:0010770//positive regulation of cell morphogenesis involved in differentiation;GO:0044707//single-multicellular organism process
ncbi_426208	69	64	129	77	330	296	194	247	1.07	0.86	2.06	1.45	5.05	5.58	3.92	3.87	1.36	4.605	1.75959	3.43872e-11	8.81343e-10	WDR76	WD repeat-containing protein 76	-	-	-	-	-	-	-
ncbi_396019	5126	5095	5037	4002	1549	1595	2033	1910	132.34	113.35	133.8	124.92	39.35	49.97	68.23	49.74	126.103	51.8225	-1.28295	3.67258e-11	9.39586e-10	PPP1CB	serine/threonine-protein phosphatase PP1-beta catalytic subunit	Environmental Information Processing;Cellular Processes;Cellular Processes;Organismal Systems;Environmental Information Processing;Environmental Information Processing;Cellular Processes;Organismal Systems;Organismal Systems;Organismal Systems;Organismal Systems;Organismal Systems;Cellular Processes;Organismal Systems;Genetic Information Processing;Organismal Systems	Signal transduction;Cell motility;Cellular community - eukaryotes;Endocrine system;Signal transduction;Signal transduction;Cell growth and death;Circulatory system;Endocrine system;Immune system;Circulatory system;Nervous system;Cell growth and death;Sensory system;Translation;Nervous system	ko04024//cAMP signaling pathway;ko04810//Regulation of actin cytoskeleton;ko04510//Focal adhesion;ko04921//Oxytocin signaling pathway;ko04022//cGMP - PKG signaling pathway;ko04390//Hippo signaling pathway;ko04218//Cellular senescence;ko04261//Adrenergic signaling in cardiomyocytes;ko04910//Insulin signaling pathway;ko04611//Platelet activation;ko04270//Vascular smooth muscle contraction;ko04728//…	K06269;K06269;K06269;K06269;K06269;K06269;K06269;K06269;K06269;K06269;K06269;K06269;K06269;K06269;K06269;K06269	GO:0005924//cell-substrate adherens junction;GO:0008287//protein serine/threonine phosphatase complex;GO:0031988//membrane-bounded vesicle;GO:0035097//histone methyltransferase complex;GO:0043232//intracellular non-membrane-bounded organelle;GO:0044444//cytoplasmic part	GO:0004722//protein serine/threonine phosphatase activity;GO:0019900//kinase binding;GO:0043169//cation binding	GO:0006464//cellular protein modification process;GO:0006641//triglyceride metabolic process;GO:0006796//phosphate-containing compound metabolic process;GO:0007155//cell adhesion;GO:0007623//circadian rhythm;GO:0009648//photoperiodism;GO:0010962//regulation of glucan biosynthetic process;GO:0017015//regulation of transforming growth factor beta receptor signaling pathway;GO:0035556//intracellular…
ncbi_776930	323	290	344	213	540	409	645	509	6.95	5.37	7.61	5.54	11.43	10.67	18.03	11.04	6.3675	12.7925	1.0065	3.79088e-11	9.68107e-10	ZBTB45	zinc finger and BTB domain-containing protein 45	-	-	-	-	-	GO:0043169//cation binding	-
ncbi_418447	864	906	811	645	317	292	335	250	8.6	7.81	8.3	7.79	3.1	3.51	4.31	2.52	8.125	3.36	-1.27391	3.86162e-11	9.844e-10	ILDR2	immunoglobulin-like domain-containing receptor 2 isoform X1	-	-	-	-	-	-	GO:0001894//tissue homeostasis;GO:0009306//protein secretion;GO:0048869//cellular developmental process
ncbi_416009	808	953	701	756	192	176	278	137	11.88	12.12	10.76	13.53	2.84	3.19	5.38	2.04	12.0725	3.3625	-1.84412	4.13099e-11	1.0493e-09	ABHD6	monoacylglycerol lipase ABHD6	Organismal Systems	Nervous system	ko04723//Retrograde endocannabinoid signaling	K13700	GO:0008328//ionotropic glutamate receptor complex;GO:0031988//membrane-bounded vesicle	GO:0016298//lipase activity	GO:0008277//regulation of G-protein coupled receptor protein signaling pathway;GO:0030334//regulation of cell migration;GO:0048167//regulation of synaptic plasticity
ncbi_415906	4567	4494	3714	3284	7950	9683	5204	7467	108.16	91.72	90.51	94.03	185.28	278.32	160.23	178.44	96.105	200.567	1.0614	4.26648e-11	1.08178e-09	PFKFB4	6-phosphofructo-2-kinase/fructose-2,6-bisphosphatase	Environmental Information Processing;Organismal Systems;Metabolism	Signal transduction;Endocrine system;Carbohydrate metabolism	ko04152//AMPK signaling pathway;ko04922//Glucagon signaling pathway;ko00051//Fructose and mannose metabolism	K19028;K19028;K19028	GO:0044445//cytosolic part	GO:0008443//phosphofructokinase activity;GO:0032550//purine ribonucleoside binding;GO:0050308//sugar-phosphatase activity	GO:0016310//phosphorylation;GO:0019318//hexose metabolic process
ncbi_418297	1233	1324	975	1073	436	251	365	319	11.39	10.54	9.27	11.98	3.96	2.81	4.38	2.97	10.795	3.53	-1.61262	4.71538e-11	1.19347e-09	CLSTN3	calsyntenin-3	-	-	-	-	GO:0031988//membrane-bounded vesicle;GO:0097060//synaptic membrane	-	GO:0007270//neuron-neuron synaptic transmission;GO:0022607//cellular component assembly;GO:0098742//cell-cell adhesion via plasma-membrane adhesion molecules
ncbi_425667	66	37	150	46	349	417	516	285	0.9	0.43	2.48	0.74	4.96	7.41	9.78	4.12	1.1375	6.5675	2.52948	4.79321e-11	1.20886e-09	TDRKH	tudor and KH domain-containing protein isoform X1	-	-	-	-	-	-	-
ncbi_429129	185	268	203	209	51	59	41	53	2.99	3.73	3.37	4.08	0.81	1.16	0.86	0.86	3.5425	0.9225	-1.94115	4.94471e-11	1.24319e-09	SPSB4	SPRY domain-containing SOCS box protein 4	-	-	-	-	-	-	-
ncbi_396366	75644	58292	54857	44181	270495	242109	77393	341251	2282.18	1453.98	1645.42	1587.02	8070.32	8905.5	3015.6	10625.8	1742.15	7654.31	2.1354	4.98408e-11	1.25033e-09	TPM1	tropomyosin alpha-1 chain isoform X9	-	-	-	-	GO:0031253//cell projection membrane;GO:0043234//protein complex;GO:0043292//contractile fiber	GO:0005515//protein binding	GO:0000302//response to reactive oxygen species;GO:0001996//positive regulation of heart rate by epinephrine-norepinephrine;GO:0006941//striated muscle contraction;GO:0031032//actomyosin structure organization;GO:0055008//cardiac muscle tissue morphogenesis
ncbi_427652	165	268	164	177	428	706	341	662	3.34	4.69	3.42	4.34	8.53	17.38	8.97	13.56	3.9475	12.11	1.61719	5.043e-11	1.26289e-09	PITPNC1L	cytoplasmic phosphatidylinositol transfer protein 1 isoform X1	-	-	-	-	-	-	GO:0051234//establishment of localization
ncbi_100216364	1334	1741	1784	1238	3138	2792	4307	2165	38.06	42.8	52.37	42.7	88.1	96.67	159.72	62.32	43.9825	101.703	1.20935	5.12167e-11	1.28033e-09	PSMD4	26S proteasome non-ATPase regulatory subunit 4	Genetic Information Processing	Folding, sorting and degradation	ko03050//Proteasome	K03029	GO:0000502//proteasome complex;GO:0043231//intracellular membrane-bounded organelle	GO:0003723//RNA binding;GO:0005515//protein binding	GO:0019941//modification-dependent protein catabolic process
ncbi_100858404	76	114	94	77	151	175	165	172	2.03	2.61	2.39	2.47	3.91	5.42	5.72	4.62	2.375	4.9175	1.05	5.5257e-11	1.37167e-09	HOXA5	homeobox protein Hox-A5	-	-	-	-	GO:0043231//intracellular membrane-bounded organelle	GO:0001071//nucleic acid binding transcription factor activity;GO:0003677//DNA binding	GO:0010468//regulation of gene expression;GO:0044707//single-multicellular organism process
ncbi_770629	70	74	83	44	0	6	3	3	0.56	0.51	0.78	0.43	0	0.07	0.03	0.03	0.57	0.0325	-4.13245	6.5511e-11	1.61212e-09	RANBP3L	ran-binding protein 3-like isoform X1	-	-	-	-	-	-	-
ncbi_378913	4718	6044	4978	5133	1987	1668	1455	1974	13.97	16.56	15.31	20.51	5.97	6.19	5.22	6.17	16.5875	5.8875	-1.49437	6.62281e-11	1.62694e-09	FLNB	filamin-B isoform X1	Environmental Information Processing;Cellular Processes	Signal transduction;Cellular community - eukaryotes	ko04010//MAPK signaling pathway;ko04510//Focal adhesion	K04437;K04437	GO:0005924//cell-substrate adherens junction;GO:0016020//membrane;GO:0031988//membrane-bounded vesicle;GO:0044424//intracellular part	GO:0003723//RNA binding;GO:0008092//cytoskeletal protein binding	GO:0007010//cytoskeleton organization;GO:0014706//striated muscle tissue development;GO:0048869//cellular developmental process
ncbi_771509	772	1842	1753	998	178	41	195	137	12.68	28.37	31.88	20.37	3.2	0.82	4.71	2.55	23.325	2.82	-3.04811	6.87495e-11	1.68597e-09	CDC42EP4	cdc42 effector protein 4 isoform X1	-	-	-	-	GO:0005856//cytoskeleton	GO:0003723//RNA binding	GO:0022607//cellular component assembly;GO:0044087//regulation of cellular component biogenesis;GO:0044763//single-organism cellular process;GO:0051128//regulation of cellular component organization;GO:0065008//regulation of biological quality
ncbi_408183	96	148	120	104	15	11	6	22	1.98	2.76	2.59	2.61	0.35	0.29	0.18	0.45	2.485	0.3175	-2.96842	6.9216e-11	1.69448e-09	CYP26A1	cytochrome P450 26A1	Metabolism;Metabolism	Global and overview maps;Metabolism of cofactors and vitamins	ko01100//Metabolic pathways;ko00830//Retinol metabolism	K07437;K07437	GO:0031090//organelle membrane;GO:0043231//intracellular membrane-bounded organelle	GO:0004497//monooxygenase activity;GO:0046906//tetrapyrrole binding;GO:0046914//transition metal ion binding	GO:0001523//retinoid metabolic process;GO:0003002//regionalization;GO:0014031//mesenchymal cell development;GO:0016103//diterpenoid catabolic process;GO:0030522//intracellular receptor signaling pathway;GO:0032526//response to retinoic acid
ncbi_424910	3102	3308	3747	2233	1201	928	799	802	42.03	38.62	52.23	36.58	16.01	15.26	14.07	10.96	42.365	14.075	-1.58974	7.14293e-11	1.74565e-09	CLDN1	claudin-1	Cellular Processes;Environmental Information Processing;Organismal Systems	Cellular community - eukaryotes;Signaling molecules and interaction;Immune system	ko04530//Tight junction;ko04514//Cell adhesion molecules (CAMs);ko04670//Leukocyte transendothelial migration	K06087;K06087;K06087	GO:0016021//integral component of membrane;GO:0043296//apical junction complex;GO:0044459//plasma membrane part	GO:0005515//protein binding	GO:0033561//regulation of water loss via skin;GO:0034330//cell junction organization;GO:0098742//cell-cell adhesion via plasma-membrane adhesion molecules
ncbi_428020	1963	1847	1954	1531	3182	3301	6409	3477	11.46	9.29	11.73	10.81	18.29	23.4	48.65	20.48	10.8225	27.705	1.35611	7.17052e-11	1.74938e-09	TPP2	tripeptidyl-peptidase 2 isoform X1	-	-	-	-	-	-	GO:0019538//protein metabolic process
ncbi_423586	3289	4103	3661	2859	5414	6376	9028	5023	73.6	79.13	84.22	77.24	119.1	173.13	262.43	113.26	78.5475	166.98	1.08804	7.36202e-11	1.79302e-09	PSMC6	26S proteasome regulatory subunit 10B isoform X1	Genetic Information Processing	Folding, sorting and degradation	ko03050//Proteasome	K03064	GO:0000502//proteasome complex;GO:0031988//membrane-bounded vesicle;GO:0043231//intracellular membrane-bounded organelle	GO:0003824//catalytic activity;GO:0032550//purine ribonucleoside binding	GO:0009057//macromolecule catabolic process;GO:0044089//positive regulation of cellular component biogenesis
ncbi_422634	4466	4234	5307	3871	11845	12631	5949	10656	59.15	48.25	72.17	61.85	154.1	202.96	102.63	142.43	60.355	150.53	1.31851	7.44108e-11	1.80918e-09	CCNI	cyclin-I	-	-	-	-	-	-	-
ncbi_396024	4575	5419	5009	4843	1854	1543	2005	1389	56.06	57.22	63.15	71.75	22.35	22.94	31.93	17.17	62.045	23.5975	-1.39468	7.6671e-11	1.86094e-09	ACTN4	alpha-actinin-4	Cellular Processes;Cellular Processes;Cellular Processes;Organismal Systems;Cellular Processes	Cell motility;Cellular community - eukaryotes;Cellular community - eukaryotes;Immune system;Cellular community - eukaryotes	ko04810//Regulation of actin cytoskeleton;ko04510//Focal adhesion;ko04530//Tight junction;ko04670//Leukocyte transendothelial migration;ko04520//Adherens junction	K05699;K05699;K05699;K05699;K05699	GO:0005856//cytoskeleton;GO:0005924//cell-substrate adherens junction;GO:0031674//I band;GO:0031988//membrane-bounded vesicle;GO:0032991//macromolecular complex;GO:0042995//cell projection;GO:0043231//intracellular membrane-bounded organelle;GO:0044421//extracellular region part	GO:0003713//transcription coactivator activity;GO:0003723//RNA binding;GO:0003779//actin binding;GO:0036094//small molecule binding;GO:0046872//metal ion binding	GO:0007043//cell-cell junction assembly;GO:0030522//intracellular receptor signaling pathway;GO:0045807//positive regulation of endocytosis;GO:0048523//negative regulation of cellular process;GO:1902414//protein localization to cell junction;GO:2001141//regulation of RNA biosynthetic process
ncbi_428576	116	142	116	92	13	14	1	9	1.37	1.5	1.42	1.36	0.16	0.21	0.02	0.11	1.4125	0.125	-3.49825	8.08257e-11	1.95177e-09	DLK2	protein delta homolog 2 isoform X1	-	-	-	-	GO:0031988//membrane-bounded vesicle	GO:0046983//protein dimerization activity	GO:0008593//regulation of Notch signaling pathway;GO:0045444//fat cell differentiation
ncbi_421497	2076	1965	1734	1299	671	708	634	589	8.22	6.7	7.06	6.22	2.61	3.4	3.26	2.35	7.05	2.905	-1.27909	8.2103e-11	1.97925e-09	AKT3	RAC-gamma serine/threonine-protein kinase isoform X1	Environmental Information Processing;Environmental Information Processing;Environmental Information Processing;Cellular Processes;Environmental Information Processing;Environmental Information Processing;Environmental Information Processing;Environmental Information Processing;Environmental Information Processing;Environmental Information Processing;Cellular Processes;Environmental Information Pr…	Signal transduction;Signal transduction;Signal transduction;Cellular community - eukaryotes;Signal transduction;Signal transduction;Signal transduction;Signal transduction;Signal transduction;Signal transduction;Cell growth and death;Signal transduction;Immune system;Cellular community - eukaryotes;Cell growth and death;Circulatory system;Signal transduction;Endocrine system;Immune system;Transpo…	ko04151//PI3K-Akt signaling pathway;ko04010//MAPK signaling pathway;ko04024//cAMP signaling pathway;ko04510//Focal adhesion;ko04014//Ras signaling pathway;ko04015//Rap1 signaling pathway;ko04022//cGMP - PKG signaling pathway;ko04150//mTOR signaling pathway;ko04630//Jak-STAT signaling pathway;ko04072//Phospholipase D signaling pathway;ko04218//Cellular senescence;ko04371//Apelin signaling pathway;…	K04456;K04456;K04456;K04456;K04456;K04456;K04456;K04456;K04456;K04456;K04456;K04456;K04456;K04456;K04456;K04456;K04456;K04456;K04456;K04456;K04456;K04456;K04456;K04456;K04456;K04456;K04456;K04456;K04456;K04456;K04456;K04456;K04456;K04456;K04456;K04456;K04456;K04456;K04456;K04456;K04456;K04456;K04456;K04456;K04456;K04456;K04456;K04456	GO:0016020//membrane;GO:0031981//nuclear lumen	GO:0004672//protein kinase activity;GO:0032550//purine ribonucleoside binding	GO:0006464//cellular protein modification process;GO:0006796//phosphate-containing compound metabolic process;GO:0050794//regulation of cellular process
ncbi_424209	564	504	366	302	969	721	1519	863	4.74	3.73	3.17	3.11	8.03	7.36	16.73	7.45	3.6875	9.8925	1.42369	9.20728e-11	2.21209e-09	TTLL4	tubulin polyglutamylase TTLL4 isoform X1	-	-	-	-	-	-	-
ncbi_395162	553	1362	867	749	203	133	211	123	7.08	15.02	11.42	11.59	2.56	2.07	3.51	1.59	11.2775	2.4325	-2.21294	9.38669e-11	2.2463e-09	SHISA2	protein shisa-2 homolog precursor	-	-	-	-	-	-	-
ncbi_396403	283	318	157	182	43	39	30	55	1.67	1.44	0.87	1.15	0.24	0.26	0.19	0.28	1.2825	0.2425	-2.4029	9.39601e-11	2.2463e-09	PTPRZ1	receptor-type tyrosine-protein phosphatase zeta isoform X1	-	-	-	-	GO:0044420//extracellular matrix component	GO:0004721//phosphoprotein phosphatase activity	GO:0006470//protein dephosphorylation;GO:0010001//glial cell differentiation;GO:0014013//regulation of gliogenesis;GO:0044708//single-organism behavior;GO:0048812//neuron projection morphogenesis
ncbi_427087	1409	1427	865	821	1947	2507	2184	1710	25.11	22.02	15.84	17.58	34.1	54.16	50.59	30.6	20.1375	42.3625	1.0729	9.39715e-11	2.2463e-09	CCDC124	coiled-coil domain-containing protein 124	-	-	-	-	GO:0016020//membrane	GO:0003723//RNA binding	-
ncbi_769473	615	637	393	408	129	94	102	162	5.76	5.28	3.83	4.62	1.17	1.07	1.24	1.57	4.8725	1.2625	-1.94838	9.4276e-11	2.24979e-09	CFAP70	cilia- and flagella-associated protein 70 isoform X1	-	-	-	-	-	-	-
ncbi_421229	1224	1025	401	867	176	94	85	140	17.05	12.3	5.75	14.6	2.41	1.59	1.54	1.97	12.425	1.8775	-2.72636	9.52118e-11	2.26831e-09	FBLN7	fibulin 7 precursor	-	-	-	-	GO:0005924//cell-substrate adherens junction;GO:0031988//membrane-bounded vesicle	-	-
ncbi_415322	276	315	363	209	684	750	1399	533	4.09	4.02	5.54	3.75	10.06	13.49	26.96	7.99	4.35	14.625	1.74935	9.63781e-11	2.29017e-09	SENP8	sentrin-specific protease 8 isoform X1	-	-	-	-	-	GO:0070011//peptidase activity, acting on L-amino acid peptides	-
ncbi_428979	3239	4844	4052	2681	970	1014	1353	1201	19.69	25.36	25.34	19.67	5.79	7.47	10.72	7.35	22.515	7.8325	-1.52334	9.64521e-11	2.29017e-09	ITPRIP	inositol 1,4,5-trisphosphate receptor-interacting protein	-	-	-	-	-	-	-
ncbi_415730	262	325	341	229	425	494	718	609	4.19	4.47	5.61	4.43	6.69	9.59	14.92	9.83	4.675	10.2575	1.13364	9.90738e-11	2.34458e-09	BRD7	bromodomain-containing protein 7	-	-	-	-	GO:0043231//intracellular membrane-bounded organelle	GO:0000975//regulatory region DNA binding;GO:0003712//transcription cofactor activity;GO:0042393//histone binding	GO:0000082//G1/S transition of mitotic cell cycle;GO:0006355//regulation of transcription, DNA-templated;GO:0007166//cell surface receptor signaling pathway;GO:0008283//cell proliferation;GO:0031058//positive regulation of histone modification
ncbi_395262	2566	2765	2676	2055	834	778	537	905	21.74	20.18	23.32	21.05	6.95	7.99	5.91	7.73	21.5725	7.145	-1.59419	9.97591e-11	2.35387e-09	LIFR	leukemia inhibitory factor receptor precursor	Environmental Information Processing;Environmental Information Processing;Cellular Processes	Signaling molecules and interaction;Signal transduction;Cellular community - eukaryotes	ko04060//Cytokine-cytokine receptor interaction;ko04630//Jak-STAT signaling pathway;ko04550//Signaling pathways regulating pluripotency of stem cells	K05058;K05058;K05058	GO:0031988//membrane-bounded vesicle	GO:0004896//cytokine receptor activity;GO:0005126//cytokine receptor binding	GO:0007167//enzyme linked receptor protein signaling pathway;GO:0019221//cytokine-mediated signaling pathway;GO:0042127//regulation of cell proliferation
ncbi_426773	4657	4398	6282	2831	8058	9707	13658	9093	204.34	166.29	283.62	150.18	347.9	516.86	778.94	402.51	201.107	511.553	1.34692	9.99699e-11	2.35402e-09	EIF4EBP1	eukaryotic translation initiation factor 4E-binding protein 1	Environmental Information Processing;Genetic Information Processing;Environmental Information Processing;Cellular Processes;Organismal Systems;Environmental Information Processing;Environmental Information Processing;Organismal Systems;Environmental Information Processing	Signal transduction;Translation;Signal transduction;Cell growth and death;Endocrine system;Signal transduction;Signal transduction;Aging;Signal transduction	ko04151//PI3K-Akt signaling pathway;ko03013//RNA transport;ko04150//mTOR signaling pathway;ko04218//Cellular senescence;ko04910//Insulin signaling pathway;ko04152//AMPK signaling pathway;ko04066//HIF-1 signaling pathway;ko04211//Longevity regulating pathway - mammal;ko04012//ErbB signaling pathway	K07205;K07205;K07205;K07205;K07205;K07205;K07205;K07205;K07205	GO:0043231//intracellular membrane-bounded organelle	GO:0031369//translation initiation factor binding;GO:0045182//translation regulator activity	GO:0002190//cap-independent translational initiation;GO:0006446//regulation of translational initiation;GO:0007169//transmembrane receptor protein tyrosine kinase signaling pathway;GO:0007346//regulation of mitotic cell cycle;GO:0035556//intracellular signal transduction
ncbi_419748	1502	1616	1404	1050	461	555	416	378	7.84	7.26	7.54	6.62	2.37	3.51	2.82	1.99	7.315	2.6725	-1.45267	1.0643e-10	2.49374e-09	UBASH3B	ubiquitin-associated and SH3 domain-containing protein B	-	-	-	-	-	-	GO:0006470//protein dephosphorylation;GO:0010522//regulation of calcium ion transport into cytosol;GO:0010544//negative regulation of platelet activation
ncbi_771917	11	9	3	8	58	42	212	65	0.18	0.13	0.05	0.16	0.93	0.83	4.47	1.06	0.13	1.8225	3.80934	1.09492e-10	2.55704e-09	LOC771917	uncharacterized protein LOC771917	-	-	-	-	-	-	-
ncbi_417555	4600	5489	4308	4546	1822	1660	2080	1866	40.84	43.03	38.86	49.27	16.2	18.46	24.21	17.26	43	19.0325	-1.17587	1.13933e-10	2.65203e-09	MYO1C	unconventional myosin-Ic isoform X1	-	-	-	-	GO:0005902//microvillus;GO:0016461//unconventional myosin complex;GO:0031988//membrane-bounded vesicle;GO:0043231//intracellular membrane-bounded organelle;GO:0044459//plasma membrane part;GO:0098589//membrane region	GO:0005515//protein binding;GO:0017111//nucleoside-triphosphatase activity;GO:0032550//purine ribonucleoside binding	GO:0006605//protein targeting;GO:0009967//positive regulation of signal transduction;GO:0030335//positive regulation of cell migration;GO:0051130//positive regulation of cellular component organization;GO:0070830//bicellular tight junction assembly
ncbi_770435	7805	9453	5429	5317	910	667	449	1716	46.42	48.5	33.24	38.3	5.31	4.82	3.45	10.32	41.615	5.975	-2.80009	1.14607e-10	2.66334e-09	DUSP8	dual specificity protein phosphatase 8 isoform X1	Environmental Information Processing	Signal transduction	ko04010//MAPK signaling pathway	K04459	GO:0044424//intracellular part	GO:0008138//protein tyrosine/serine/threonine phosphatase activity	GO:0006470//protein dephosphorylation
ncbi_769776	275	321	280	310	86	57	74	41	2.27	2.28	2.38	3.09	0.7	0.57	0.79	0.34	2.505	0.6	-2.06178	1.15237e-10	2.67361e-09	TRIM45	LOW QUALITY PROTEIN: tripartite motif-containing protein 45	-	-	-	-	-	GO:0046914//transition metal ion binding	GO:0001501//skeletal system development
ncbi_419521	753	863	939	521	205	182	273	205	10.36	10.23	13.29	8.66	2.77	3.04	4.88	2.84	10.635	3.3825	-1.65266	1.16189e-10	2.69131e-09	RASSF2	ras association domain-containing protein 2	-	-	-	-	GO:0043231//intracellular membrane-bounded organelle	-	GO:0002761//regulation of myeloid leukocyte differentiation;GO:0030278//regulation of ossification;GO:0038167//epidermal growth factor receptor signaling pathway via positive regulation of NF-kappaB transcription factor activity;GO:0042592//homeostatic process;GO:0048771//tissue remodeling;GO:1901222//regulation of NIK/NF-kappaB signaling
ncbi_418742	109	115	96	84	342	282	144	273	2.44	2.22	2.21	2.28	7.54	7.67	4.2	6.17	2.2875	6.395	1.48317	1.18076e-10	2.73056e-09	GRTP1	growth hormone-regulated TBC protein 1	-	-	-	-	-	-	-
ncbi_374159	23141	25212	23404	21199	9211	10100	10626	9588	422.36	396.52	439.52	467.79	165.42	223.7	252.09	176.55	431.548	204.44	-1.07784	1.23552e-10	2.84331e-09	ATP5A1Z	ATP synthase subunit alpha, mitochondrial	Metabolism;Organismal Systems;Metabolism	Global and overview maps;Environmental adaptation;Energy metabolism	ko01100//Metabolic pathways;ko04714//Thermogenesis;ko00190//Oxidative phosphorylation	K02132;K02132;K02132	GO:0019866//organelle inner membrane;GO:0031988//membrane-bounded vesicle;GO:0033178//proton-transporting two-sector ATPase complex, catalytic domain;GO:0044455//mitochondrial membrane part	GO:0003723//RNA binding;GO:0015078//hydrogen ion transmembrane transporter activity;GO:0019829//cation-transporting ATPase activity;GO:0032550//purine ribonucleoside binding;GO:0042287//MHC protein binding	GO:0001936//regulation of endothelial cell proliferation;GO:0006754//ATP biosynthetic process;GO:0015988//energy coupled proton transmembrane transport, against electrochemical gradient
ncbi_428623	303	206	417	189	1476	777	599	831	1.87	1.1	2.65	1.41	8.95	5.81	4.8	5.16	1.7575	6.18	1.81408	1.27725e-10	2.93457e-09	MFSD4B	sodium-dependent glucose transporter 1	-	-	-	-	-	-	-
ncbi_395608	3105	2878	1532	3154	613	446	374	629	39.6	31.63	20.1	48.64	7.7	6.9	6.21	8.1	34.9925	7.2275	-2.27548	1.31083e-10	3.00687e-09	CHRNA1	acetylcholine receptor subunit alpha precursor	Environmental Information Processing	Signaling molecules and interaction	ko04080//Neuroactive ligand-receptor interaction	K04803	GO:0034702//ion channel complex;GO:0097060//synaptic membrane	GO:0004888//transmembrane signaling receptor activity;GO:0005231//excitatory extracellular ligand-gated ion channel activity;GO:0042165//neurotransmitter binding	GO:0001508//action potential;GO:0006812//cation transport;GO:0007268//synaptic transmission;GO:0019725//cellular homeostasis;GO:0048589//developmental growth;GO:0050808//synapse organization;GO:0050877//neurological system process;GO:0050879//multicellular organismal movement
ncbi_417510	89	97	152	87	204	236	292	289	1.98	1.86	3.48	2.33	4.46	6.38	8.45	6.49	2.4125	6.445	1.41765	1.31425e-10	3.00984e-09	ALKBH4	alpha-ketoglutarate-dependent dioxygenase alkB homolog 4	-	-	-	-	GO:0044464//cell part	-	GO:0008214//protein dealkylation;GO:0030036//actin cytoskeleton organization;GO:0032506//cytokinetic process
ncbi_428620	70	70	19	64	0	0	0	0	0.47	0.41	0.13	0.52	0	0	0	0	0.3825	0.001	-8.57932	1.33017e-10	3.0414e-09	GPRC6A	G-protein coupled receptor family C group 6 member A	Organismal Systems	Immune system	ko04621//NOD-like receptor signaling pathway	K04622	GO:0031224//intrinsic component of membrane;GO:0044464//cell part	GO:0004888//transmembrane signaling receptor activity	GO:0001101//response to acid chemical;GO:0007166//cell surface receptor signaling pathway;GO:0019932//second-messenger-mediated signaling
ncbi_396459	313	158	52	157	16	6	9	7	18.13	4.21	3.9	10.71	0.28	0.12	0.22	0.13	9.2375	0.1875	-5.62254	1.34395e-10	3.06797e-09	PVALB	parvalbumin, muscle isoform X1	-	-	-	-	GO:0031988//membrane-bounded vesicle;GO:0043005//neuron projection;GO:0044424//intracellular part	GO:0043169//cation binding	-
ncbi_427765	1404	1841	1359	1178	521	598	474	484	8.64	9.76	8.6	8.76	3.15	4.46	3.79	3	8.94	3.6	-1.31228	1.34634e-10	3.06849e-09	MIGA2	mitoguardin 2 isoform X1	-	-	-	-	-	-	-
ncbi_374103	66	74	67	56	0	0	3	0	1.11	1.08	1.17	1.15	0	0	0.07	0	1.1275	0.0175	-6.00963	1.39648e-10	3.17767e-09	ZIC1	zinc finger protein ZIC 1	-	-	-	-	GO:0043231//intracellular membrane-bounded organelle	GO:0001071//nucleic acid binding transcription factor activity;GO:0003676//nucleic acid binding;GO:0043169//cation binding	GO:0001837//epithelial to mesenchymal transition;GO:0006357//regulation of transcription from RNA polymerase II promoter;GO:0007166//cell surface receptor signaling pathway;GO:0007417//central nervous system development;GO:0008344//adult locomotory behavior;GO:0009953//dorsal/ventral pattern formation;GO:0009967//positive regulation of signal transduction;GO:0042306//regulation of protein import …
ncbi_426324	369	586	475	390	117	150	122	131	2.18	2.98	2.89	2.84	0.68	1.07	0.93	0.78	2.7225	0.865	-1.65416	1.44796e-10	3.28954e-09	MCTP2	multiple C2 and transmembrane domain-containing protein 2 isoform X1	-	-	-	-	GO:0031224//intrinsic component of membrane	-	-
ncbi_395779	286	441	560	224	25	68	57	44	4.38	5.45	8.93	3.98	0.39	1.27	1.13	0.62	5.685	0.8525	-2.73739	1.54769e-10	3.5058e-09	COCH	cochlin isoform X1	-	-	-	-	GO:0031012//extracellular matrix;GO:0031988//membrane-bounded vesicle	-	GO:0009617//response to bacterium;GO:0022604//regulation of cell morphogenesis;GO:0031349//positive regulation of defense response;GO:0050954//sensory perception of mechanical stimulus
ncbi_422371	220	232	212	165	436	465	270	391	2.74	2.49	2.72	2.49	5.34	7.04	4.38	4.91	2.61	5.4175	1.05358	1.54809e-10	3.5058e-09	SLC25A43	solute carrier family 25 member 43	-	-	-	-	-	-	-
ncbi_374254	3383	3515	3739	3074	1221	908	1429	1129	56.99	51.01	64.65	62.4	20.17	18.57	31.22	19.17	58.7625	22.2825	-1.39898	1.55714e-10	3.52068e-09	LSP1	lymphocyte-specific protein 1 isoform X1	Organismal Systems	Immune system	ko04625//C-type lectin receptor signaling pathway	K14957	GO:0031988//membrane-bounded vesicle	-	GO:0006950//response to stress;GO:0042221//response to chemical;GO:0050794//regulation of cellular process
ncbi_107054804	87	235	132	114	11	3	17	15	0.77	1.79	1.2	1.22	0.1	0.03	0.2	0.13	1.245	0.115	-3.43644	1.72729e-10	3.89298e-09	TUSC5	tumor suppressor candidate 5	-	-	-	-	GO:0031224//intrinsic component of membrane	-	-
ncbi_417604	235	262	300	213	469	467	784	428	4.31	4.14	5.66	4.72	8.47	10.4	18.7	7.92	4.7075	11.3725	1.27252	1.8993e-10	4.26711e-09	EMC6	ER membrane protein complex subunit 6	-	-	-	-	GO:0031227//intrinsic component of endoplasmic reticulum membrane;GO:0031301//integral component of organelle membrane;GO:0043234//protein complex	-	-
ncbi_420508	189	284	209	125	404	415	304	400	2.55	3.3	2.9	2.04	5.36	6.8	5.33	5.45	2.6975	5.735	1.08817	1.92379e-10	4.31532e-09	DNAJC1	dnaJ homolog subfamily C member 1	Genetic Information Processing	Folding, sorting and degradation	ko04141//Protein processing in endoplasmic reticulum	K09521	-	-	-
ncbi_415591	4235	4357	4313	3319	1668	1561	1510	1882	20.5	18.17	21.48	19.42	7.94	9.17	9.5	9.19	19.8925	8.95	-1.15227	2.00754e-10	4.49607e-09	IQGAP3	ras GTPase-activating-like protein IQGAP1	Cellular Processes;Cellular Processes	Cell motility;Cellular community - eukaryotes	ko04810//Regulation of actin cytoskeleton;ko04520//Adherens junction	K16848;K16848	GO:0005924//cell-substrate adherens junction;GO:0015630//microtubule cytoskeleton;GO:0019897//extrinsic component of plasma membrane;GO:0031988//membrane-bounded vesicle;GO:0035770//ribonucleoprotein granule;GO:0043231//intracellular membrane-bounded organelle	GO:0017048//Rho GTPase binding;GO:0019900//kinase binding;GO:0019902//phosphatase binding;GO:0030295//protein kinase activator activity;GO:1901981//phosphatidylinositol phosphate binding	GO:0016311//dephosphorylation;GO:0035556//intracellular signal transduction;GO:0036119//response to platelet-derived growth factor;GO:0038127//ERBB signaling pathway;GO:0045860//positive regulation of protein kinase activity;GO:0048588//developmental cell growth;GO:0051592//response to calcium ion;GO:0070849//response to epidermal growth factor;GO:0071363//cellular response to growth factor stimu…
ncbi_768795	5062	4923	4271	3792	2096	1725	1853	1524	148.75	124.7	129.16	134.74	60.62	61.52	70.82	45.18	134.338	59.535	-1.17405	2.05866e-10	4.6033e-09	SH3BGRL3	SH3 domain-binding glutamic acid-rich-like protein 3	-	-	-	-	GO:0031252//cell leading edge;GO:0031988//membrane-bounded vesicle	GO:0005102//receptor binding;GO:0015036//disulfide oxidoreductase activity	GO:0008064//regulation of actin polymerization or depolymerization;GO:0010594//regulation of endothelial cell migration;GO:0019725//cellular homeostasis;GO:0043087//regulation of GTPase activity;GO:0044710//single-organism metabolic process
ncbi_771119	3256	2340	2216	1913	7393	5045	3452	7636	44.01	27.25	30.82	31.26	98.33	82.75	60.65	104.13	33.335	86.465	1.37508	2.10931e-10	4.70173e-09	PRR33	proline-rich protein 33	-	-	-	-	-	-	-
ncbi_395573	1140	1378	1040	795	357	381	255	246	11.64	11.91	10.82	9.61	3.54	4.67	3.42	2.53	10.995	3.54	-1.63503	2.13323e-10	4.74762e-09	SOX10	transcription factor SOX-10 isoform X1	-	-	-	-	GO:0031312//extrinsic component of organelle membrane;GO:0043231//intracellular membrane-bounded organelle	GO:0000977//RNA polymerase II regulatory region sequence-specific DNA binding;GO:0000981//RNA polymerase II transcription factor activity, sequence-specific DNA binding;GO:0001076//transcription factor activity, RNA polymerase II transcription factor binding;GO:0005515//protein binding	GO:0001667//ameboidal-type cell migration;GO:0006357//regulation of transcription from RNA polymerase II promoter;GO:0009653//anatomical structure morphogenesis;GO:0010001//glial cell differentiation;GO:0014013//regulation of gliogenesis;GO:0021700//developmental maturation;GO:0030178//negative regulation of Wnt signaling pathway;GO:0040007//growth;GO:0042981//regulation of apoptotic process;GO:0…
ncbi_395596	11739	13221	10621	8448	3880	4414	3104	2966	151.59	147.78	140.48	130.9	50.42	69.14	52.19	38.92	142.688	52.6675	-1.43787	2.24739e-10	4.99385e-09	EPAS1	endothelial PAS domain-containing protein 1 isoform X1	-	-	-	-	GO:0043231//intracellular membrane-bounded organelle;GO:0043234//protein complex	GO:0001071//nucleic acid binding transcription factor activity;GO:0003677//DNA binding;GO:0019899//enzyme binding;GO:0046983//protein dimerization activity;GO:0060089//molecular transducer activity	GO:0001666//response to hypoxia;GO:0006584//catecholamine metabolic process;GO:0006996//organelle organization;GO:0008016//regulation of heart contraction;GO:0021700//developmental maturation;GO:0030099//myeloid cell differentiation;GO:0030323//respiratory tube development;GO:0043618//regulation of transcription from RNA polymerase II promoter in response to stress;GO:0045165//cell fate commitmen…
ncbi_428432	403	622	647	446	127	108	122	171	1.73	2.59	3.1	2.81	0.59	0.48	0.72	0.89	2.5575	0.67	-1.9325	2.26868e-10	5.03329e-09	OSBPL3	oxysterol-binding protein-related protein 3 isoform X1	-	-	-	-	GO:0031090//organelle membrane;GO:0044432//endoplasmic reticulum part	GO:0032934//sterol binding	GO:0044765//single-organism transport
ncbi_425619	2798	3369	3116	2640	1288	1207	1238	1381	53.59	55.74	61.39	61.4	24.17	28.03	30.04	26.65	58.03	27.2225	-1.092	2.37437e-10	5.24318e-09	YWHAZ	14-3-3 protein zeta isoform X1	Environmental Information Processing;Environmental Information Processing;Cellular Processes;Cellular Processes;Environmental Information Processing;Organismal Systems;Environmental Information Processing	Signal transduction;Signal transduction;Cell growth and death;Cell growth and death;Signal transduction;Aging;Signal transduction	ko04151//PI3K-Akt signaling pathway;ko04390//Hippo signaling pathway;ko04110//Cell cycle;ko04114//Oocyte meiosis;ko04013//MAPK signaling pathway - fly;ko04212//Longevity regulating pathway - worm;ko04391//Hippo signaling pathway -fly	K16197;K16197;K16197;K16197;K16197;K16197;K16197	GO:0005764//lysosome;GO:0005924//cell-substrate adherens junction;GO:0012506//vesicle membrane;GO:0031981//nuclear lumen;GO:0032991//macromolecular complex;GO:0044421//extracellular region part;GO:0044456//synapse part;GO:0048770//pigment granule	GO:0003723//RNA binding;GO:0016491//oxidoreductase activity;GO:0016772//transferase activity, transferring phosphorus-containing groups;GO:0019900//kinase binding	GO:0001775//cell activation;GO:0006352//DNA-templated transcription, initiation;GO:0006605//protein targeting;GO:0006796//phosphate-containing compound metabolic process;GO:0007030//Golgi organization;GO:0007599//hemostasis;GO:0022402//cell cycle process;GO:0035556//intracellular signal transduction;GO:0042221//response to chemical;GO:0044710//single-organism metabolic process;GO:0051645//Golgi l…
ncbi_427066	338	331	363	369	810	570	883	532	10.79	9.1	11.92	14.24	25.43	22.07	36.63	17.13	11.5125	25.315	1.13679	2.38613e-10	5.26097e-09	DOHH	deoxyhypusine hydroxylase	-	-	-	-	-	GO:0004497//monooxygenase activity;GO:0043169//cation binding	GO:0018205//peptidyl-lysine modification;GO:0044710//single-organism metabolic process;GO:0044765//single-organism transport
ncbi_768665	148	277	217	117	438	395	344	574	3.47	5.65	5.27	3.3	10.13	11.2	10.49	13.64	4.4225	11.365	1.36166	2.53554e-10	5.58172e-09	DUSP22AL	uncharacterized protein DUSP22AL isoform X1	-	-	-	-	-	-	-
ncbi_420435	129	240	176	225	443	385	405	555	1.68	2.76	2.57	4.13	7.02	7.41	8.31	8.8	2.785	7.885	1.50143	3.0864e-10	6.76294e-09	PRKAG2	5'-AMP-activated protein kinase subunit gamma-2 isoform 1	Organismal Systems;Cellular Processes;Organismal Systems;Environmental Information Processing;Environmental Information Processing;Organismal Systems;Environmental Information Processing;Organismal Systems;Organismal Systems;Organismal Systems;Organismal Systems;Organismal Systems	Environmental adaptation;Cellular community - eukaryotes;Endocrine system;Signal transduction;Signal transduction;Endocrine system;Signal transduction;Endocrine system;Aging;Endocrine system;Aging;Environmental adaptation	ko04714//Thermogenesis;ko04530//Tight junction;ko04921//Oxytocin signaling pathway;ko04371//Apelin signaling pathway;ko04068//FoxO signaling pathway;ko04910//Insulin signaling pathway;ko04152//AMPK signaling pathway;ko04922//Glucagon signaling pathway;ko04211//Longevity regulating pathway - mammal;ko04920//Adipocytokine signaling pathway;ko04213//Longevity regulating pathway - multiple species;ko…	K07200;K07200;K07200;K07200;K07200;K07200;K07200;K07200;K07200;K07200;K07200;K07200	GO:0044421//extracellular region part;GO:0044424//intracellular part	GO:0016772//transferase activity, transferring phosphorus-containing groups;GO:0019887//protein kinase regulator activity;GO:0019900//kinase binding;GO:0032550//purine ribonucleoside binding	GO:0001934//positive regulation of protein phosphorylation;GO:0006073//cellular glucan metabolic process;GO:0006469//negative regulation of protein kinase activity;GO:0009118//regulation of nucleoside metabolic process;GO:0010565//regulation of cellular ketone metabolic process;GO:0035556//intracellular signal transduction
ncbi_423838	282	401	276	246	68	99	64	74	8.41	10.31	8.47	8.87	2	3.58	2.48	2.23	9.015	2.5725	-1.80916	3.09302e-10	6.76699e-09	SFRP5	secreted frizzled-related protein 5 precursor	Environmental Information Processing	Signal transduction	ko04310//Wnt signaling pathway	K02222	-	-	GO:0003402//planar cell polarity pathway involved in axis elongation;GO:0008283//cell proliferation;GO:0030178//negative regulation of Wnt signaling pathway;GO:0035412//regulation of catenin import into nucleus;GO:0043407//negative regulation of MAP kinase activity;GO:0051896//regulation of protein kinase B signaling
ncbi_396538	5728	5985	4773	5977	2217	1686	1447	1693	22.35	20.13	19.2	28.2	8.54	7.98	7.34	6.66	22.47	7.63	-1.55825	3.13344e-10	6.84488e-09	AGRN	agrin precursor	Environmental Information Processing	Signaling molecules and interaction	ko04512//ECM-receptor interaction	K06254	GO:0005604//basement membrane;GO:0031224//intrinsic component of membrane;GO:0031988//membrane-bounded vesicle;GO:0044424//intracellular part	GO:0001948//glycoprotein binding;GO:0005539//glycosaminoglycan binding;GO:0030296//protein tyrosine kinase activator activity;GO:0030545//receptor regulator activity;GO:0031406//carboxylic acid binding;GO:0046872//metal ion binding	GO:0006357//regulation of transcription from RNA polymerase II promoter;GO:0007186//G-protein coupled receptor signaling pathway;GO:0007268//synaptic transmission;GO:0008582//regulation of synaptic growth at neuromuscular junction;GO:0031346//positive regulation of cell projection organization;GO:0032147//activation of protein kinase activity;GO:0043065//positive regulation of apoptotic process;G…
ncbi_404774	1752	1951	1492	1192	490	328	242	489	15.22	14.67	13.33	12.48	4.17	3.45	2.72	4.27	13.925	3.6525	-1.93072	3.18152e-10	6.93923e-09	SNTB1	beta-1-syntrophin	-	-	-	-	GO:0032991//macromolecular complex	-	-
ncbi_771089	22	55	93	38	0	0	0	0	0.39	0.82	1.68	0.81	0	0	0	0	0.925	0.001	-9.85331	3.78943e-10	8.23983e-09	RPESL	somatomedin-B and thrombospondin type-1 domain-containing protein	-	-	-	-	-	GO:0001871//pattern binding	GO:0002376//immune system process;GO:0006897//endocytosis
ncbi_421755	2283	3071	2654	2044	824	929	614	870	23.57	27.32	28.19	25.51	8.37	11.64	8.24	9.06	26.1475	9.3275	-1.48711	3.93631e-10	8.50711e-09	AMD1	S-adenosylmethionine decarboxylase proenzyme	Metabolism;Metabolism;Metabolism	Global and overview maps;Amino acid metabolism;Amino acid metabolism	ko01100//Metabolic pathways;ko00330//Arginine and proline metabolism;ko00270//Cysteine and methionine metabolism	K01611;K01611;K01611	-	GO:0016830//carbon-carbon lyase activity	GO:0006596//polyamine biosynthetic process;GO:0044272//sulfur compound biosynthetic process
ncbi_421029	269	263	228	184	53	36	61	73	2.91	2.32	2.42	2.39	0.47	0.41	0.8	0.71	2.51	0.5975	-2.07068	4.0415e-10	8.69474e-09	CDH19	cadherin-19 isoform X1	-	-	-	-	GO:0031224//intrinsic component of membrane	-	GO:0098742//cell-cell adhesion via plasma-membrane adhesion molecules
ncbi_100859605	2110	3463	1724	1411	621	595	507	553	56.93	80.51	47.86	46.03	16.49	19.48	17.78	15.05	57.8325	17.2	-1.74947	4.14741e-10	8.89563e-09	MPZ	myelin protein P0 isoform L-MPZ precursor	Environmental Information Processing	Signaling molecules and interaction	ko04514//Cell adhesion molecules (CAMs)	K06770	GO:0016021//integral component of membrane;GO:0044464//cell part	-	-
ncbi_373987	9027	24665	9654	9663	596	1045	2650	925	52.33	123.22	57.59	67.73	3.4	7.35	19.97	5.41	75.2175	9.0325	-3.05787	4.33357e-10	9.28089e-09	THBS1	thrombospondin-1 precursor	Environmental Information Processing;Cellular Processes;Environmental Information Processing;Cellular Processes;Environmental Information Processing;Environmental Information Processing;Cellular Processes	Signal transduction;Cellular community - eukaryotes;Signal transduction;Transport and catabolism;Signal transduction;Signaling molecules and interaction;Cell growth and death	ko04151//PI3K-Akt signaling pathway;ko04510//Focal adhesion;ko04015//Rap1 signaling pathway;ko04145//Phagosome;ko04350//TGF-beta signaling pathway;ko04512//ECM-receptor interaction;ko04115//p53 signaling pathway	K16857;K16857;K16857;K16857;K16857;K16857;K16857	GO:0030141//secretory granule;GO:0043234//protein complex;GO:0044421//extracellular region part;GO:0044459//plasma membrane part	GO:0005102//receptor binding;GO:0005518//collagen binding;GO:0005539//glycosaminoglycan binding;GO:0005543//phospholipid binding;GO:0019838//growth factor binding;GO:0046872//metal ion binding;GO:0071813//lipoprotein particle binding	GO:0001818//negative regulation of cytokine production;GO:0001936//regulation of endothelial cell proliferation;GO:0001952//regulation of cell-matrix adhesion;GO:0002578//negative regulation of antigen processing and presentation;GO:0002696//positive regulation of leukocyte activation;GO:0006417//regulation of translation;GO:0006464//cellular protein modification process;GO:0006911//phagocytosis,…
ncbi_416462	1723	1934	1666	1349	3659	3248	6777	2591	19.17	18.4	19.07	18.09	40.02	43.98	98.03	29.16	18.6825	52.7975	1.49878	4.64018e-10	9.90766e-09	GAAGSD	lysosomal alpha-glucosidase isoform X1	Metabolism;Cellular Processes;Metabolism;Metabolism	Global and overview maps;Transport and catabolism;Carbohydrate metabolism;Carbohydrate metabolism	ko01100//Metabolic pathways;ko04142//Lysosome;ko00052//Galactose metabolism;ko00500//Starch and sucrose metabolism	K12316;K12316;K12316;K12316	-	GO:0005488//binding;GO:0016798//hydrolase activity, acting on glycosyl bonds	GO:0044238//primary metabolic process
ncbi_776273	3994	4815	4541	4367	1418	1349	1886	1321	28.04	29.02	32.97	36.77	9.83	11.43	17.66	9.28	31.7	12.05	-1.39545	4.69169e-10	1.00026e-08	LOC776273	1-phosphatidylinositol 4,5-bisphosphate phosphodiesterase gamma-1 isoform X2	Metabolism;Environmental Information Processing;Environmental Information Processing;Environmental Information Processing;Environmental Information Processing;Organismal Systems;Organismal Systems;Organismal Systems;Organismal Systems;Organismal Systems;Organismal Systems;Organismal Systems;Environmental Information Processing;Environmental Information Processing;Organismal Systems;Organismal Sys…	Global and overview maps;Signal transduction;Signal transduction;Signal transduction;Signal transduction;Development;Endocrine system;Immune system;Nervous system;Immune system;Immune system;Sensory system;Signal transduction;Signal transduction;Immune system;Immune system;Immune system;Signal transduction;Signal transduction;Carbohydrate metabolism;Immune system;Signal transduction	ko01100//Metabolic pathways;ko04014//Ras signaling pathway;ko04015//Rap1 signaling pathway;ko04020//Calcium signaling pathway;ko04072//Phospholipase D signaling pathway;ko04360//Axon guidance;ko04919//Thyroid hormone signaling pathway;ko04670//Leukocyte transendothelial migration;ko04722//Neurotrophin signaling pathway;ko04660//T cell receptor signaling pathway;ko04659//Th17 cell differentiation;…	K01116;K01116;K01116;K01116;K01116;K01116;K01116;K01116;K01116;K01116;K01116;K01116;K01116;K01116;K01116;K01116;K01116;K01116;K01116;K01116;K01116;K01116	-	-	-
ncbi_419316	859	1171	574	809	252	164	111	176	7.32	8.6	5.03	8.33	2.11	1.7	1.23	1.51	7.32	1.6375	-2.16035	4.70074e-10	1.00069e-08	APCDD1L	protein APCDD1-like	-	-	-	-	-	-	-
ncbi_418523	998	800	866	567	1597	1942	1084	1943	25.26	17.45	22.55	17.35	39.77	59.65	35.66	49.61	20.6525	46.1725	1.16072	4.71422e-10	1.00205e-08	SH3BGR	SH3 domain-binding glutamic acid-rich protein	-	-	-	-	-	-	-
ncbi_396176	2368	2750	2334	2275	1032	801	1033	756	79.88	78.38	78.07	89.16	32.77	30.52	43.75	26.04	81.3725	33.27	-1.29032	4.7383e-10	1.00417e-08	CSRP1	cysteine and glycine-rich protein 1 isoform X1	-	-	-	-	GO:0005924//cell-substrate adherens junction;GO:0031988//membrane-bounded vesicle;GO:0043232//intracellular non-membrane-bounded organelle	GO:0003723//RNA binding;GO:0046914//transition metal ion binding	GO:0030168//platelet activation
ncbi_395814	8901	31471	4862	10085	207	152	214	860	118.51	361.07	66.61	162.34	2.71	2.46	3.7	11.55	177.132	5.105	-5.11677	4.81904e-10	1.01975e-08	FMOD	fibromodulin precursor	-	-	-	-	GO:0044421//extracellular region part	-	-
ncbi_426962	1512	1622	1349	977	589	483	505	424	18.68	17.57	16.77	14.21	7.1	7.34	7.63	5.29	16.8075	6.84	-1.29704	4.84877e-10	1.02452e-08	GFPT2	glutamine--fructose-6-phosphate aminotransferase [isomerizing] 2 isoform X1	Metabolism;Metabolism;Metabolism	Global and overview maps;Carbohydrate metabolism;Amino acid metabolism	ko01100//Metabolic pathways;ko00520//Amino sugar and nucleotide sugar metabolism;ko00250//Alanine, aspartate and glutamate metabolism	K00820;K00820;K00820	-	-	-
ncbi_422540	3571	4039	3868	2088	310	532	624	919	4.51	4.45	9.72	5.92	0.57	1.62	1.92	1.38	6.15	1.3725	-2.16378	4.88194e-10	1.03e-08	TET2	methylcytosine dioxygenase TET2 isoform X1	-	-	-	-	-	GO:0005506//iron ion binding;GO:0016706//oxidoreductase activity, acting on paired donors, with incorporation or reduction of molecular oxygen, 2-oxoglutarate as one donor, and incorporation of one atom each of oxygen into both donors	GO:0002244//hematopoietic progenitor cell differentiation;GO:0006206//pyrimidine nucleobase metabolic process;GO:0006357//regulation of transcription from RNA polymerase II promoter;GO:0006486//protein glycosylation;GO:0009887//organ morphogenesis;GO:0018023//peptidyl-lysine trimethylation;GO:0019857//5-methylcytosine metabolic process;GO:0035510//DNA dealkylation;GO:0048872//homeostasis of numbe…
ncbi_421873	146	107	125	78	304	239	310	174	0.44	0.25	0.41	0.29	1.02	1.02	1.3	0.64	0.3475	0.995	1.51768	4.94707e-10	1.04219e-08	COL19A1	collagen alpha-1(XIX) chain isoform X1	-	-	-	-	-	-	GO:0043062//extracellular structure organization
ncbi_395997	394	503	542	386	128	155	119	144	2.47	3.17	3.61	3.14	0.75	1.22	0.8	1.05	3.0975	0.955	-1.69753	5.32897e-10	1.11767e-08	EPHA5	ephrin type-A receptor 5 isoform X1	Organismal Systems	Development	ko04360//Axon guidance	K05106	-	-	-
ncbi_427300	1012	1144	822	718	345	218	313	204	22.31	21.74	18.65	19.14	7.49	5.83	8.97	4.54	20.46	6.7075	-1.60896	5.34592e-10	1.11957e-08	NIPSNAP3L	protein NipSnap homolog 3A	-	-	-	-	-	-	-
ncbi_423805	1873	2364	2593	1992	806	823	736	794	9	9.79	12.83	11.58	3.81	4.8	4.6	3.85	10.8	4.265	-1.34041	5.36456e-10	1.12182e-08	MYOF	myoferlin isoform X1	-	-	-	-	GO:0031224//intrinsic component of membrane;GO:0031988//membrane-bounded vesicle;GO:0044459//plasma membrane part	GO:0008289//lipid binding	GO:0000768//syncytium formation by plasma membrane fusion;GO:0009408//response to heat;GO:0009966//regulation of signal transduction
ncbi_427072	879	987	991	711	1670	1524	2169	1106	17.07	16.52	19.8	16.68	31.89	35.86	54.64	21.65	17.5175	36.01	1.0396	5.50947e-10	1.1474e-08	SLC25A39	solute carrier family 25 member 39 isoform X1	-	-	-	-	GO:0031224//intrinsic component of membrane	-	GO:0044763//single-organism cellular process;GO:0051234//establishment of localization
ncbi_423105	13907	16701	12866	10987	5423	5635	4080	5093	150.23	155.46	143	143.49	57.64	73.87	57.29	55.5	148.045	61.075	-1.27738	5.65294e-10	1.17348e-08	CD151	CD151 antigen	-	-	-	-	GO:0005924//cell-substrate adherens junction;GO:0031224//intrinsic component of membrane	-	GO:0042110//T cell activation;GO:0048870//cell motility
MSTRG.15386	83	74	56	66	168	258	136	358	1.01	0.77	0.7	0.97	2.01	3.8	2.15	4.38	0.8625	3.085	1.83867	5.84767e-10	1.21213e-08	--	-	-	-	-	-	-	-	-
ncbi_107053109	986	1053	1214	665	1362	2135	1916	2579	12.17	11.2	15.42	9.93	16.54	31.97	30.73	32.1	12.18	27.835	1.19239	5.85779e-10	1.21246e-08	RRAGD	ras-related GTP-binding protein D	Environmental Information Processing;Cellular Processes	Signal transduction;Transport and catabolism	ko04150//mTOR signaling pathway;ko04140//Autophagy - animal	K16186;K16186	GO:0000323//lytic vacuole	GO:0046983//protein dimerization activity	-
ncbi_374263	262	280	229	246	385	436	667	439	9.33	8.36	9.01	11.61	14.61	18.64	30.69	16.5	9.5775	20.11	1.07019	6.06637e-10	1.2538e-08	PC	pyruvate carboxylase, mitochondrial	Metabolism;Metabolism;Metabolism;Metabolism;Metabolism	Global and overview maps;Global and overview maps;Global and overview maps;Carbohydrate metabolism;Carbohydrate metabolism	ko01100//Metabolic pathways;ko01200//Carbon metabolism;ko01230//Biosynthesis of amino acids;ko00620//Pyruvate metabolism;ko00020//Citrate cycle (TCA cycle)	K01958;K01958;K01958;K01958;K01958	GO:0019866//organelle inner membrane;GO:0043231//intracellular membrane-bounded organelle	GO:0003676//nucleic acid binding;GO:0016879//ligase activity, forming carbon-nitrogen bonds;GO:0016885//ligase activity, forming carbon-carbon bonds;GO:0032550//purine ribonucleoside binding;GO:0043169//cation binding	GO:0006006//glucose metabolic process
ncbi_423448	630	430	276	337	112	75	68	76	5.72	3.36	2.58	3.7	1	0.83	0.8	0.7	3.84	0.8325	-2.20558	6.15526e-10	1.27033e-08	HHIPL1	HHIP-like protein 1	-	-	-	-	-	GO:0016614//oxidoreductase activity, acting on CH-OH group of donors;GO:0038024//cargo receptor activity;GO:0048037//cofactor binding	GO:0006897//endocytosis;GO:0044238//primary metabolic process;GO:0044710//single-organism metabolic process
ncbi_404304	1518	1432	1810	1224	3031	2072	4177	2555	9.75	7.93	11.96	9.51	19.16	16.15	34.87	16.56	9.7875	21.685	1.14769	6.49091e-10	1.33378e-08	PLA2R1	secretory phospholipase A2 receptor precursor	Cellular Processes	Transport and catabolism	ko04145//Phagosome	K06560	GO:0016020//membrane;GO:0031988//membrane-bounded vesicle;GO:0043234//protein complex;GO:0044464//cell part	GO:0019899//enzyme binding;GO:0060089//molecular transducer activity	GO:0006897//endocytosis;GO:0043516//regulation of DNA damage response, signal transduction by p53 class mediator;GO:0044237//cellular metabolic process;GO:0090400//stress-induced premature senescence
ncbi_771852	1462	1314	1350	640	2838	2688	2181	1812	66.07	51.17	62.77	34.97	126.19	147.41	128.11	82.61	53.745	121.08	1.17176	6.9949e-10	1.43527e-08	PDRG1	p53 and DNA damage-regulated protein 1	-	-	-	-	-	-	-
ncbi_395798	512	2953	120	613	6	0	1	0	2.67	12.81	0.65	3.89	0.03	0	0.01	0	5.005	0.01	-8.96723	7.16023e-10	1.46707e-08	ACAN	aggrecan core protein isoform X1	-	-	-	-	-	-	-
ncbi_427941	1123	1262	581	1022	87	179	69	199	15.88	14.47	7.96	17.42	1.02	3.21	1.31	2.9	13.9325	2.11	-2.72314	7.17269e-10	1.46751e-08	PLXNA4	plexin-A4 isoform X1	-	-	-	-	GO:0044464//cell part	GO:0004888//transmembrane signaling receptor activity	GO:0008045//motor neuron axon guidance;GO:0021559//trigeminal nerve development;GO:0021604//cranial nerve structural organization;GO:0021952//central nervous system projection neuron axonogenesis;GO:0030516//regulation of axon extension;GO:0048483//autonomic nervous system development;GO:0050920//regulation of chemotaxis;GO:0061643//chemorepulsion of axon;GO:1902285//semaphorin-plexin signaling p…
ncbi_374102	3999	4007	2902	2822	1137	930	644	1153	47.08	40.48	35.01	40	13.18	13.23	9.86	13.64	40.6425	12.4775	-1.70366	7.2398e-10	1.47911e-08	SDC2	syndecan-2 isoform X1	Environmental Information Processing	Signaling molecules and interaction	ko04514//Cell adhesion molecules (CAMs)	K16336	-	-	-
ncbi_431181	277	295	211	381	39	47	22	61	0.91	0.83	0.71	1.51	0.13	0.19	0.09	0.2	0.99	0.1525	-2.69862	7.56407e-10	1.53871e-08	KCNB2	potassium voltage-gated channel subfamily B member 2	-	-	-	-	GO:0034705//potassium channel complex	GO:0005267//potassium channel activity	GO:0030001//metal ion transport;GO:0034220//ion transmembrane transport;GO:0051259//protein oligomerization
ncbi_112529981	303	357	330	311	678	700	770	400	14.23	14.45	15.95	17.66	31.33	39.89	47	18.95	15.5725	34.2925	1.13889	7.62726e-10	1.54718e-08	TMEM203	transmembrane protein 203	-	-	-	-	-	-	-
ncbi_395897	12370	26014	9289	17728	3822	2678	2621	3618	141.59	256.58	109.4	245.33	43.05	37.2	39	41.78	188.225	40.2575	-2.22513	7.62746e-10	1.54718e-08	TGFBI	transforming growth factor-beta-induced protein ig-h3 precursor	-	-	-	-	GO:0031012//extracellular matrix;GO:0031984//organelle subcompartment;GO:0031988//membrane-bounded vesicle;GO:0044421//extracellular region part	GO:0032403//protein complex binding	GO:0022610//biological adhesion;GO:0043062//extracellular structure organization
ncbi_408082	483	689	783	620	135	150	129	208	8.82	10.84	14.7	13.68	2.42	3.32	3.06	3.83	12.01	3.1575	-1.92738	8.04746e-10	1.63004e-08	EDNRB	endothelin B receptor precursor	Environmental Information Processing;Environmental Information Processing;Environmental Information Processing;Organismal Systems;Organismal Systems	Signaling molecules and interaction;Signal transduction;Signal transduction;Endocrine system;Endocrine system	ko04080//Neuroactive ligand-receptor interaction;ko04020//Calcium signaling pathway;ko04022//cGMP - PKG signaling pathway;ko04926//Relaxin signaling pathway;ko04916//Melanogenesis	K04198;K04198;K04198;K04198;K04198	GO:0031224//intrinsic component of membrane	GO:0008528//G-protein coupled peptide receptor activity;GO:0042277//peptide binding	GO:0001667//ameboidal-type cell migration;GO:0007186//G-protein coupled receptor signaling pathway;GO:0007494//midgut development;GO:0014041//regulation of neuron maturation;GO:0014821//phasic smooth muscle contraction;GO:0030595//leukocyte chemotaxis;GO:0031324//negative regulation of cellular metabolic process;GO:0050880//regulation of blood vessel size;GO:0050931//pigment cell differentiation;…
ncbi_423314	112	71	153	130	242	411	465	739	0.34	0.18	0.48	0.47	0.73	1.51	1.82	2.24	0.3675	1.575	2.09954	9.01268e-10	1.81262e-08	AKAP6	A-kinase anchor protein 6 isoform X1	-	-	-	-	GO:0005783//endoplasmic reticulum;GO:0034703//cation channel complex	GO:0005515//protein binding	GO:0043268//positive regulation of potassium ion transport;GO:0051591//response to cAMP;GO:1902259//regulation of delayed rectifier potassium channel activity
ncbi_418942	503	502	360	391	119	145	149	103	7.52	6.48	5.54	7.07	1.75	2.63	2.91	1.56	6.6525	2.2125	-1.58822	9.1178e-10	1.83117e-08	MIPEP	mitochondrial intermediate peptidase	-	-	-	-	GO:0043231//intracellular membrane-bounded organelle	GO:0043169//cation binding;GO:0070011//peptidase activity, acting on L-amino acid peptides	GO:0019538//protein metabolic process
ncbi_424549	146	132	115	119	11	18	32	17	2.35	1.83	1.91	2.32	0.17	0.35	0.67	0.28	2.1025	0.3675	-2.51629	9.2543e-10	1.85596e-08	GIPC2	PDZ domain-containing protein GIPC2	-	-	-	-	-	-	-
ncbi_417374	2403	2719	3030	1819	827	758	980	640	12.43	12.14	16.13	11.39	4.21	4.75	6.56	3.29	13.0225	4.7025	-1.46951	9.37783e-10	1.87808e-08	ITGB4	integrin beta-4 isoform X1	Environmental Information Processing;Cellular Processes;Cellular Processes;Environmental Information Processing	Signal transduction;Cell motility;Cellular community - eukaryotes;Signaling molecules and interaction	ko04151//PI3K-Akt signaling pathway;ko04810//Regulation of actin cytoskeleton;ko04510//Focal adhesion;ko04512//ECM-receptor interaction	K06525;K06525;K06525;K06525	GO:0005887//integral component of plasma membrane;GO:0030055//cell-substrate junction;GO:0031988//membrane-bounded vesicle;GO:0043234//protein complex;GO:0044420//extracellular matrix component	GO:0060089//molecular transducer activity	GO:0006928//movement of cell or subcellular component;GO:0006950//response to stress;GO:0007044//cell-substrate junction assembly;GO:0007166//cell surface receptor signaling pathway;GO:0030031//cell projection assembly;GO:0030154//cell differentiation;GO:0031589//cell-substrate adhesion;GO:0035295//tube development;GO:0044248//cellular catabolic process;GO:0048513//animal organ development
ncbi_424550	2301	2609	2353	2234	891	816	1089	789	17.36	16.99	18.36	20.45	6.65	7.51	10.72	6.04	18.29	7.73	-1.24251	9.87126e-10	1.96857e-08	DNAJB4	dnaJ homolog subfamily B member 4	-	-	-	-	GO:0016020//membrane;GO:0031988//membrane-bounded vesicle;GO:0044444//cytoplasmic part	GO:0005515//protein binding	GO:0044267//cellular protein metabolic process
ncbi_395765	22	39	48	60	0	0	0	0	1.01	1.55	2.27	3.34	0	0	0	0	2.0425	0.001	-10.9961	1.01784e-09	2.02697e-08	NPPA	natriuretic peptides B precursor	Environmental Information Processing	Signal transduction	ko04066//HIF-1 signaling pathway	K12334	-	-	-
ncbi_423623	54	53	126	66	0	0	3	0	0.17	0.14	0.4	0.25	0	0	0.01	0	0.24	0.0025	-6.58496	1.02381e-09	2.036e-08	RAP1GDS1L	rap1 GTPase-GDP dissociation stimulator 1	-	-	-	-	-	-	-
ncbi_396075	353	413	421	275	134	114	91	89	25.4	25.61	31.17	23.92	9.46	9.95	8.51	6.46	26.525	8.595	-1.62578	1.03831e-09	2.06179e-08	S100A11	protein S100-A11	-	-	-	-	GO:0031988//membrane-bounded vesicle;GO:0043231//intracellular membrane-bounded organelle;GO:0044421//extracellular region part	GO:0046872//metal ion binding;GO:0046983//protein dimerization activity	GO:0008283//cell proliferation
ncbi_404777	88	158	125	136	264	336	357	218	2.11	3.27	3.09	3.95	6.24	9.81	11.14	5.29	3.105	8.12	1.38689	1.03968e-09	2.06179e-08	RAD9A	cell cycle checkpoint control protein RAD9A	Cellular Processes	Cell growth and death	ko04218//Cellular senescence	K10994	GO:0043231//intracellular membrane-bounded organelle;GO:0043234//protein complex	GO:0004527//exonuclease activity;GO:0019900//kinase binding;GO:0019904//protein domain specific binding	GO:0006259//DNA metabolic process;GO:0010212//response to ionizing radiation;GO:0044773//mitotic DNA damage checkpoint;GO:1902229//regulation of intrinsic apoptotic signaling pathway in response to DNA damage
ncbi_420120	14579	52367	17871	16306	2325	1888	1055	4486	172.97	535.38	218.17	233.9	27.14	27.18	16.27	53.7	290.105	31.0725	-3.22286	1.05363e-09	2.08655e-08	COMP	cartilage oligomeric matrix protein	Environmental Information Processing;Cellular Processes;Cellular Processes;Environmental Information Processing	Signal transduction;Cellular community - eukaryotes;Transport and catabolism;Signaling molecules and interaction	ko04151//PI3K-Akt signaling pathway;ko04510//Focal adhesion;ko04145//Phagosome;ko04512//ECM-receptor interaction	K04659;K04659;K04659;K04659	-	-	-
ncbi_396469	8459	10275	10724	7858	3874	3914	3940	3768	40.25	41.92	51.55	44.75	18.32	22.56	23.75	18.18	44.6175	20.7025	-1.1078	1.06157e-09	2.09934e-08	MYH9	myosin-9 isoform X1	Cellular Processes;Cellular Processes;Organismal Systems	Cell motility;Cellular community - eukaryotes;Circulatory system	ko04810//Regulation of actin cytoskeleton;ko04530//Tight junction;ko04270//Vascular smooth muscle contraction	K10352;K10352;K10352	GO:0005887//integral component of plasma membrane;GO:0005911//cell-cell junction;GO:0015630//microtubule cytoskeleton;GO:0031252//cell leading edge;GO:0031254//cell trailing edge;GO:0031988//membrane-bounded vesicle;GO:0032155//cell division site part;GO:0032432//actin filament bundle;GO:0032982//myosin filament;GO:0043231//intracellular membrane-bounded organelle;GO:0044444//cytoplasmic part;GO:…	GO:0003723//RNA binding;GO:0003774//motor activity;GO:0003779//actin binding;GO:0032550//purine ribonucleoside binding;GO:0042623//ATPase activity, coupled;GO:0046983//protein dimerization activity	GO:0000768//syncytium formation by plasma membrane fusion;GO:0001767//establishment of lymphocyte polarity;GO:0002573//myeloid leukocyte differentiation;GO:0007051//spindle organization;GO:0008104//protein localization;GO:0022604//regulation of cell morphogenesis;GO:0030030//cell projection organization;GO:0030036//actin cytoskeleton organization;GO:0030168//platelet activation;GO:0033619//membra…
ncbi_415818	1177	2351	1167	1210	165	154	358	323	11.53	19.85	11.77	14.34	1.59	1.83	4.56	3.19	14.3725	2.7925	-2.36368	1.06555e-09	2.10427e-08	CRISPLD2	cysteine-rich secretory protein LCCL domain-containing 2	-	-	-	-	GO:0016023//cytoplasmic, membrane-bounded vesicle	GO:0005539//glycosaminoglycan binding	GO:0009653//anatomical structure morphogenesis;GO:0043062//extracellular structure organization
ncbi_423409	295	385	235	231	51	40	89	39	4.42	5.01	3.55	4.2	0.76	0.73	1.66	0.59	4.295	0.935	-2.19962	1.0925e-09	2.14261e-08	C5H14orf159	D-glutamate cyclase, mitochondrial	Metabolism	Metabolism of other amino acids	ko00471//D-Glutamine and D-glutamate metabolism	K22210	-	-	-
ncbi_417171	347	308	333	293	59	47	108	58	2.98	2.32	3.02	3.18	0.52	0.52	1.28	0.54	2.875	0.715	-2.00755	1.10379e-09	2.16176e-08	NTNG2	netrin-G2 isoform X1	Organismal Systems;Environmental Information Processing	Development;Signaling molecules and interaction	ko04360//Axon guidance;ko04514//Cell adhesion molecules (CAMs)	K16359;K16359	GO:0031225//anchored component of membrane;GO:0043005//neuron projection	-	GO:0048812//neuron projection morphogenesis
ncbi_395682	4459	6031	4370	4024	2097	1803	2094	1702	11.4	13.21	11.46	12.24	5.33	5.63	6.96	4.39	12.0775	5.5775	-1.11463	1.16445e-09	2.27741e-08	ZFHX3	zinc finger homeobox protein 3 isoform X1	Cellular Processes	Cellular community - eukaryotes	ko04550//Signaling pathways regulating pluripotency of stem cells	K09378	GO:0043231//intracellular membrane-bounded organelle;GO:0043234//protein complex	GO:0000975//regulatory region DNA binding;GO:0005515//protein binding;GO:0046914//transition metal ion binding	GO:0006355//regulation of transcription, DNA-templated;GO:0045661//regulation of myoblast differentiation
ncbi_429941	148	135	95	136	16	3	15	20	1.95	1.53	1.29	2.16	0.21	0.05	0.26	0.27	1.7325	0.1975	-3.13293	1.16636e-09	2.27801e-08	ISLR2	immunoglobulin superfamily containing leucine-rich repeat protein 2 precursor	-	-	-	-	-	-	-
ncbi_420209	189	110	23	138	2	4	0	5	3.29	1.65	0.41	2.9	0.03	0.08	0	0.09	2.0625	0.05	-5.36632	1.16952e-09	2.28105e-08	CA3B	carbonic anhydrase 3B	Metabolism	Energy metabolism	ko00910//Nitrogen metabolism	K01672	GO:0044424//intracellular part	GO:0046914//transition metal ion binding	GO:0044237//cellular metabolic process
ncbi_429678	745	2130	1246	2937	228	195	200	280	8.5	20.92	14.62	40.48	2.56	2.7	2.96	3.22	21.13	2.86	-2.88521	1.18104e-09	2.29721e-08	SLC25A22	mitochondrial glutamate carrier 1	-	-	-	-	GO:0019866//organelle inner membrane;GO:0031224//intrinsic component of membrane;GO:0043231//intracellular membrane-bounded organelle	-	GO:0015813//L-glutamate transport;GO:0044763//single-organism cellular process
ncbi_431253	3566	3875	4175	3368	1279	1215	1581	992	31.05	28.69	37.35	36.65	10.8	13	18.13	8.52	33.435	12.6125	-1.4065	1.25963e-09	2.44672e-08	TACC1	transforming acidic coiled-coil-containing protein 1 isoform X1	-	-	-	-	-	-	-
ncbi_396526	68428	81425	73178	54079	26829	21941	32056	22633	1379.33	1414.31	1517.75	1317.91	532.13	536.7	839.88	460.26	1407.33	592.242	-1.2487	1.30035e-09	2.51892e-08	ACTB	actin, cytoplasmic 1	Organismal Systems;Cellular Processes;Cellular Processes;Environmental Information Processing;Cellular Processes;Organismal Systems;Environmental Information Processing;Cellular Processes;Cellular Processes;Organismal Systems;Organismal Systems;Organismal Systems;Cellular Processes;Organismal Systems;Environmental Information Processing;Organismal Systems	Environmental adaptation;Cell motility;Cellular community - eukaryotes;Signal transduction;Cellular community - eukaryotes;Endocrine system;Signal transduction;Transport and catabolism;Cell growth and death;Immune system;Endocrine system;Immune system;Cellular community - eukaryotes;Digestive system;Signal transduction;Sensory system	ko04714//Thermogenesis;ko04810//Regulation of actin cytoskeleton;ko04510//Focal adhesion;ko04015//Rap1 signaling pathway;ko04530//Tight junction;ko04921//Oxytocin signaling pathway;ko04390//Hippo signaling pathway;ko04145//Phagosome;ko04210//Apoptosis;ko04611//Platelet activation;ko04919//Thyroid hormone signaling pathway;ko04670//Leukocyte transendothelial migration;ko04520//Adherens junction;ko…	K05692;K05692;K05692;K05692;K05692;K05692;K05692;K05692;K05692;K05692;K05692;K05692;K05692;K05692;K05692;K05692	GO:0000785//chromatin;GO:0005856//cytoskeleton;GO:0005924//cell-substrate adherens junction;GO:0016020//membrane;GO:0031988//membrane-bounded vesicle;GO:0035097//histone methyltransferase complex;GO:0035770//ribonucleoprotein granule;GO:0043005//neuron projection;GO:0043189//H4/H2A histone acetyltransferase complex;GO:0043292//contractile fiber;GO:0044421//extracellular region part;GO:0044456//sy…	GO:0000977//RNA polymerase II regulatory region sequence-specific DNA binding;GO:0005198//structural molecule activity;GO:0008092//cytoskeletal protein binding;GO:0008134//transcription factor binding;GO:0019900//kinase binding;GO:0031490//chromatin DNA binding;GO:0032550//purine ribonucleoside binding	GO:0001894//tissue homeostasis;GO:0002431//Fc receptor mediated stimulatory signaling pathway;GO:0006338//chromatin remodeling;GO:0006458//'de novo' protein folding;GO:0006952//defense response;GO:0007169//transmembrane receptor protein tyrosine kinase signaling pathway;GO:0022607//cellular component assembly;GO:0030168//platelet activation;GO:0031032//actomyosin structure organization;GO:0035556…
ncbi_428148	7361	7961	6547	6486	2736	2820	2884	2023	20.76	19.34	19	22.11	7.59	9.65	10.57	5.75	20.3025	8.39	-1.27491	1.32991e-09	2.57086e-08	LAMA5	laminin subunit alpha-5 isoform X1	Metabolism;Environmental Information Processing;Cellular Processes;Environmental Information Processing	Global and overview maps;Signal transduction;Cellular community - eukaryotes;Signaling molecules and interaction	ko01100//Metabolic pathways;ko04151//PI3K-Akt signaling pathway;ko04510//Focal adhesion;ko04512//ECM-receptor interaction	K06240;K06240;K06240;K06240	GO:0031988//membrane-bounded vesicle;GO:0043231//intracellular membrane-bounded organelle;GO:0043256//laminin complex	GO:0005102//receptor binding	GO:0000904//cell morphogenesis involved in differentiation;GO:0001667//ameboidal-type cell migration;GO:0007155//cell adhesion;GO:0007166//cell surface receptor signaling pathway;GO:0008283//cell proliferation;GO:0010927//cellular component assembly involved in morphogenesis;GO:0030323//respiratory tube development;GO:0035239//tube morphogenesis;GO:0061138//morphogenesis of a branching epithelium…
ncbi_423490	13	156	69	74	373	411	653	527	0.2	1.96	1.08	1.34	5.66	7.6	13.06	8.17	1.145	8.6225	2.91276	1.33079e-09	2.57086e-08	C14orf180	nutritionally-regulated adipose and cardiac enriched protein homolog isoform X1	-	-	-	-	-	-	-
ncbi_396388	705	686	806	670	206	157	267	226	7.91	6.64	9.31	9.09	2.28	2.14	3.9	2.56	8.2375	2.72	-1.5986	1.33398e-09	2.57353e-08	ACHE	LOW QUALITY PROTEIN: acetylcholinesterase	Organismal Systems;Metabolism	Nervous system;Lipid metabolism	ko04725//Cholinergic synapse;ko00564//Glycerophospholipid metabolism	K01049;K01049	GO:0016020//membrane;GO:0044421//extracellular region part;GO:0044444//cytoplasmic part;GO:0045202//synapse	GO:0004104//cholinesterase activity;GO:0005515//protein binding	GO:0042133//neurotransmitter metabolic process;GO:0043112//receptor metabolic process;GO:0044707//single-multicellular organism process;GO:0044710//single-organism metabolic process;GO:0044763//single-organism cellular process;GO:0044767//single-organism developmental process;GO:0048856//anatomical structure development
ncbi_421240	334	209	204	176	445	483	760	427	1.9	1.02	1.19	1.13	2.3	3.14	4.28	2.11	1.31	2.9575	1.17481	1.36871e-09	2.63337e-08	RALGAPA2	ral GTPase-activating protein subunit alpha-2 isoform X1	-	-	-	-	GO:0016020//membrane;GO:0044421//extracellular region part;GO:0044464//cell part	-	GO:0043087//regulation of GTPase activity
ncbi_428477	192	233	113	91	350	334	285	370	2.22	2.32	1.34	1.27	3.97	4.68	4.27	4.31	1.7875	4.3075	1.26891	1.3829e-09	2.65707e-08	NHLRC1	E3 ubiquitin-protein ligase NHLRC1	Genetic Information Processing	Folding, sorting and degradation	ko04120//Ubiquitin mediated proteolysis	K10602	GO:0044424//intracellular part	GO:0046872//metal ion binding	GO:0044267//cellular protein metabolic process
ncbi_395973	1392	1549	2255	1397	525	486	449	507	13.84	13.33	23.22	16.86	5.13	5.91	5.8	5.13	16.8125	5.4925	-1.614	1.4082e-09	2.69839e-08	KCNJ8	ATP-sensitive inward rectifier potassium channel 8 isoform X1	Environmental Information Processing	Signal transduction	ko04022//cGMP - PKG signaling pathway	K05001	GO:0031224//intrinsic component of membrane;GO:0043292//contractile fiber	GO:0005242//inward rectifier potassium channel activity	GO:0002237//response to molecule of bacterial origin;GO:0002252//immune effector process;GO:0030001//metal ion transport;GO:0034220//ion transmembrane transport;GO:0043331//response to dsRNA;GO:0044767//single-organism developmental process
ncbi_107055299	662	1357	754	533	184	101	106	209	29.38	51.9	34.43	28.6	8.04	5.44	6.11	9.36	36.0775	7.2375	-2.31754	1.43191e-09	2.74011e-08	TCAP	telethonin	-	-	-	-	-	-	-
ncbi_416943	1988	2516	1997	1874	660	871	659	561	16.55	17.78	16.63	18.25	5.39	8.43	7.14	4.46	17.3025	6.355	-1.44502	1.4585e-09	2.78725e-08	GGT5	glutathione hydrolase 5 proenzyme isoform X1	Metabolism;Metabolism;Metabolism;Metabolism	Global and overview maps;Metabolism of other amino acids;Lipid metabolism;Metabolism of other amino acids	ko01100//Metabolic pathways;ko00480//Glutathione metabolism;ko00590//Arachidonic acid metabolism;ko00430//Taurine and hypotaurine metabolism	K18592;K18592;K18592;K18592	GO:0016020//membrane	-	GO:0006636//unsaturated fatty acid biosynthetic process;GO:0006790//sulfur compound metabolic process;GO:0006952//defense response
ncbi_373964	675	500	652	528	124	89	43	141	20.79	13.28	20.66	19.67	3.77	3.34	1.74	4.38	18.6	3.3075	-2.49149	1.48351e-09	2.83123e-08	MSTN	growth/differentiation factor 8 precursor	Environmental Information Processing	Signaling molecules and interaction	ko04060//Cytokine-cytokine receptor interaction	K05497	-	-	-
ncbi_374126	1337	1266	1230	1095	497	344	332	477	11.84	9.56	11.09	11.14	4.53	3.99	4.15	4.3	10.9075	4.2425	-1.36233	1.54914e-09	2.94855e-08	NAB1	NGFI-A-binding protein 1 isoform X1	-	-	-	-	GO:0043231//intracellular membrane-bounded organelle	GO:0005515//protein binding	GO:0006355//regulation of transcription, DNA-templated;GO:0008366//axon ensheathment;GO:0010001//glial cell differentiation;GO:2000026//regulation of multicellular organismal development
ncbi_425353	13186	14498	15604	11980	5506	5176	6390	5654	56.49	53.32	68.43	61.7	22.94	26.68	35.15	24.27	59.985	27.26	-1.13782	1.57537e-09	2.99447e-08	DYSF	dysferlin isoform X1	-	-	-	-	-	-	-
ncbi_431579	219	292	226	206	49	63	71	76	3.96	3.93	3.78	4.39	0.76	1.4	1.57	1.03	4.015	1.19	-1.75444	1.68749e-09	3.19902e-08	ELOVL7	elongation of very long chain fatty acids protein 7 isoform X1	Metabolism;Metabolism	Global and overview maps;Lipid metabolism	ko01100//Metabolic pathways;ko00062//Fatty acid elongation	K10250;K10250	GO:0031224//intrinsic component of membrane	GO:0003824//catalytic activity	GO:0000038//very long-chain fatty acid metabolic process;GO:0019368//fatty acid elongation, unsaturated fatty acid
ncbi_772164	380	312	525	409	30	12	83	33	3.53	2.69	5.16	4.51	0.27	0.14	1.01	0.31	3.9725	0.4325	-3.19928	1.81855e-09	3.43372e-08	PANX1	pannexin-1 isoform X1	Organismal Systems	Immune system	ko04621//NOD-like receptor signaling pathway	K03443	GO:0005911//cell-cell junction;GO:0031224//intrinsic component of membrane;GO:0042995//cell projection;GO:0043231//intracellular membrane-bounded organelle	GO:0003779//actin binding;GO:0005261//cation channel activity;GO:0022829//wide pore channel activity;GO:0022842//narrow pore channel activity	GO:0006816//calcium ion transport;GO:0032730//positive regulation of interleukin-1 alpha production;GO:0032731//positive regulation of interleukin-1 beta production;GO:0044763//single-organism cellular process;GO:0046683//response to organophosphorus;GO:0051259//protein oligomerization
ncbi_419761	1336	1267	1681	800	2199	2189	2877	1929	44.6	36.45	57.74	32.29	72.23	88.68	124.83	64.97	42.77	87.6775	1.03561	1.8582e-09	3.50226e-08	REXO2	oligoribonuclease, mitochondrial	Genetic Information Processing	Translation	ko03008//Ribosome biogenesis in eukaryotes	K13288	GO:0005924//cell-substrate adherens junction;GO:0043231//intracellular membrane-bounded organelle;GO:0043232//intracellular non-membrane-bounded organelle	GO:0004527//exonuclease activity;GO:0097159//organic cyclic compound binding	GO:0090305//nucleic acid phosphodiester bond hydrolysis
ncbi_418302	2386	2443	2172	1961	661	741	596	948	73.94	66.94	70.85	73.63	19.71	28.12	23.75	29.66	71.34	25.31	-1.495	1.85978e-09	3.50226e-08	GSTK1	glutathione S-transferase kappa 1	Cellular Processes;Metabolism;Metabolism;Metabolism	Transport and catabolism;Metabolism of other amino acids;Xenobiotics biodegradation and metabolism;Xenobiotics biodegradation and metabolism	ko04146//Peroxisome;ko00480//Glutathione metabolism;ko00980//Metabolism of xenobiotics by cytochrome P450;ko00982//Drug metabolism - cytochrome P450	K13299;K13299;K13299;K13299	GO:0019866//organelle inner membrane;GO:0031988//membrane-bounded vesicle;GO:0042579//microbody	GO:0004601//peroxidase activity;GO:0005515//protein binding;GO:0015036//disulfide oxidoreductase activity;GO:0016765//transferase activity, transferring alkyl or aryl (other than methyl) groups	GO:0006790//sulfur compound metabolic process;GO:0030154//cell differentiation;GO:0044710//single-organism metabolic process
MSTRG.1383	6802	7047	7062	6114	2881	2494	2577	3184	23.05	20.58	24.63	25.05	9.61	10.26	11.35	10.89	23.3275	10.5275	-1.14787	2.0079e-09	3.76621e-08	ARHGAP31	PREDICTED: rho GTPase-activating protein 31 [Meleagris gallopavo]	-	-	-	-	GO:0031252//cell leading edge	GO:0019904//protein domain specific binding	GO:0043087//regulation of GTPase activity
ncbi_771070	223	270	284	181	345	437	564	379	8.39	8.75	10.99	8.23	12.77	19.94	27.57	14.38	9.09	18.665	1.03798	2.04252e-09	3.82105e-08	KXD1	kxDL motif-containing protein 1	-	-	-	-	GO:0031082//BLOC complex	-	-
ncbi_415476	238	375	152	259	38	12	34	47	0.85	1.15	0.56	1.12	0.13	0.05	0.16	0.17	0.92	0.1275	-2.85114	2.04581e-09	3.82216e-08	CEMIP	cell migration-inducing and hyaluronan-binding protein isoform X1	-	-	-	-	GO:0030662//coated vesicle membrane	GO:0005048//signal sequence binding;GO:0005539//glycosaminoglycan binding;GO:0030276//clathrin binding	GO:0006027//glycosaminoglycan catabolic process;GO:0010524//positive regulation of calcium ion transport into cytosol;GO:0030334//regulation of cell migration;GO:0050954//sensory perception of mechanical stimulus;GO:0051130//positive regulation of cellular component organization;GO:0071902//positive regulation of protein serine/threonine kinase activity
ncbi_428210	317	424	330	253	129	105	91	100	1.63	1.88	1.78	1.58	0.66	0.66	0.61	0.52	1.7175	0.6125	-1.48753	2.1348e-09	3.97274e-08	LUZP1	leucine zipper protein 1	-	-	-	-	GO:0043231//intracellular membrane-bounded organelle	-	GO:0001568//blood vessel development;GO:0048598//embryonic morphogenesis
ncbi_416182	1843	2445	2652	1803	3887	4976	8182	3511	18.16	20.76	26.89	21.48	37.69	59.49	104.78	34.9	21.8225	59.215	1.44015	2.14907e-09	3.99406e-08	ETF1	eukaryotic peptide chain release factor subunit 1	Genetic Information Processing	Translation	ko03015//mRNA surveillance pathway	K03265	-	-	-
ncbi_421248	2401	2105	2358	2282	653	744	923	706	23.69	17.9	23.94	27.22	6.34	8.91	11.84	7.03	23.1875	8.53	-1.44273	2.2953e-09	4.2547e-08	PYGB	glycogen phosphorylase, brain form	Metabolism;Cellular Processes;Organismal Systems;Organismal Systems;Metabolism	Global and overview maps;Cell growth and death;Endocrine system;Endocrine system;Carbohydrate metabolism	ko01100//Metabolic pathways;ko04217//Necroptosis;ko04910//Insulin signaling pathway;ko04922//Glucagon signaling pathway;ko00500//Starch and sucrose metabolism	K00688;K00688;K00688;K00688;K00688	GO:0031988//membrane-bounded vesicle;GO:0044424//intracellular part	GO:0004645//phosphorylase activity;GO:0043168//anion binding	GO:0044238//primary metabolic process
ncbi_419155	222	268	173	195	330	518	339	419	4.11	4.27	3.29	4.37	6	11.61	8.15	7.82	4.01	8.395	1.06593	2.30567e-09	4.26834e-08	CBFA2T2	protein CBFA2T2	-	-	-	-	GO:0043231//intracellular membrane-bounded organelle	GO:0003712//transcription cofactor activity;GO:0043169//cation binding	GO:0006357//regulation of transcription from RNA polymerase II promoter;GO:0010975//regulation of neuron projection development
ncbi_417101	897	1142	1350	1016	1580	2305	3051	2022	16.34	16.08	20.59	22.02	31.29	48.02	60.16	38.43	18.7575	44.475	1.24553	2.34289e-09	4.33159e-08	NEK6	serine/threonine-protein kinase Nek6	-	-	-	-	GO:0043231//intracellular membrane-bounded organelle	GO:0004672//protein kinase activity;GO:0008092//cytoskeletal protein binding;GO:0019900//kinase binding;GO:0032550//purine ribonucleoside binding;GO:0046872//metal ion binding;GO:0060089//molecular transducer activity	GO:0000077//DNA damage checkpoint;GO:0006468//protein phosphorylation;GO:0007088//regulation of mitotic nuclear division;GO:0043122//regulation of I-kappaB kinase/NF-kappaB signaling
ncbi_418738	123	109	95	110	4	13	16	19	2.67	2.04	2.07	2.87	0.09	0.31	0.46	0.41	2.4125	0.3175	-2.9257	2.35489e-09	4.34812e-08	TMEM255B	transmembrane protein 255B isoform X1	-	-	-	-	-	-	-
ncbi_419733	1754	2488	1618	1801	479	340	428	707	12.17	14.87	11.54	15.1	3.27	2.86	3.86	4.95	13.42	3.735	-1.8452	2.3798e-09	4.37817e-08	ADAMTS15	A disintegrin and metalloproteinase with thrombospondin motifs 15	-	-	-	-	GO:0031012//extracellular matrix	GO:0046914//transition metal ion binding;GO:0070011//peptidase activity, acting on L-amino acid peptides	GO:0019538//protein metabolic process
ncbi_417425	561	665	744	436	1040	959	1793	1027	11.87	12.12	16.19	11.15	21.64	24.61	49.29	21.91	12.8325	29.3625	1.19417	2.38041e-09	4.37817e-08	PSMD12	26S proteasome non-ATPase regulatory subunit 12	Genetic Information Processing	Folding, sorting and degradation	ko03050//Proteasome	K03035	GO:0022624//proteasome accessory complex;GO:0031988//membrane-bounded vesicle	-	-
ncbi_427022	1429	1398	1460	903	3097	2816	5050	1740	33.67	28.37	35.36	25.68	71.8	80.47	154.6	41.35	30.77	87.055	1.5004	2.62755e-09	4.80161e-08	DNAJB2	dnaJ homolog subfamily B member 2 isoform X1	Genetic Information Processing	Folding, sorting and degradation	ko04141//Protein processing in endoplasmic reticulum	K09508	GO:0043231//intracellular membrane-bounded organelle;GO:0044444//cytoplasmic part	GO:0031072//heat shock protein binding;GO:0032403//protein complex binding;GO:0043130//ubiquitin binding	GO:0001558//regulation of cell growth;GO:0006457//protein folding;GO:0008283//cell proliferation;GO:0031331//positive regulation of cellular catabolic process;GO:0031396//regulation of protein ubiquitination;GO:0043161//proteasome-mediated ubiquitin-dependent protein catabolic process;GO:0051129//negative regulation of cellular component organization;GO:0090085//regulation of protein deubiquitina…
ncbi_421217	264	295	223	117	344	631	653	489	9.32	9.62	8.23	4.96	12.15	26.29	30.3	16.93	8.0325	21.4175	1.41487	2.6543e-09	4.83804e-08	ACYP2	acylphosphatase-2	Metabolism	Carbohydrate metabolism	ko00620//Pyruvate metabolism	K01512	GO:0043231//intracellular membrane-bounded organelle	GO:0016818//hydrolase activity, acting on acid anhydrides, in phosphorus-containing anhydrides	-
ncbi_395113	2827	3474	2545	2046	3206	5966	5138	5367	30.12	31.87	27.96	26.46	33.36	76.39	70.18	56.95	29.1025	59.22	1.02494	2.79563e-09	5.0826e-08	PPP3CA	serine/threonine-protein phosphatase 2B catalytic subunit alpha isoform isoform X1	Environmental Information Processing;Environmental Information Processing;Organismal Systems;Environmental Information Processing;Cellular Processes;Environmental Information Processing;Organismal Systems;Organismal Systems;Organismal Systems;Organismal Systems;Cellular Processes;Organismal Systems;Organismal Systems;Organismal Systems;Organismal Systems;Organismal Systems;Organismal Systems;Orga…	Signal transduction;Signal transduction;Endocrine system;Signal transduction;Cell growth and death;Signal transduction;Development;Nervous system;Immune system;Nervous system;Cell growth and death;Immune system;Development;Immune system;Endocrine system;Immune system;Immune system;Immune system;Signal transduction;Nervous system;Endocrine system	ko04010//MAPK signaling pathway;ko04020//Calcium signaling pathway;ko04921//Oxytocin signaling pathway;ko04022//cGMP - PKG signaling pathway;ko04218//Cellular senescence;ko04310//Wnt signaling pathway;ko04360//Axon guidance;ko04728//Dopaminergic synapse;ko04660//T cell receptor signaling pathway;ko04724//Glutamatergic synapse;ko04114//Oocyte meiosis;ko04659//Th17 cell differentiation;ko04380//Ost…	K04348;K04348;K04348;K04348;K04348;K04348;K04348;K04348;K04348;K04348;K04348;K04348;K04348;K04348;K04348;K04348;K04348;K04348;K04348;K04348;K04348	GO:0008287//protein serine/threonine phosphatase complex;GO:0031674//I band;GO:0043231//intracellular membrane-bounded organelle	GO:0004723//calcium-dependent protein serine/threonine phosphatase activity;GO:0005515//protein binding	GO:0006357//regulation of transcription from RNA polymerase II promoter;GO:0006464//cellular protein modification process;GO:0006796//phosphate-containing compound metabolic process;GO:0006886//intracellular protein transport;GO:0006950//response to stress;GO:0007268//synaptic transmission;GO:0010038//response to metal ion;GO:0010613//positive regulation of cardiac muscle hypertrophy;GO:0014733//…
ncbi_417623	4151	4399	3309	4271	1281	1472	1382	1493	65.97	60.18	52.76	82.15	19.89	27.84	26.08	23.76	65.265	24.3925	-1.41987	2.85606e-09	5.18584e-08	RFLNB	refilin-B isoform X1	-	-	-	-	-	-	-
ncbi_416507	506	584	576	487	59	38	155	68	10.75	10.7	12.57	12.49	1.23	0.98	4.28	1.46	11.6275	1.9875	-2.54851	2.9084e-09	5.2674e-08	RASD1	dexamethasone-induced Ras-related protein 1	Organismal Systems	Environmental adaptation	ko04713//Circadian entrainment	K07843	-	GO:0032550//purine ribonucleoside binding	GO:0035556//intracellular signal transduction
ncbi_421329	2528	2643	2060	1996	1052	803	889	1028	20.27	18.26	16.99	19.34	8.3	7.81	9.26	8.31	18.715	8.42	-1.1523	3.12903e-09	5.65256e-08	TP53BP2	apoptosis-stimulating of p53 protein 2	Environmental Information Processing	Signal transduction	ko04390//Hippo signaling pathway	K16823	GO:0044444//cytoplasmic part	GO:0008134//transcription factor binding	GO:0009314//response to radiation;GO:0009790//embryo development;GO:0048731//system development;GO:0072331//signal transduction by p53 class mediator
ncbi_418949	1523	1785	1500	1222	623	588	671	719	8.96	9.05	9.08	8.69	3.61	4.2	5.13	4.27	8.945	4.3025	-1.05591	3.23728e-09	5.83412e-08	LATS2	serine/threonine-protein kinase LATS2	Environmental Information Processing;Environmental Information Processing;Cellular Processes;Environmental Information Processing	Signal transduction;Signal transduction;Cell growth and death;Signal transduction	ko04390//Hippo signaling pathway;ko04391//Hippo signaling pathway -fly;ko04214//Apoptosis - fly;ko04392//Hippo signaling pathway - multiple species	K08791;K08791;K08791;K08791	-	-	-
ncbi_420826	705	903	643	694	220	220	198	298	10.78	10.85	9.65	11.48	3.1	4.04	3.44	4.15	10.69	3.6825	-1.5375	3.23776e-09	5.83412e-08	MBOAT1	lysophospholipid acyltransferase 1 isoform X1	Metabolism;Metabolism;Metabolism	Global and overview maps;Lipid metabolism;Lipid metabolism	ko01100//Metabolic pathways;ko00564//Glycerophospholipid metabolism;ko00561//Glycerolipid metabolism	K13517;K13517;K13517	GO:0031224//intrinsic component of membrane	-	-
ncbi_396440	1236	2702	1404	2770	69	25	179	271	6.19	11.53	7.27	16.77	0.34	0.15	1.15	1.38	10.44	0.755	-3.7895	3.24953e-09	5.84792e-08	TNC	tenascin isoform X1	Environmental Information Processing;Cellular Processes;Environmental Information Processing	Signal transduction;Cellular community - eukaryotes;Signaling molecules and interaction	ko04151//PI3K-Akt signaling pathway;ko04510//Focal adhesion;ko04512//ECM-receptor interaction	K06252;K06252;K06252	-	-	-
ncbi_422382	295	280	232	232	444	464	468	308	1.8	1.85	1.35	1.73	3.66	4.62	3.99	2.72	1.6825	3.7475	1.15532	3.46377e-09	6.21771e-08	RNF128	E3 ubiquitin-protein ligase RNF128 isoform X1	-	-	-	-	GO:0005768//endosome;GO:0016020//membrane	GO:0004842//ubiquitin-protein transferase activity;GO:0046872//metal ion binding;GO:0070735//protein-glycine ligase activity;GO:0070739//protein-glutamic acid ligase activity	GO:0001818//negative regulation of cytokine production;GO:0019538//protein metabolic process;GO:0044237//cellular metabolic process
ncbi_374173	1322	2743	821	1567	176	126	55	299	9.37	16.77	5.71	12.51	1.27	0.91	0.53	2.04	11.09	1.1875	-3.22326	3.61609e-09	6.48294e-08	SLIT3	slit homolog 3 protein isoform X1	Organismal Systems	Development	ko04360//Axon guidance	K06850	GO:0044421//extracellular region part	GO:0005102//receptor binding	GO:0001558//regulation of cell growth;GO:0001960//negative regulation of cytokine-mediated signaling pathway;GO:0008283//cell proliferation;GO:0010468//regulation of gene expression;GO:0022412//cellular process involved in reproduction in multicellular organism;GO:0048675//axon extension;GO:0051384//response to glucocorticoid;GO:0097485//neuron projection guidance
ncbi_420197	5854	7386	6109	3965	1045	2061	1262	996	156.25	169.87	167.77	127.95	27.44	66.75	43.78	26.82	155.46	41.1975	-1.91591	3.77715e-09	6.75463e-08	FABP5	fatty acid binding protein 5	Organismal Systems	Endocrine system	ko03320//PPAR signaling pathway	K08754	GO:0031988//membrane-bounded vesicle	GO:0005488//binding	GO:0008645//hexose transport;GO:0019318//hexose metabolic process;GO:0046165//alcohol biosynthetic process
ncbi_395556	19182	19030	21644	12703	34506	27453	43472	23289	209.48	179.37	243.46	167.67	370.91	363.96	617.43	256.57	199.995	402.217	1.00801	3.79515e-09	6.77827e-08	STAT5B	signal transducer and activator of transcription 5B isoform X1	Environmental Information Processing;Cellular Processes;Organismal Systems;Organismal Systems;Organismal Systems;Environmental Information Processing;Organismal Systems	Signal transduction;Cell growth and death;Immune system;Immune system;Immune system;Signal transduction;Endocrine system	ko04630//Jak-STAT signaling pathway;ko04217//Necroptosis;ko04062//Chemokine signaling pathway;ko04659//Th17 cell differentiation;ko04658//Th1 and Th2 cell differentiation;ko04012//ErbB signaling pathway;ko04917//Prolactin signaling pathway	K11224;K11224;K11224;K11224;K11224;K11224;K11224	GO:0043231//intracellular membrane-bounded organelle	GO:0001071//nucleic acid binding transcription factor activity;GO:0060089//molecular transducer activity	GO:0010468//regulation of gene expression;GO:0034645//cellular macromolecule biosynthetic process;GO:0050794//regulation of cellular process
ncbi_422672	176	246	166	152	41	35	11	29	2.4	3.01	2.39	2.59	0.53	0.55	0.21	0.42	2.5975	0.4275	-2.60313	3.90406e-09	6.96403e-08	NDNF	protein NDNF isoform X2	-	-	-	-	-	GO:0005539//glycosaminoglycan binding	GO:0010810//regulation of cell-substrate adhesion;GO:0010975//regulation of neuron projection development;GO:0018149//peptide cross-linking;GO:0040007//growth;GO:0043062//extracellular structure organization;GO:0043066//negative regulation of apoptotic process
ncbi_423233	3954	4870	6181	2703	10159	6326	8667	12374	38.87	41.18	62.16	32.19	99.32	76.23	110.83	123.49	43.6	102.468	1.23277	3.94021e-09	7.0197e-08	CAPN3	calpain-3	-	-	-	-	-	-	-
ncbi_421309	625	668	1445	986	2726	1930	3185	2399	9.16	8.43	21.78	17.46	39.3	34.31	60.65	35.46	14.2075	42.43	1.57843	4.00444e-09	7.12519e-08	DGAT2	diacylglycerol O-acyltransferase 2	Metabolism;Metabolism;Organismal Systems	Global and overview maps;Lipid metabolism;Digestive system	ko01100//Metabolic pathways;ko00561//Glycerolipid metabolism;ko04975//Fat digestion and absorption	K11160;K11160;K11160	GO:0031227//intrinsic component of endoplasmic reticulum membrane;GO:0043232//intracellular non-membrane-bounded organelle	GO:0016411//acylglycerol O-acyltransferase activity;GO:0046983//protein dimerization activity	GO:0006639//acylglycerol metabolic process;GO:0034201//response to oleic acid;GO:0034381//plasma lipoprotein particle clearance;GO:0035337//fatty-acyl-CoA metabolic process;GO:0051235//maintenance of location;GO:0055081//anion homeostasis;GO:0055082//cellular chemical homeostasis;GO:0055092//sterol homeostasis;GO:0060612//adipose tissue development
ncbi_420657	195	261	98	175	27	27	6	16	5.04	5.72	2.61	5.42	0.69	0.85	0.2	0.42	4.6975	0.54	-3.12086	4.1204e-09	7.32234e-08	LRRC3B	leucine-rich repeat-containing protein 3B	-	-	-	-	-	-	-
MSTRG.16097	2594	3009	3816	2217	5421	4776	8796	4596	7.48	7.48	11.32	7.73	15.38	16.72	32.97	13.37	8.5025	19.61	1.20563	4.42914e-09	7.84156e-08	ZZEF1	PREDICTED: zinc finger ZZ-type and EF-hand domain-containing protein 1 isoform X2 [Coturnix japonica]	-	-	-	-	-	-	-
ncbi_422208	327	259	512	308	867	707	671	684	13.4	9.13	21.56	15.25	34.91	35.12	35.69	28.23	14.835	33.4875	1.17462	4.46975e-09	7.90362e-08	ITGB1BP2	integrin beta-1-binding protein 2	-	-	-	-	GO:0031674//I band	GO:0046914//transition metal ion binding	-
ncbi_396225	669	706	523	743	127	78	138	205	4.88	4.65	4.26	6.67	0.93	0.7	1.43	1.56	5.115	1.155	-2.14684	4.54858e-09	8.03299e-08	ITGA8	integrin alpha-8 precursor	Environmental Information Processing;Cellular Processes;Cellular Processes;Environmental Information Processing;Environmental Information Processing	Signal transduction;Cell motility;Cellular community - eukaryotes;Signaling molecules and interaction;Signaling molecules and interaction	ko04151//PI3K-Akt signaling pathway;ko04810//Regulation of actin cytoskeleton;ko04510//Focal adhesion;ko04514//Cell adhesion molecules (CAMs);ko04512//ECM-receptor interaction	K06584;K06584;K06584;K06584;K06584	GO:0005887//integral component of plasma membrane;GO:0005924//cell-substrate adherens junction;GO:0043231//intracellular membrane-bounded organelle	GO:0043169//cation binding	GO:0000904//cell morphogenesis involved in differentiation;GO:0007611//learning or memory;GO:0008104//protein localization;GO:0017015//regulation of transforming growth factor beta receptor signaling pathway;GO:0031589//cell-substrate adhesion;GO:0043062//extracellular structure organization;GO:0045944//positive regulation of transcription from RNA polymerase II promoter;GO:0048598//embryonic mor…
ncbi_100859316	263	449	367	272	107	105	94	82	1.2	1.76	1.71	1.49	0.48	0.58	0.55	0.38	1.54	0.4975	-1.63016	4.63708e-09	8.17912e-08	ATP2C2	LOW QUALITY PROTEIN: calcium-transporting ATPase type 2C member 2	-	-	-	-	GO:0031224//intrinsic component of membrane	GO:0019829//cation-transporting ATPase activity;GO:0032550//purine ribonucleoside binding;GO:0043169//cation binding	GO:0006816//calcium ion transport
MSTRG.21057	1633	2598	1735	1465	497	691	623	499	62.98	86.35	68.85	68.31	18.86	32.34	31.23	19.42	71.6225	25.4625	-1.49204	4.67722e-09	8.22676e-08	ACADM	PREDICTED: medium-chain specific acyl-CoA dehydrogenase, mitochondrial [Taeniopygia guttata]	Metabolism;Metabolism;Organismal Systems;Metabolism;Metabolism;Metabolism;Metabolism;Metabolism	Global and overview maps;Global and overview maps;Endocrine system;Global and overview maps;Amino acid metabolism;Lipid metabolism;Carbohydrate metabolism;Metabolism of other amino acids	ko01100//Metabolic pathways;ko01200//Carbon metabolism;ko03320//PPAR signaling pathway;ko01212//Fatty acid metabolism;ko00280//Valine, leucine and isoleucine degradation;ko00071//Fatty acid degradation;ko00640//Propanoate metabolism;ko00410//beta-Alanine metabolism	K00249;K00249;K00249;K00249;K00249;K00249;K00249;K00249	-	GO:0000166//nucleotide binding;GO:0016491//oxidoreductase activity	GO:0044710//single-organism metabolic process
ncbi_415560	2514	3675	958	2256	530	254	170	321	19.54	24.4	7.58	20.97	3.97	2.37	1.69	2.48	18.1225	2.6275	-2.78602	4.77619e-09	8.36215e-08	ITGA11	integrin alpha-11 isoform X1	Environmental Information Processing;Cellular Processes;Cellular Processes;Environmental Information Processing	Signal transduction;Cell motility;Cellular community - eukaryotes;Signaling molecules and interaction	ko04151//PI3K-Akt signaling pathway;ko04810//Regulation of actin cytoskeleton;ko04510//Focal adhesion;ko04512//ECM-receptor interaction	K06587;K06587;K06587;K06587	-	-	-
ncbi_424107	2225	2252	2531	2412	814	605	687	935	4.68	4.08	5.48	6.14	1.68	1.54	1.88	1.98	5.095	1.77	-1.52533	4.86893e-09	8.51403e-08	RAPH1	LOW QUALITY PROTEIN: ras-associated and pleckstrin homology domains-containing protein 1	-	-	-	-	GO:0016020//membrane;GO:0031252//cell leading edge;GO:0042995//cell projection;GO:0043232//intracellular non-membrane-bounded organelle	GO:0005488//binding	GO:0031589//cell-substrate adhesion;GO:1990138//neuron projection extension
ncbi_431296	92	117	94	108	19	10	3	14	0.5	0.53	0.51	0.66	0.1	0.06	0.02	0.07	0.55	0.0625	-3.1375	4.96551e-09	8.67224e-08	FIGNL2	putative fidgetin-like protein 2	-	-	-	-	-	-	-
ncbi_415715	2842	3511	2472	2599	1088	1051	865	1210	22	23.24	18.85	23.93	8.23	9.63	8.74	9.26	22.005	8.965	-1.29546	5.18357e-09	9.04196e-08	SLC12A4	solute carrier family 12 member 4 isoform X1	Organismal Systems	Nervous system	ko04727//GABAergic synapse	K14427	GO:0031224//intrinsic component of membrane	GO:0015377//cation:chloride symporter activity;GO:0019900//kinase binding	GO:0006821//chloride transport;GO:0044763//single-organism cellular process
ncbi_428937	108	263	70	89	6	12	0	6	0.31	0.64	0.2	0.31	0.02	0.04	0	0.02	0.365	0.02	-4.18982	5.2595e-09	9.16314e-08	NRG3	LOW QUALITY PROTEIN: pro-neuregulin-3, membrane-bound isoform	Environmental Information Processing	Signal transduction	ko04012//ErbB signaling pathway	K05457	-	-	GO:0007165//signal transduction;GO:0007275//multicellular organism development
ncbi_427553	9	8	0	7	66	69	27	95	0.1	0.07	0	0.08	0.72	0.97	0.35	1.06	0.0625	0.775	3.63227	5.34682e-09	9.29247e-08	CDH8	cadherin-8 isoform X1	-	-	-	-	GO:0031224//intrinsic component of membrane;GO:0033267//axon part;GO:0044420//extracellular matrix component	-	GO:0006950//response to stress;GO:0007270//neuron-neuron synaptic transmission;GO:0098742//cell-cell adhesion via plasma-membrane adhesion molecules
ncbi_373988	0	0	0	0	30	13	16	19	0	0	0	0	0.45	0.22	0.25	0.3	0.001	0.305	8.25267	5.41955e-09	9.40737e-08	TBX5	T-box transcription factor TBX5 isoform X1	-	-	-	-	GO:0043231//intracellular membrane-bounded organelle;GO:0043234//protein complex	GO:0000981//RNA polymerase II transcription factor activity, sequence-specific DNA binding;GO:0003677//DNA binding;GO:0005515//protein binding	GO:0001101//response to acid chemical;GO:0003171//atrioventricular valve development;GO:0003211//cardiac ventricle formation;GO:0003229//ventricular cardiac muscle tissue development;GO:0003230//cardiac atrium development;GO:0003266//regulation of secondary heart field cardioblast proliferation;GO:0006357//regulation of transcription from RNA polymerase II promoter;GO:0006921//cellular component …
ncbi_395759	1765	1211	1397	823	2337	2108	2548	1876	7.92	4.46	6.44	4.17	10.7	11.85	15.23	8.78	5.7475	11.64	1.01808	5.44946e-09	9.44773e-08	SLC8A3	sodium/calcium exchanger 3 isoform X1	Organismal Systems;Environmental Information Processing;Environmental Information Processing;Environmental Information Processing;Organismal Systems;Organismal Systems;Organismal Systems;Organismal Systems;Organismal Systems	Sensory system;Signal transduction;Signal transduction;Signal transduction;Circulatory system;Digestive system;Circulatory system;Excretory system;Digestive system	ko04740//Olfactory transduction;ko04020//Calcium signaling pathway;ko04022//cGMP - PKG signaling pathway;ko04371//Apelin signaling pathway;ko04261//Adrenergic signaling in cardiomyocytes;ko04974//Protein digestion and absorption;ko04260//Cardiac muscle contraction;ko04961//Endocrine and other factor-regulated calcium reabsorption;ko04978//Mineral absorption	K05849;K05849;K05849;K05849;K05849;K05849;K05849;K05849;K05849	GO:0031224//intrinsic component of membrane	GO:0015081//sodium ion transmembrane transporter activity;GO:0015085//calcium ion transmembrane transporter activity	GO:0006814//sodium ion transport;GO:0006816//calcium ion transport;GO:0044763//single-organism cellular process
ncbi_415493	22156	29188	25057	23482	6610	6125	8807	3565	100.69	114.29	117.17	129.01	29.56	33.78	51.99	16.34	115.29	32.9175	-1.80834	5.47176e-09	9.47482e-08	ABHD2	monoacylglycerol lipase ABHD2	-	-	-	-	-	-	GO:0030334//regulation of cell migration
ncbi_424246	1131	1290	2079	1092	2474	2721	2452	2958	11.89	11.69	22.49	13.88	25.6	34.72	33.51	31.38	14.9875	31.3025	1.06252	5.4857e-09	9.48739e-08	DIRC2	disrupted in renal carcinoma protein 2	-	-	-	-	-	-	-
ncbi_770737	588	245	981	384	2036	1650	1606	2866	18.75	6.73	32.18	14.8	63.87	63.84	66.55	92.18	18.115	71.61	1.98298	5.56154e-09	9.60686e-08	GAMT	guanidinoacetate N-methyltransferase	Metabolism;Metabolism;Metabolism	Global and overview maps;Amino acid metabolism;Amino acid metabolism	ko01100//Metabolic pathways;ko00330//Arginine and proline metabolism;ko00260//Glycine, serine and threonine metabolism	K00542;K00542;K00542	GO:0031988//membrane-bounded vesicle	GO:0008757//S-adenosylmethionine-dependent methyltransferase activity	GO:0008152//metabolic process;GO:0009653//anatomical structure morphogenesis;GO:0040008//regulation of growth
ncbi_428754	279	149	250	176	668	424	545	355	6.11	2.81	5.63	4.66	14.38	11.25	15.51	7.84	4.8025	12.245	1.35034	5.69031e-09	9.81734e-08	HSD17B11L	estradiol 17-beta-dehydrogenase 11	-	-	-	-	GO:0043232//intracellular non-membrane-bounded organelle	GO:0016491//oxidoreductase activity	GO:0006706//steroid catabolic process
ncbi_424746	2667	2944	2882	2084	4316	4730	7437	3476	27.28	26.05	30.36	25.75	43.42	58.69	99.32	35.8	27.36	59.3075	1.11615	5.70915e-09	9.83789e-08	ATG16L1	autophagy-related protein 16-1 isoform X1	Organismal Systems;Cellular Processes;Cellular Processes	Immune system;Transport and catabolism;Transport and catabolism	ko04621//NOD-like receptor signaling pathway;ko04140//Autophagy - animal;ko04136//Autophagy - other eukaryotes	K17890;K17890;K17890	-	-	-
ncbi_430878	2539	3591	3469	2434	5120	5222	7370	3787	46.61	56.81	65.53	54.02	92.49	116.33	175.86	70.14	55.7425	113.705	1.02845	5.76793e-09	9.92714e-08	PSMD11	26S proteasome non-ATPase regulatory subunit 11	Genetic Information Processing	Folding, sorting and degradation	ko03050//Proteasome	K03036	GO:0022624//proteasome accessory complex;GO:0031988//membrane-bounded vesicle;GO:0043231//intracellular membrane-bounded organelle;GO:0044444//cytoplasmic part	-	GO:0019941//modification-dependent protein catabolic process;GO:0030154//cell differentiation;GO:0043623//cellular protein complex assembly
ncbi_107052471	253	236	145	220	617	705	296	570	8.28	6.64	4.87	8.68	19.86	27.98	12.59	18.79	7.1175	19.805	1.47642	5.81192e-09	9.99073e-08	LIPT2	putative lipoyltransferase 2, mitochondrial	Metabolism;Metabolism	Global and overview maps;Metabolism of cofactors and vitamins	ko01100//Metabolic pathways;ko00785//Lipoic acid metabolism	K03801;K03801	-	-	-
ncbi_770406	8641	11443	9251	8132	4302	3150	2968	3830	141.53	161.13	155.78	160.73	69.34	62.46	63.01	63.21	154.792	64.505	-1.26285	5.87629e-09	1.00856e-07	FXYD6	FXYD domain-containing ion transport regulator 6 isoform X1	-	-	-	-	-	-	GO:0006811//ion transport
ncbi_421369	3322	3887	1741	1174	81	196	271	465	40.42	43.35	22.29	17.72	0.87	2.25	3.31	4.39	30.945	2.705	-3.51601	5.91677e-09	1.01342e-07	ATF3	cyclic AMP-dependent transcription factor ATF-3	-	-	-	-	GO:0043231//intracellular membrane-bounded organelle;GO:0043232//intracellular non-membrane-bounded organelle	GO:0000977//RNA polymerase II regulatory region sequence-specific DNA binding;GO:0000982//transcription factor activity, RNA polymerase II core promoter proximal region sequence-specific binding;GO:0005515//protein binding	GO:0006006//glucose metabolic process;GO:0006357//regulation of transcription from RNA polymerase II promoter;GO:0007519//skeletal muscle tissue development
ncbi_100857953	1	9	0	0	31	85	46	70	0.01	0.05	0	0	0.18	0.62	0.36	0.43	0.015	0.3975	4.72792	6.10909e-09	1.0451e-07	FAM162B	protein FAM162B	-	-	-	-	-	-	-
ncbi_769889	2043	839	594	762	141	95	93	220	26.53	9.39	7.94	11.96	1.8	1.5	1.57	2.88	13.955	1.9375	-2.84851	6.51227e-09	1.11139e-07	APOLD1	apolipoprotein L domain-containing protein 1	-	-	-	-	-	GO:0005488//binding	GO:0019538//protein metabolic process;GO:0044765//single-organism transport
ncbi_374266	8540	15181	11866	10676	1761	1483	1518	3852	32.34	49.34	46.34	48.74	6.63	6.74	7.36	14.55	44.19	8.82	-2.32487	7.31234e-09	1.24345e-07	XIRP1	xin actin-binding repeat-containing protein 1 isoform X1	-	-	-	-	-	-	-
ncbi_429069	4772	5138	5527	3933	2064	2059	2258	1942	15.96	13.96	19.11	16.18	6.69	7.79	9.04	6.45	16.3025	7.4925	-1.12157	7.40694e-09	1.25803e-07	RASAL2	ras GTPase-activating protein nGAP isoform X1	-	-	-	-	GO:0044464//cell part	-	GO:0043087//regulation of GTPase activity
ncbi_396094	415	409	520	289	628	913	796	1467	9.51	8.12	11.92	7.81	13.78	24.69	23.03	33.25	9.34	23.6875	1.34263	7.6481e-09	1.29589e-07	FGF1	fibroblast growth factor 1 isoform X1	Environmental Information Processing;Environmental Information Processing;Cellular Processes;Environmental Information Processing;Environmental Information Processing;Environmental Information Processing	Signal transduction;Signal transduction;Cell motility;Signal transduction;Signal transduction;Signal transduction	ko04151//PI3K-Akt signaling pathway;ko04010//MAPK signaling pathway;ko04810//Regulation of actin cytoskeleton;ko04014//Ras signaling pathway;ko04015//Rap1 signaling pathway;ko04390//Hippo signaling pathway	K18496;K18496;K18496;K18496;K18496;K18496	GO:0031012//extracellular matrix;GO:0043231//intracellular membrane-bounded organelle;GO:0044421//extracellular region part;GO:0044444//cytoplasmic part	GO:0005539//glycosaminoglycan binding;GO:0070851//growth factor receptor binding	GO:0001837//epithelial to mesenchymal transition;GO:0001932//regulation of protein phosphorylation;GO:0003156//regulation of organ formation;GO:0006357//regulation of transcription from RNA polymerase II promoter;GO:0007169//transmembrane receptor protein tyrosine kinase signaling pathway;GO:0008284//positive regulation of cell proliferation;GO:0009408//response to heat;GO:0009967//positive regul…
ncbi_771897	2249	1928	2139	1893	672	512	847	721	20.86	16.66	21.6	22.3	7.24	6.89	10.72	8.11	20.355	8.24	-1.30467	7.79901e-09	1.31831e-07	ABR	active breakpoint cluster region-related protein isoform X1	-	-	-	-	-	-	-
ncbi_771930	209	310	180	323	40	51	64	35	4.72	6.04	4.16	8.81	0.88	1.39	1.91	0.79	5.9325	1.2425	-2.25539	7.92799e-09	1.33693e-07	HSD11B1a	corticosteroid 11-beta-dehydrogenase isozyme 1 isoform X1	Metabolism;Metabolism;Metabolism	Global and overview maps;Lipid metabolism;Xenobiotics biodegradation and metabolism	ko01100//Metabolic pathways;ko00140//Steroid hormone biosynthesis;ko00980//Metabolism of xenobiotics by cytochrome P450	K15680;K15680;K15680	-	GO:0003824//catalytic activity	GO:0044710//single-organism metabolic process
ncbi_424606	4104	5859	4372	4529	1513	1660	1761	1970	15.52	18.66	16.62	20.24	5.5	7.44	8.45	7.35	17.76	7.185	-1.30557	8.11913e-09	1.36754e-07	MAST2	microtubule-associated serine/threonine-protein kinase 2 isoform X1	-	-	-	-	GO:0005856//cytoskeleton	GO:0004672//protein kinase activity;GO:0015631//tubulin binding;GO:0019899//enzyme binding;GO:0032550//purine ribonucleoside binding	GO:0006464//cellular protein modification process;GO:0006796//phosphate-containing compound metabolic process;GO:0032655//regulation of interleukin-12 production
ncbi_776031	2525	2678	2763	2361	735	434	451	941	36.55	33.4	41.15	41.31	10.47	7.62	8.48	13.74	38.1025	10.0775	-1.91875	8.25026e-09	1.38798e-07	ANGPTL2	angiopoietin-related protein 2 precursor	-	-	-	-	-	-	-
ncbi_427482	76	227	42	45	2	3	0	6	0.49	1.26	0.28	0.35	0.01	0.02	0	0.04	0.595	0.0175	-5.08746	8.68711e-09	1.45802e-07	DUOX2	dual oxidase 2	Environmental Information Processing;Organismal Systems;Organismal Systems	Signal transduction;Endocrine system;Immune system	ko04013//MAPK signaling pathway - fly;ko04918//Thyroid hormone synthesis;ko04624//Toll and Imd signaling pathway	K13411;K13411;K13411	-	-	-
ncbi_374244	831	847	753	715	348	312	305	357	5.83	5.28	5.61	6.13	2.44	2.72	2.9	2.51	5.7125	2.6425	-1.11222	9.99589e-09	1.66978e-07	ATP2B1	plasma membrane calcium-transporting ATPase 1 isoform X5	Environmental Information Processing;Environmental Information Processing;Environmental Information Processing;Organismal Systems;Organismal Systems;Organismal Systems;Organismal Systems;Organismal Systems;Organismal Systems	Signal transduction;Signal transduction;Signal transduction;Circulatory system;Digestive system;Endocrine system;Digestive system;Excretory system;Digestive system	ko04024//cAMP signaling pathway;ko04020//Calcium signaling pathway;ko04022//cGMP - PKG signaling pathway;ko04261//Adrenergic signaling in cardiomyocytes;ko04972//Pancreatic secretion;ko04925//Aldosterone synthesis and secretion;ko04970//Salivary secretion;ko04961//Endocrine and other factor-regulated calcium reabsorption;ko04978//Mineral absorption	K05850;K05850;K05850;K05850;K05850;K05850;K05850;K05850;K05850	-	-	-
ncbi_415634	19	24	44	75	0	0	0	0	0.32	0.33	0.79	1.56	0	0	0	0	0.75	0.001	-9.55075	1.05281e-08	1.75251e-07	ADGRG5	adhesion G-protein coupled receptor G5 isoform X1	-	-	-	-	GO:0031224//intrinsic component of membrane	GO:0004888//transmembrane signaling receptor activity	GO:0007166//cell surface receptor signaling pathway
ncbi_430664	781	574	670	423	94	134	196	156	3.41	2.16	3.01	2.23	0.4	0.71	1.11	0.69	2.7025	0.7275	-1.89328	1.07359e-08	1.78292e-07	SGSM1	LOW QUALITY PROTEIN: small G protein signaling modulator 1	-	-	-	-	-	-	-
ncbi_419374	2004	1989	1834	1329	694	292	271	331	28.9	24.77	27.19	23.18	9.84	5.23	5.1	4.81	26.01	6.245	-2.05829	1.08563e-08	1.8008e-07	RNF207	RING finger protein 207 isoform X1	-	-	-	-	-	GO:0046914//transition metal ion binding	-
ncbi_419517	6528	6162	6229	5647	2413	2327	2970	2402	41.19	33.51	40.43	43.11	14.98	17.83	24.35	15.3	39.56	18.115	-1.12686	1.09459e-08	1.81354e-07	CDS2	phosphatidate cytidylyltransferase 2 isoform X1	Metabolism;Metabolism;Environmental Information Processing	Global and overview maps;Lipid metabolism;Signal transduction	ko01100//Metabolic pathways;ko00564//Glycerophospholipid metabolism;ko04070//Phosphatidylinositol signaling system	K00981;K00981;K00981	GO:0031224//intrinsic component of membrane;GO:0043231//intracellular membrane-bounded organelle	GO:0016772//transferase activity, transferring phosphorus-containing groups	GO:0046341//CDP-diacylglycerol metabolic process
ncbi_430807	91	134	63	99	6	18	9	13	1.1	1.39	0.78	1.45	0.07	0.26	0.14	0.16	1.18	0.1575	-2.90536	1.10941e-08	1.83382e-07	ESM1	endothelial cell-specific molecule 1	-	-	-	-	-	GO:0019838//growth factor binding;GO:0070851//growth factor receptor binding	GO:0001525//angiogenesis;GO:0009967//positive regulation of signal transduction;GO:0016049//cell growth;GO:0042127//regulation of cell proliferation
ncbi_419595	9295	11583	7538	9264	2890	2531	1312	2724	67.61	72.62	56.42	81.47	20.68	22.35	12.41	19.97	69.53	18.8525	-1.88288	1.11136e-08	1.83491e-07	CLIC4	chloride intracellular channel protein 4 isoform X1	-	-	-	-	GO:0034702//ion channel complex;GO:0044424//intracellular part	GO:0005253//anion channel activity	GO:0006821//chloride transport;GO:0012501//programmed cell death;GO:0034220//ion transmembrane transport
ncbi_374058	7084	7832	6466	6158	2768	2437	2502	3343	66.69	63.07	62.3	69.98	25.24	27.6	30.21	31.66	65.51	28.6775	-1.1918	1.12653e-08	1.8578e-07	ITGB1	integrin beta-1 isoform X1	Environmental Information Processing;Cellular Processes;Cellular Processes;Environmental Information Processing;Cellular Processes;Organismal Systems;Cellular Processes;Environmental Information Processing;Organismal Systems;Organismal Systems;Environmental Information Processing	Signal transduction;Cell motility;Cellular community - eukaryotes;Signal transduction;Cellular community - eukaryotes;Development;Transport and catabolism;Signaling molecules and interaction;Immune system;Immune system;Signaling molecules and interaction	ko04151//PI3K-Akt signaling pathway;ko04810//Regulation of actin cytoskeleton;ko04510//Focal adhesion;ko04015//Rap1 signaling pathway;ko04530//Tight junction;ko04360//Axon guidance;ko04145//Phagosome;ko04514//Cell adhesion molecules (CAMs);ko04611//Platelet activation;ko04670//Leukocyte transendothelial migration;ko04512//ECM-receptor interaction	K05719;K05719;K05719;K05719;K05719;K05719;K05719;K05719;K05719;K05719;K05719	GO:0005924//cell-substrate adherens junction;GO:0008305//integrin complex;GO:0031252//cell leading edge;GO:0031253//cell projection membrane;GO:0043209//myelin sheath;GO:0044291//cell-cell contact zone;GO:0044309//neuron spine;GO:0044456//synapse part;GO:0048770//pigment granule;GO:0098589//membrane region	GO:0005102//receptor binding;GO:0005518//collagen binding;GO:0008092//cytoskeletal protein binding;GO:0019899//enzyme binding;GO:0043169//cation binding;GO:0046983//protein dimerization activity;GO:0060089//molecular transducer activity	GO:0000904//cell morphogenesis involved in differentiation;GO:0007049//cell cycle;GO:0007159//leukocyte cell-cell adhesion;GO:0007160//cell-matrix adhesion;GO:0007166//cell surface receptor signaling pathway;GO:0007632//visual behavior;GO:0009894//regulation of catabolic process;GO:0014706//striated muscle tissue development;GO:0031032//actomyosin structure organization;GO:0035023//regulation of …
ncbi_416196	5292	5200	4922	5402	1596	1935	2140	1573	30.93	26.2	29.61	38.19	9.18	13.72	16.26	9.28	31.2325	12.11	-1.36685	1.14169e-08	1.87846e-07	ARAP3	arf-GAP with Rho-GAP domain, ANK repeat and PH domain-containing protein 3 isoform X1	Cellular Processes;Environmental Information Processing;Environmental Information Processing	Transport and catabolism;Signal transduction;Signal transduction	ko04144//Endocytosis;ko04024//cAMP signaling pathway;ko04015//Rap1 signaling pathway	K12490;K12490;K12490	-	-	-
ncbi_100858072	1491	1871	1210	1347	3363	4550	1721	3974	5.85	6.32	4.88	6.39	12.98	21.65	8.77	15.72	5.86	14.78	1.33467	1.20164e-08	1.9725e-07	RNF150	RING finger protein 150	-	-	-	-	-	GO:0043169//cation binding	-
ncbi_428888	15503	21736	15031	14982	6706	3262	3191	4761	54.57	65.92	54.44	63.74	23.23	13.94	14.6	16.9	59.6675	17.1675	-1.79727	1.22025e-08	2.00073e-07	LTBP2	latent-transforming growth factor beta-binding protein 2 isoform X1	-	-	-	-	-	-	-
ncbi_396539	5017	5105	5386	4205	2145	1901	2308	2300	92.59	81.18	102.28	93.82	38.95	42.57	55.36	42.82	92.4675	44.925	-1.04143	1.2675e-08	2.07342e-07	DSTN	destrin	-	-	-	-	GO:0030863//cortical cytoskeleton;GO:0031988//membrane-bounded vesicle	GO:0005488//binding	GO:0030834//regulation of actin filament depolymerization
ncbi_418893	4904	4766	2576	5606	857	747	201	673	13.16	11.02	7.11	18.19	2.26	2.43	0.7	1.82	12.37	1.8025	-2.77877	1.34678e-08	2.193e-07	FREM2	FRAS1-related extracellular matrix protein 2	-	-	-	-	GO:0031224//intrinsic component of membrane;GO:0031988//membrane-bounded vesicle;GO:0044420//extracellular matrix component	-	GO:0043583//ear development;GO:0044763//single-organism cellular process
ncbi_395281	2040	2123	1267	1739	443	475	624	616	77.65	69.63	49.62	80.02	16.59	21.94	30.87	23.65	69.23	23.2625	-1.57339	1.3662e-08	2.22207e-07	ID3	DNA-binding protein inhibitor ID-3	Cellular Processes;Environmental Information Processing	Cellular community - eukaryotes;Signal transduction	ko04550//Signaling pathways regulating pluripotency of stem cells;ko04350//TGF-beta signaling pathway	K17694;K17694	GO:0005856//cytoskeleton;GO:0043231//intracellular membrane-bounded organelle	GO:0001071//nucleic acid binding transcription factor activity;GO:0005515//protein binding	GO:0001649//osteoblast differentiation;GO:0001822//kidney development;GO:0006355//regulation of transcription, DNA-templated;GO:0044092//negative regulation of molecular function;GO:0045661//regulation of myoblast differentiation;GO:0048511//rhythmic process;GO:0048568//embryonic organ development
ncbi_395847	86	74	173	79	217	268	295	358	2.15	1.6	4.43	2.34	5.14	8.09	9.47	8.98	2.63	7.92	1.59044	1.43877e-08	2.33743e-07	MLLT11	protein AF1q	Cellular Processes;Metabolism	Cellular community - eukaryotes;Amino acid metabolism	ko04550//Signaling pathways regulating pluripotency of stem cells;ko00310//Lysine degradation	K11421;K11421	-	-	GO:0006355//regulation of transcription, DNA-templated;GO:0007166//cell surface receptor signaling pathway;GO:0010822//positive regulation of mitochondrion organization;GO:0035556//intracellular signal transduction;GO:0042981//regulation of apoptotic process
ncbi_421582	173	215	175	320	13	0	18	22	3.09	3.31	3.22	6.92	0.23	0	0.42	0.4	4.135	0.2625	-3.9775	1.44822e-08	2.35009e-07	SLC22A3	solute carrier family 22 member 3	-	-	-	-	GO:0031224//intrinsic component of membrane	GO:0015101//organic cation transmembrane transporter activity	GO:0001504//neurotransmitter uptake;GO:0006812//cation transport;GO:0044763//single-organism cellular process
ncbi_416874	563	1336	1217	1196	19	25	2	0	27.29	55.8	60.69	70.08	0.91	1.47	0.13	0	53.465	0.6275	-6.41284	1.48045e-08	2.39965e-07	MYL2	myosin regulatory light chain 2A, cardiac muscle isoform	Cellular Processes;Cellular Processes;Cellular Processes;Environmental Information Processing;Organismal Systems;Organismal Systems;Organismal Systems	Cell motility;Cellular community - eukaryotes;Cellular community - eukaryotes;Signal transduction;Circulatory system;Immune system;Circulatory system	ko04810//Regulation of actin cytoskeleton;ko04510//Focal adhesion;ko04530//Tight junction;ko04371//Apelin signaling pathway;ko04261//Adrenergic signaling in cardiomyocytes;ko04670//Leukocyte transendothelial migration;ko04260//Cardiac muscle contraction	K10351;K10351;K10351;K10351;K10351;K10351;K10351	GO:0005856//cytoskeleton;GO:0043231//intracellular membrane-bounded organelle;GO:0043292//contractile fiber	GO:0003779//actin binding	GO:0001558//regulation of cell growth;GO:0001708//cell fate specification;GO:0003015//heart process;GO:0006941//striated muscle contraction;GO:0030239//myofibril assembly;GO:0055008//cardiac muscle tissue morphogenesis
ncbi_423528	1433	1941	1321	1166	311	418	169	410	9.11	10.52	8.3	8.87	1.86	3.16	1.33	2.52	9.2	2.2175	-2.0527	1.49769e-08	2.42483e-07	PCNX4	pecanex-like protein 4	-	-	-	-	-	-	-
ncbi_423320	19517	25629	21360	17888	7643	7940	6440	9510	323.34	369.43	382.09	359.63	126.04	172.87	153.79	165.17	358.623	154.468	-1.21516	1.51219e-08	2.44273e-07	CFL2	cofilin-2	Cellular Processes;Organismal Systems;Organismal Systems	Cell motility;Development;Immune system	ko04810//Regulation of actin cytoskeleton;ko04360//Axon guidance;ko04666//Fc gamma R-mediated phagocytosis	K05765;K05765;K05765	GO:0005856//cytoskeleton;GO:0031988//membrane-bounded vesicle;GO:0044421//extracellular region part;GO:0044428//nuclear part;GO:0044449//contractile fiber part	GO:0008092//cytoskeletal protein binding	GO:0019725//cellular homeostasis;GO:0030834//regulation of actin filament depolymerization;GO:0031032//actomyosin structure organization;GO:0048814//regulation of dendrite morphogenesis
ncbi_424050	4100	4319	3608	4218	1362	557	657	1177	9.66	8.74	8.73	11.99	3.13	1.57	1.99	2.77	9.78	2.365	-2.04799	1.53455e-08	2.47604e-07	HECW2	E3 ubiquitin-protein ligase HECW2	-	-	-	-	-	GO:0003824//catalytic activity	GO:0032446//protein modification by small protein conjugation
ncbi_396215	1163	1336	1289	1109	478	372	518	316	38.54	38.19	43.92	44.45	15.54	14.84	22.22	10.59	41.275	15.7975	-1.38557	1.54218e-08	2.48552e-07	MYL9	myosin regulatory light chain 2, smooth muscle major isoform	Environmental Information Processing;Cellular Processes;Cellular Processes;Cellular Processes;Organismal Systems;Environmental Information Processing;Organismal Systems;Organismal Systems	Signal transduction;Cell motility;Cellular community - eukaryotes;Cellular community - eukaryotes;Endocrine system;Signal transduction;Circulatory system;Immune system	ko04024//cAMP signaling pathway;ko04810//Regulation of actin cytoskeleton;ko04510//Focal adhesion;ko04530//Tight junction;ko04921//Oxytocin signaling pathway;ko04022//cGMP - PKG signaling pathway;ko04270//Vascular smooth muscle contraction;ko04670//Leukocyte transendothelial migration	K12755;K12755;K12755;K12755;K12755;K12755;K12755;K12755	GO:0016459//myosin complex;GO:0031674//I band	GO:0046872//metal ion binding	GO:0030168//platelet activation
ncbi_424752	8545	9909	9806	9172	3414	2846	2045	3549	63.14	62.75	73.33	81.63	24.53	25.59	19.24	26.29	70.2125	23.9125	-1.55396	1.59255e-08	2.558e-07	LIMS2	LIM and senescent cell antigen-like-containing domain protein 2 isoform X1	-	-	-	-	-	GO:0046914//transition metal ion binding	GO:0007229//integrin-mediated signaling pathway;GO:0034330//cell junction organization;GO:0042981//regulation of apoptotic process;GO:0050680//negative regulation of epithelial cell proliferation;GO:0098602//single organism cell adhesion
ncbi_386579	1390	1841	1913	1277	436	401	668	381	13.63	14.7	18.64	14.68	3.81	4.58	8.18	3.66	15.4125	5.0575	-1.6076	1.61832e-08	2.59351e-07	RPS6KA1L	ribosomal protein S6 kinase 2 alpha	Environmental Information Processing;Organismal Systems;Environmental Information Processing;Organismal Systems;Cellular Processes;Organismal Systems;Organismal Systems	Signal transduction;Environmental adaptation;Signal transduction;Nervous system;Cell growth and death;Endocrine system;Nervous system	ko04010//MAPK signaling pathway;ko04714//Thermogenesis;ko04150//mTOR signaling pathway;ko04722//Neurotrophin signaling pathway;ko04114//Oocyte meiosis;ko04914//Progesterone-mediated oocyte maturation;ko04720//Long-term potentiation	K04373;K04373;K04373;K04373;K04373;K04373;K04373	-	-	-
ncbi_417919	698	601	644	654	210	247	211	231	8.22	6.1	7.8	9.31	2.43	3.53	3.23	2.74	7.8575	2.9825	-1.39755	1.63407e-08	2.6158e-07	ELK3	ETS domain-containing protein Elk-3	-	-	-	-	GO:0043231//intracellular membrane-bounded organelle	GO:0000982//transcription factor activity, RNA polymerase II core promoter proximal region sequence-specific binding;GO:0003712//transcription cofactor activity;GO:0044212//transcription regulatory region DNA binding	GO:0006357//regulation of transcription from RNA polymerase II promoter;GO:0009611//response to wounding;GO:0044767//single-organism developmental process;GO:0048646//anatomical structure formation involved in morphogenesis
ncbi_100996929	857	875	722	581	278	273	316	204	48.7	42.61	42.43	39.76	15.36	18.66	23.53	11.62	43.375	17.2925	-1.32672	1.64876e-08	2.63635e-07	MYL6	myosin light polypeptide 6 isoform X2	Cellular Processes;Organismal Systems;Organismal Systems	Cellular community - eukaryotes;Endocrine system;Circulatory system	ko04530//Tight junction;ko04921//Oxytocin signaling pathway;ko04270//Vascular smooth muscle contraction	K12751;K12751;K12751	GO:0031988//membrane-bounded vesicle;GO:0032982//myosin filament;GO:0044444//cytoplasmic part	GO:0003779//actin binding;GO:0005198//structural molecule activity;GO:0042623//ATPase activity, coupled;GO:0046872//metal ion binding	GO:0003012//muscle system process;GO:0014706//striated muscle tissue development;GO:0030036//actin cytoskeleton organization;GO:0033275//actin-myosin filament sliding
ncbi_424926	5904	6924	7053	4775	11666	10427	18317	7757	63.72	64.39	78.32	62.3	123.89	136.56	256.95	84.46	67.1825	150.465	1.16327	1.70187e-08	2.70918e-07	PSMD1	26S proteasome non-ATPase regulatory subunit 1	Genetic Information Processing	Folding, sorting and degradation	ko03050//Proteasome	K03032	GO:0000502//proteasome complex;GO:0031988//membrane-bounded vesicle	-	GO:0009894//regulation of catabolic process
ncbi_396111	5575	6334	5571	4299	17675	13143	6106	24721	12.49	12.21	12.83	11.63	39.36	36.28	17.94	56.62	12.29	37.55	1.61133	1.70194e-08	2.70918e-07	RYR3	ryanodine receptor 3 isoform X1	Environmental Information Processing;Organismal Systems;Environmental Information Processing;Organismal Systems;Organismal Systems	Signal transduction;Endocrine system;Signal transduction;Environmental adaptation;Digestive system	ko04020//Calcium signaling pathway;ko04921//Oxytocin signaling pathway;ko04371//Apelin signaling pathway;ko04713//Circadian entrainment;ko04970//Salivary secretion	K04963;K04963;K04963;K04963;K04963	-	-	-
ncbi_415372	77	186	120	94	374	341	172	459	4.21	8.72	6.71	6.2	19.99	22.51	12.18	25.16	6.46	19.96	1.62751	1.72796e-08	2.74444e-07	RPS27L	40S ribosomal protein S27-like	Genetic Information Processing	Translation	ko03010//Ribosome	K02978	GO:0015935//small ribosomal subunit;GO:0043231//intracellular membrane-bounded organelle	GO:0003723//RNA binding;GO:0016505//peptidase activator activity involved in apoptotic process;GO:0043169//cation binding;GO:0090079//translation regulator activity, nucleic acid binding	GO:0006259//DNA metabolic process;GO:0006417//regulation of translation;GO:0008630//intrinsic apoptotic signaling pathway in response to DNA damage;GO:0043280//positive regulation of cysteine-type endopeptidase activity involved in apoptotic process;GO:0044773//mitotic DNA damage checkpoint
ncbi_374100	994	1336	1232	1080	328	444	443	401	8.09	9.36	10.31	10.62	2.63	4.38	4.68	3.29	9.595	3.745	-1.35732	1.81281e-08	2.86319e-07	FLT1	vascular endothelial growth factor receptor 1 precursor	Environmental Information Processing;Environmental Information Processing;Cellular Processes;Environmental Information Processing;Environmental Information Processing;Environmental Information Processing	Signal transduction;Signal transduction;Cellular community - eukaryotes;Signal transduction;Signal transduction;Signal transduction	ko04151//PI3K-Akt signaling pathway;ko04010//MAPK signaling pathway;ko04510//Focal adhesion;ko04014//Ras signaling pathway;ko04015//Rap1 signaling pathway;ko04066//HIF-1 signaling pathway	K05096;K05096;K05096;K05096;K05096;K05096	GO:0005924//cell-substrate adherens junction;GO:0016021//integral component of membrane;GO:0043231//intracellular membrane-bounded organelle;GO:0043234//protein complex	GO:0005021//vascular endothelial growth factor-activated receptor activity;GO:0005515//protein binding;GO:0032550//purine ribonucleoside binding	GO:0007389//pattern specification process;GO:0009967//positive regulation of signal transduction;GO:0010518//positive regulation of phospholipase activity;GO:0014066//regulation of phosphatidylinositol 3-kinase signaling;GO:0030334//regulation of cell migration;GO:0030595//leukocyte chemotaxis;GO:0042327//positive regulation of phosphorylation;GO:0043405//regulation of MAP kinase activity;GO:0043…
ncbi_423316	147	159	230	177	452	573	267	390	1.09	1.01	1.75	1.58	3.29	5.14	2.56	2.91	1.3575	3.475	1.35606	1.92546e-08	3.03101e-07	EGLN3	egl nine homolog 3	-	-	-	-	GO:0043231//intracellular membrane-bounded organelle	GO:0019842//vitamin binding;GO:0031543//peptidyl-proline dioxygenase activity;GO:0046914//transition metal ion binding	GO:0006464//cellular protein modification process;GO:0008283//cell proliferation;GO:0019471//4-hydroxyproline metabolic process;GO:0043280//positive regulation of cysteine-type endopeptidase activity involved in apoptotic process
ncbi_427721	2319	1182	1706	1921	562	386	302	416	6.84	3	5.17	6.85	1.62	1.38	1.16	1.24	5.465	1.35	-2.01726	1.97582e-08	3.10635e-07	NOS1	nitric oxide synthase, brain isoform X1	Metabolism;Environmental Information Processing;Environmental Information Processing;Cellular Processes;Organismal Systems;Organismal Systems;Organismal Systems;Organismal Systems;Metabolism;Metabolism	Global and overview maps;Signal transduction;Signal transduction;Transport and catabolism;Endocrine system;Environmental adaptation;Digestive system;Nervous system;Amino acid metabolism;Amino acid metabolism	ko01100//Metabolic pathways;ko04020//Calcium signaling pathway;ko04371//Apelin signaling pathway;ko04145//Phagosome;ko04926//Relaxin signaling pathway;ko04713//Circadian entrainment;ko04970//Salivary secretion;ko04730//Long-term depression;ko00330//Arginine and proline metabolism;ko00220//Arginine biosynthesis	K13240;K13240;K13240;K13240;K13240;K13240;K13240;K13240;K13240;K13240	GO:0005783//endoplasmic reticulum;GO:0005886//plasma membrane;GO:0043232//intracellular non-membrane-bounded organelle;GO:0098589//membrane region	GO:0005515//protein binding;GO:0016491//oxidoreductase activity;GO:0032553//ribonucleotide binding;GO:0046906//tetrapyrrole binding;GO:0046914//transition metal ion binding	GO:0002026//regulation of the force of heart contraction;GO:0006357//regulation of transcription from RNA polymerase II promoter;GO:0006814//sodium ion transport;GO:0006936//muscle contraction;GO:0006950//response to stress;GO:0017014//protein nitrosylation;GO:0031058//positive regulation of histone modification;GO:0031328//positive regulation of cellular biosynthetic process;GO:0042493//response…
ncbi_404536	3331	3638	2203	1780	846	778	583	385	62.84	59.11	42.76	40.62	15.7	17.81	14.29	7.32	51.3325	13.78	-1.8973	1.9777e-08	3.10635e-07	ADIPOQ	adiponectin precursor	Environmental Information Processing;Organismal Systems;Organismal Systems;Organismal Systems	Signal transduction;Aging;Endocrine system;Endocrine system	ko04152//AMPK signaling pathway;ko04211//Longevity regulating pathway - mammal;ko03320//PPAR signaling pathway;ko04920//Adipocytokine signaling pathway	K07296;K07296;K07296;K07296	GO:0031988//membrane-bounded vesicle;GO:0043231//intracellular membrane-bounded organelle;GO:0044421//extracellular region part	GO:0005102//receptor binding;GO:0031406//carboxylic acid binding;GO:0046983//protein dimerization activity	GO:0001933//negative regulation of protein phosphorylation;GO:0001960//negative regulation of cytokine-mediated signaling pathway;GO:0002762//negative regulation of myeloid leukocyte differentiation;GO:0006111//regulation of gluconeogenesis;GO:0006355//regulation of transcription, DNA-templated;GO:0006979//response to oxidative stress;GO:0007009//plasma membrane organization;GO:0008217//regulatio…
ncbi_427305	1827	2401	1387	1628	456	631	310	493	20.28	22.55	15.47	22.13	5.25	9.14	4.78	5.74	20.1075	6.2275	-1.69101	2.01098e-08	3.15513e-07	TMEM38B	trimeric intracellular cation channel type B isoform X1	-	-	-	-	GO:0043231//intracellular membrane-bounded organelle	-	GO:0006812//cation transport
ncbi_395589	138	143	80	124	344	184	300	220	1.65	1.48	0.99	1.95	4.92	2.69	5.79	2.67	1.5175	4.0175	1.4046	2.04789e-08	3.20949e-07	MEIS1	homeobox protein Meis1 isoform X1	Cellular Processes	Cellular community - eukaryotes	ko04550//Signaling pathways regulating pluripotency of stem cells	K15613	GO:0043231//intracellular membrane-bounded organelle;GO:0043234//protein complex	GO:0000982//transcription factor activity, RNA polymerase II core promoter proximal region sequence-specific binding;GO:0003677//DNA binding;GO:0046983//protein dimerization activity	GO:0001568//blood vessel development;GO:0006357//regulation of transcription from RNA polymerase II promoter;GO:0045596//negative regulation of cell differentiation;GO:0048646//anatomical structure formation involved in morphogenesis;GO:0061515//myeloid cell development
ncbi_428172	210	259	201	137	6	41	11	9	3.66	3.89	3.61	2.89	0.1	0.87	0.25	0.16	3.5125	0.345	-3.34783	2.05099e-08	3.2108e-07	PADI2	protein-arginine deiminase type-2	-	-	-	-	GO:0000785//chromatin;GO:0031988//membrane-bounded vesicle	GO:0035258//steroid hormone receptor binding;GO:0046872//metal ion binding	GO:0001672//regulation of chromatin assembly or disassembly;GO:0001960//negative regulation of cytokine-mediated signaling pathway;GO:0002689//negative regulation of leukocyte chemotaxis;GO:0006338//chromatin remodeling;GO:0030518//intracellular steroid hormone receptor signaling pathway;GO:0036414//histone citrullination;GO:0048856//anatomical structure development
ncbi_415505	1750	2706	1724	1606	626	739	489	664	14.2	18.91	14.39	15.75	5	7.27	5.16	5.43	15.8125	5.715	-1.46824	2.11424e-08	3.30618e-07	FAM174B	membrane protein FAM174B	-	-	-	-	-	-	-
ncbi_769230	47	98	98	40	9	3	7	2	0.28	0.51	0.6	0.29	0.05	0.02	0.05	0.01	0.42	0.0325	-3.69188	2.14136e-08	3.34123e-07	PCSK1	neuroendocrine convertase 1	-	-	-	-	GO:0044421//extracellular region part	GO:0004175//endopeptidase activity	GO:0006518//peptide metabolic process;GO:0016485//protein processing
ncbi_107054982	1003	1029	1601	985	2183	2287	4212	1943	12.99	11.43	21.29	15.42	27.77	35.86	70.9	25.13	15.2825	39.915	1.38505	2.18169e-08	3.39669e-07	LOC107054982	zinc finger MIZ domain-containing protein 2 isoform X1	-	-	-	-	GO:0005657//replication fork;GO:0043231//intracellular membrane-bounded organelle	GO:0003713//transcription coactivator activity;GO:0046914//transition metal ion binding	GO:0006357//regulation of transcription from RNA polymerase II promoter
ncbi_426557	208	55	271	215	1	5	16	15	1.33	0.3	1.76	1.63	0.01	0.04	0.12	0.09	1.255	0.065	-4.2711	2.24097e-08	3.48516e-07	RGS8	regulator of G-protein signaling 8 isoform X1	-	-	-	-	-	-	-
ncbi_776816	99550	114463	108626	92735	44876	33384	49607	41000	1838.87	1819.96	2058.2	2061.53	812.05	746.66	1181.67	769.02	1944.64	877.35	-1.14828	2.26196e-08	3.50839e-07	ACTC2L	actin, cytoplasmic 2 isoform X1	Organismal Systems;Cellular Processes;Cellular Processes;Environmental Information Processing;Cellular Processes;Organismal Systems;Environmental Information Processing;Cellular Processes;Cellular Processes;Organismal Systems;Organismal Systems;Organismal Systems;Cellular Processes;Organismal Systems;Environmental Information Processing;Organismal Systems	Environmental adaptation;Cell motility;Cellular community - eukaryotes;Signal transduction;Cellular community - eukaryotes;Endocrine system;Signal transduction;Transport and catabolism;Cell growth and death;Immune system;Endocrine system;Immune system;Cellular community - eukaryotes;Digestive system;Signal transduction;Sensory system	ko04714//Thermogenesis;ko04810//Regulation of actin cytoskeleton;ko04510//Focal adhesion;ko04015//Rap1 signaling pathway;ko04530//Tight junction;ko04921//Oxytocin signaling pathway;ko04390//Hippo signaling pathway;ko04145//Phagosome;ko04210//Apoptosis;ko04611//Platelet activation;ko04919//Thyroid hormone signaling pathway;ko04670//Leukocyte transendothelial migration;ko04520//Adherens junction;ko…	K05692;K05692;K05692;K05692;K05692;K05692;K05692;K05692;K05692;K05692;K05692;K05692;K05692;K05692;K05692;K05692	GO:0005856//cytoskeleton;GO:0016020//membrane;GO:0031988//membrane-bounded vesicle;GO:0043005//neuron projection;GO:0043231//intracellular membrane-bounded organelle;GO:0043234//protein complex;GO:0043292//contractile fiber;GO:0044421//extracellular region part;GO:0044456//synapse part	GO:0005198//structural molecule activity;GO:0019900//kinase binding;GO:0032550//purine ribonucleoside binding;GO:0044389//ubiquitin-like protein ligase binding	GO:0001894//tissue homeostasis;GO:0002431//Fc receptor mediated stimulatory signaling pathway;GO:0006952//defense response;GO:0007169//transmembrane receptor protein tyrosine kinase signaling pathway;GO:0022607//cellular component assembly;GO:0030168//platelet activation;GO:0031032//actomyosin structure organization;GO:0035556//intracellular signal transduction;GO:0045216//cell-cell junction orga…
ncbi_422005	870	1366	830	878	1264	3099	2281	2014	18.86	25.52	18.51	23.01	26.96	81.53	64.27	44.05	21.475	54.2025	1.3357	2.26332e-08	3.50839e-07	CCDC25	coiled-coil domain-containing protein 25	-	-	-	-	-	-	-
ncbi_769840	583	634	199	384	3976	3115	541	1743	6.55	6.16	2.3	5.22	43.96	42.47	7.9	19.76	5.0575	28.5225	2.4956	2.26702e-08	3.5103e-07	KY	kyphoscoliosis peptidase isoform X1	-	-	-	-	-	-	GO:0050808//synapse organization
ncbi_100859371	27	118	18	71	0	0	0	1	0.13	0.48	0.09	0.41	0	0	0	0	0.2775	0.001	-8.11634	2.27369e-08	3.51678e-07	PRG4	proteoglycan 4	-	-	-	-	-	-	GO:0002376//immune system process;GO:0008283//cell proliferation;GO:0044707//single-multicellular organism process;GO:0050789//regulation of biological process
ncbi_415462	6992	6611	5098	4961	1410	1394	1822	2454	175.07	143.47	131.87	150.2	34.22	42.16	59.66	61.03	150.153	49.2675	-1.60772	2.29976e-08	3.55324e-07	TM6SF1	transmembrane 6 superfamily member 1	-	-	-	-	-	-	-
ncbi_420463	4009	3476	3918	2312	1127	1003	1028	1422	34.72	25.94	34.91	24.21	9.6	10.54	11.57	12.42	29.945	11.0325	-1.44056	2.3262e-08	3.59019e-07	KLF6	Krueppel-like factor 6	-	-	-	-	GO:0043231//intracellular membrane-bounded organelle	GO:0043169//cation binding	GO:0007166//cell surface receptor signaling pathway
ncbi_428090	2034	3376	2668	2412	548	747	663	990	14.42	20.63	19.47	20.68	3.82	6.43	6.11	7.08	18.8	5.86	-1.68176	2.3325e-08	3.59599e-07	ENDOD1	endonuclease domain-containing 1 protein	-	-	-	-	GO:0031988//membrane-bounded vesicle	GO:0003824//catalytic activity;GO:0043169//cation binding	-
ncbi_395560	10885	9927	7615	9208	2697	3160	2096	3542	74.79	58.36	54.26	76.08	18.46	26.52	18.17	25.49	65.8725	22.16	-1.57172	2.42149e-08	3.72511e-07	NRP1	neuropilin-1 isoform X1	Organismal Systems	Development	ko04360//Axon guidance	K06724	GO:0005768//endosome;GO:0005882//intermediate filament;GO:0005924//cell-substrate adherens junction;GO:0031224//intrinsic component of membrane;GO:0043005//neuron projection;GO:0044421//extracellular region part	GO:0004714//transmembrane receptor protein tyrosine kinase activity;GO:0005539//glycosaminoglycan binding;GO:0019838//growth factor binding;GO:0043169//cation binding	GO:0001525//angiogenesis;GO:0001764//neuron migration;GO:0001934//positive regulation of protein phosphorylation;GO:0006810//transport;GO:0008038//neuron recognition;GO:0008045//motor neuron axon guidance;GO:0021559//trigeminal nerve development;GO:0021604//cranial nerve structural organization;GO:0022610//biological adhesion;GO:0030517//negative regulation of axon extension;GO:0035728//response …
ncbi_428865	4535	6323	4504	5991	2093	1766	1520	1501	27.06	32.45	27.66	43.26	12.27	12.78	11.79	9.05	32.6075	11.4725	-1.50702	2.50639e-08	3.84872e-07	ARHGAP1	rho GTPase-activating protein 1 isoform X1	-	-	-	-	-	-	-
ncbi_424315	511	382	480	319	130	66	49	106	10.4	6.7	10.05	7.85	2.6	1.63	1.3	2.18	8.75	1.9275	-2.18255	2.50726e-08	3.84872e-07	TNFAIP6	tumor necrosis factor-inducible gene 6 protein precursor	-	-	-	-	-	-	GO:0022610//biological adhesion
ncbi_421681	633	896	358	536	190	123	139	101	1.75	2.13	1.02	1.78	0.51	0.41	0.49	0.28	1.67	0.4225	-1.98282	2.51657e-08	3.85884e-07	ARFGEF3	brefeldin A-inhibited guanine nucleotide-exchange protein 3 isoform X1	-	-	-	-	-	-	GO:0010921//regulation of phosphatase activity;GO:0043087//regulation of GTPase activity
ncbi_426888	3889	4205	4807	4047	1175	1400	1582	833	42.88	39.98	54.53	53.95	12.77	18.74	22.67	9.31	47.835	15.8725	-1.59154	2.55748e-08	3.9131e-07	RAPGEF3	rap guanine nucleotide exchange factor 3 isoform X1	Environmental Information Processing;Environmental Information Processing;Environmental Information Processing;Organismal Systems;Organismal Systems;Organismal Systems;Organismal Systems	Signal transduction;Signal transduction;Signal transduction;Circulatory system;Immune system;Nervous system;Nervous system	ko04024//cAMP signaling pathway;ko04015//Rap1 signaling pathway;ko04072//Phospholipase D signaling pathway;ko04261//Adrenergic signaling in cardiomyocytes;ko04670//Leukocyte transendothelial migration;ko04726//Serotonergic synapse;ko04720//Long-term potentiation	K08014;K08014;K08014;K08014;K08014;K08014;K08014	-	-	-
ncbi_419777	248	295	235	96	33	44	51	30	5.49	5.51	5.23	2.36	0.67	1.17	1.5	0.55	4.6475	0.9725	-2.25668	2.67899e-08	4.06399e-07	JAML	junctional adhesion molecule-like isoform X1	-	-	-	-	GO:0016020//membrane;GO:0043296//apical junction complex	GO:0046983//protein dimerization activity	GO:0042110//T cell activation;GO:0045123//cellular extravasation;GO:0050679//positive regulation of epithelial cell proliferation;GO:0071621//granulocyte chemotaxis;GO:0098742//cell-cell adhesion via plasma-membrane adhesion molecules
ncbi_424744	169	247	189	224	400	461	285	374	1.38	1.72	1.65	2.2	3.42	4.36	3.29	3.06	1.7375	3.5325	1.02368	2.73501e-08	4.14455e-07	NGEF	ephexin-1 isoform X1	Organismal Systems	Development	ko04360//Axon guidance	K07525	-	-	GO:0043087//regulation of GTPase activity
ncbi_422732	541	513	313	275	683	928	628	694	6.85	5.59	4.08	4.21	8.49	14.24	10.32	8.85	5.1825	10.475	1.01523	2.79514e-08	4.23115e-07	VPS37A	vacuolar protein sorting-associated protein 37A	Cellular Processes	Transport and catabolism	ko04144//Endocytosis	K12185	GO:0005815//microtubule organizing center;GO:0043231//intracellular membrane-bounded organelle	-	-
ncbi_395215	532	824	507	672	216	93	81	129	2.41	3.38	2.51	3.76	0.97	0.55	0.51	0.61	3.015	0.66	-2.19162	2.92354e-08	4.41141e-07	SDK2	protein sidekick-2 precursor	-	-	-	-	GO:0031224//intrinsic component of membrane	-	GO:0022610//biological adhesion
ncbi_418631	80	157	111	101	187	214	185	220	1.27	2.14	1.78	1.92	2.91	4.1	3.8	3.49	1.7775	3.575	1.00809	2.94118e-08	4.43332e-07	GEMIN8	gem-associated protein 8	Genetic Information Processing	Translation	ko03013//RNA transport	K13136	-	-	-
ncbi_395701	348	489	357	262	77	42	26	96	4.73	5.73	5.01	4.33	1.03	0.7	0.46	1.32	4.95	0.8775	-2.49596	2.97746e-08	4.47849e-07	EZR	ezrin	Cellular Processes;Cellular Processes;Organismal Systems;Organismal Systems	Cell motility;Cellular community - eukaryotes;Immune system;Digestive system	ko04810//Regulation of actin cytoskeleton;ko04530//Tight junction;ko04670//Leukocyte transendothelial migration;ko04971//Gastric acid secretion	K08007;K08007;K08007;K08007	GO:0005815//microtubule organizing center;GO:0005886//plasma membrane;GO:0005924//cell-substrate adherens junction;GO:0015629//actin cytoskeleton;GO:0031254//cell trailing edge;GO:0031988//membrane-bounded vesicle;GO:0042995//cell projection;GO:0044421//extracellular region part;GO:0044425//membrane part;GO:0044444//cytoplasmic part	GO:0003723//RNA binding;GO:0003779//actin binding	GO:0001885//endothelial cell development;GO:0006898//receptor-mediated endocytosis;GO:0010467//gene expression;GO:0016337//single organismal cell-cell adhesion;GO:0022406//membrane docking;GO:0022607//cellular component assembly;GO:0061245//establishment or maintenance of bipolar cell polarity
ncbi_101751890	1	8	6	8	52	60	21	49	0.01	0.05	0.04	0.07	0.36	0.51	0.19	0.35	0.0425	0.3525	3.05209	3.04619e-08	4.57703e-07	LOC101751890	nascent polypeptide-associated complex subunit alpha, muscle-specific form-like	Environmental Information Processing	Signaling molecules and interaction	ko04514//Cell adhesion molecules (CAMs)	K07377	GO:0016020//membrane	GO:0005102//receptor binding;GO:0016247//channel regulator activity	GO:0001505//regulation of neurotransmitter levels;GO:0001941//postsynaptic membrane organization;GO:0007267//cell-cell signaling;GO:0016337//single organismal cell-cell adhesion;GO:0022607//cellular component assembly;GO:0031223//auditory behavior;GO:0043113//receptor clustering;GO:0044707//single-multicellular organism process;GO:0051703//intraspecies interaction between organisms
ncbi_419336	286	415	370	338	78	49	30	100	4.69	3.96	6.09	6.03	1.3	1.05	0.84	2.08	5.1925	1.3175	-1.97863	3.14124e-08	4.70987e-07	DOK5	docking protein 5 isoform X1	-	-	-	-	-	GO:0004871//signal transducer activity;GO:0005102//receptor binding	GO:0007167//enzyme linked receptor protein signaling pathway;GO:0048731//system development
ncbi_427187	3574	3433	2194	2134	1069	723	894	1048	48.18	39.88	30.43	34.78	14.18	11.83	15.66	14.25	38.3175	13.98	-1.45464	3.37911e-08	5.05053e-07	C7	complement component C7 precursor	-	-	-	-	GO:0031988//membrane-bounded vesicle	-	GO:0002376//immune system process
ncbi_416350	833	938	771	703	325	277	282	383	9.24	8.94	8.78	9.44	3.53	3.72	4.05	4.27	9.1	3.8925	-1.22517	3.59575e-08	5.35956e-07	PPP2R2B	serine/threonine-protein phosphatase 2A 55 kDa regulatory subunit B beta isoform isoform X1	Environmental Information Processing;Cellular Processes;Environmental Information Processing;Organismal Systems;Organismal Systems;Environmental Information Processing;Environmental Information Processing;Genetic Information Processing;Environmental Information Processing	Signal transduction;Cellular community - eukaryotes;Signal transduction;Circulatory system;Nervous system;Signal transduction;Signal transduction;Translation;Signal transduction	ko04151//PI3K-Akt signaling pathway;ko04530//Tight junction;ko04390//Hippo signaling pathway;ko04261//Adrenergic signaling in cardiomyocytes;ko04728//Dopaminergic synapse;ko04152//AMPK signaling pathway;ko04071//Sphingolipid signaling pathway;ko03015//mRNA surveillance pathway;ko04391//Hippo signaling pathway -fly	K04354;K04354;K04354;K04354;K04354;K04354;K04354;K04354;K04354	GO:0031966//mitochondrial membrane;GO:0043232//intracellular non-membrane-bounded organelle	GO:0005515//protein binding;GO:0019888//protein phosphatase regulator activity	GO:0000266//mitochondrial fission;GO:0006605//protein targeting;GO:0043065//positive regulation of apoptotic process;GO:0043666//regulation of phosphoprotein phosphatase activity
ncbi_419827	1349	1277	1246	794	1945	2165	3185	1450	9.74	7.87	8.97	6.96	13.65	18.58	28.97	10.5	8.385	17.925	1.09609	3.75621e-08	5.57891e-07	TMCC2	transmembrane and coiled-coil domains protein 2 isoform X1	-	-	-	-	-	-	-
ncbi_395264	232	65	105	60	950	537	250	405	3.71	0.9	1.72	1.16	14.88	10.43	5.2	6.54	1.8725	9.2625	2.30644	3.8027e-08	5.63617e-07	ALDH1A1	retinal dehydrogenase 1 isoform X1	Metabolism;Metabolism	Global and overview maps;Metabolism of cofactors and vitamins	ko01100//Metabolic pathways;ko00830//Retinol metabolism	K07249;K07249	GO:0031988//membrane-bounded vesicle;GO:0044424//intracellular part	GO:0016620//oxidoreductase activity, acting on the aldehyde or oxo group of donors, NAD or NADP as acceptor	GO:0001523//retinoid metabolic process
ncbi_418610	2834	3678	2577	2162	1161	1234	996	937	63.43	70.31	58.52	58.05	25.65	33.02	28.59	20.89	62.5775	27.0375	-1.21068	4.06829e-08	6.02354e-07	PDHA1	pyruvate dehydrogenase E1 component subunit alpha, somatic form, mitochondrial isoform X1	Metabolism;Metabolism;Environmental Information Processing;Organismal Systems;Metabolism;Metabolism;Metabolism	Global and overview maps;Global and overview maps;Signal transduction;Endocrine system;Carbohydrate metabolism;Carbohydrate metabolism;Carbohydrate metabolism	ko01100//Metabolic pathways;ko01200//Carbon metabolism;ko04066//HIF-1 signaling pathway;ko04922//Glucagon signaling pathway;ko00010//Glycolysis / Gluconeogenesis;ko00620//Pyruvate metabolism;ko00020//Citrate cycle (TCA cycle)	K00161;K00161;K00161;K00161;K00161;K00161;K00161	GO:0043227//membrane-bounded organelle	GO:0016903//oxidoreductase activity, acting on the aldehyde or oxo group of donors	GO:0006090//pyruvate metabolic process
ncbi_423014	702	911	764	565	287	296	331	266	3.17	3.48	3.47	3.17	1.27	1.61	1.86	1.24	3.3225	1.495	-1.15212	4.14805e-08	6.13522e-07	PLCB2	1-phosphatidylinositol 4,5-bisphosphate phosphodiesterase beta-2 isoform X1	Metabolism;Environmental Information Processing;Environmental Information Processing;Organismal Systems;Environmental Information Processing;Environmental Information Processing;Environmental Information Processing;Organismal Systems;Environmental Information Processing;Organismal Systems;Organismal Systems;Organismal Systems;Organismal Systems;Organismal Systems;Organismal Systems;Organismal Sys…	Global and overview maps;Signal transduction;Signal transduction;Endocrine system;Signal transduction;Signal transduction;Signal transduction;Immune system;Signal transduction;Immune system;Circulatory system;Nervous system;Immune system;Circulatory system;Nervous system;Endocrine system;Endocrine system;Endocrine system;Signal transduction;Environmental adaptation;Nervous system;Nervous system;N…	ko01100//Metabolic pathways;ko04015//Rap1 signaling pathway;ko04020//Calcium signaling pathway;ko04921//Oxytocin signaling pathway;ko04022//cGMP - PKG signaling pathway;ko04072//Phospholipase D signaling pathway;ko04371//Apelin signaling pathway;ko04062//Chemokine signaling pathway;ko04310//Wnt signaling pathway;ko04621//NOD-like receptor signaling pathway;ko04261//Adrenergic signaling in cardiom…	K05858;K05858;K05858;K05858;K05858;K05858;K05858;K05858;K05858;K05858;K05858;K05858;K05858;K05858;K05858;K05858;K05858;K05858;K05858;K05858;K05858;K05858;K05858;K05858;K05858;K05858;K05858;K05858;K05858;K05858;K05858;K05858;K05858;K05858;K05858;K05858;K05858;K05858;K05858;K05858;K05858;K05858;K05858;K05858;K05858	GO:0044444//cytoplasmic part	GO:0004629//phospholipase C activity;GO:0046872//metal ion binding;GO:0060089//molecular transducer activity	GO:0006629//lipid metabolic process;GO:0007165//signal transduction;GO:0050909//sensory perception of taste
ncbi_420502	536	827	706	709	156	175	196	262	7.58	10.08	10.27	12.13	2.16	3	3.59	3.74	10.015	3.1225	-1.68139	4.16495e-08	6.15381e-07	OTUD1	OTU domain-containing protein 1	-	-	-	-	-	-	GO:0016579//protein deubiquitination
ncbi_769595	896	959	1120	814	263	305	403	312	3.38	3.12	4.34	3.71	0.97	1.37	1.96	1.19	3.6375	1.3725	-1.40614	4.20537e-08	6.20707e-07	WTIP	Wilms tumor protein 1-interacting protein	Environmental Information Processing;Environmental Information Processing;Environmental Information Processing	Signal transduction;Signal transduction;Signal transduction	ko04390//Hippo signaling pathway;ko04391//Hippo signaling pathway -fly;ko04392//Hippo signaling pathway - multiple species	K16682;K16682;K16682	GO:0030054//cell junction;GO:0043229//intracellular organelle	GO:0003712//transcription cofactor activity;GO:0046914//transition metal ion binding	GO:0006950//response to stress;GO:0006996//organelle organization;GO:0014031//mesenchymal cell development;GO:0022603//regulation of anatomical structure morphogenesis;GO:0032989//cellular component morphogenesis;GO:0034645//cellular macromolecule biosynthetic process;GO:0035195//gene silencing by miRNA;GO:0035330//regulation of hippo signaling;GO:1902679//negative regulation of RNA biosynthetic …
ncbi_770136	130	183	152	205	42	41	26	34	1.18	1.43	1.42	2.24	0.37	0.45	0.31	0.31	1.5675	0.36	-2.1224	4.31628e-08	6.36416e-07	ZNF503	zinc finger protein 503	-	-	-	-	GO:0043231//intracellular membrane-bounded organelle	GO:0000989//transcription factor activity, transcription factor binding;GO:0043169//cation binding;GO:0097159//organic cyclic compound binding	GO:0006355//regulation of transcription, DNA-templated;GO:0007420//brain development;GO:0008283//cell proliferation;GO:0048048//embryonic eye morphogenesis;GO:0070314//G1 to G0 transition
ncbi_420701	3656	5391	3650	5038	1577	1101	1596	1317	51.48	65.41	52.88	85.76	21.85	18.81	29.21	18.71	63.8825	22.145	-1.52844	4.41292e-08	6.48645e-07	LIMD1	LIM domain-containing protein 1	Environmental Information Processing;Environmental Information Processing;Environmental Information Processing	Signal transduction;Signal transduction;Signal transduction	ko04390//Hippo signaling pathway;ko04391//Hippo signaling pathway -fly;ko04392//Hippo signaling pathway - multiple species	K16682;K16682;K16682	GO:0005912//adherens junction;GO:0044424//intracellular part	GO:0046872//metal ion binding	GO:0001649//osteoblast differentiation;GO:0006355//regulation of transcription, DNA-templated;GO:0006996//organelle organization;GO:0009968//negative regulation of signal transduction;GO:0035195//gene silencing by miRNA;GO:0048856//anatomical structure development;GO:0050793//regulation of developmental process
ncbi_417708	8	1	1	1	67	22	55	23	0.15	0.02	0.02	0.02	1.2	0.49	1.3	0.42	0.0525	0.8525	4.02131	4.6555e-08	6.83594e-07	SYPL1	synaptophysin-like protein 1	-	-	-	-	GO:0012505//endomembrane system;GO:0016023//cytoplasmic, membrane-bounded vesicle;GO:0031224//intrinsic component of membrane	-	GO:0051234//establishment of localization
ncbi_427666	409	1843	185	512	49	23	9	76	4.9	19.28	2.28	8.29	0.67	0.38	0.16	1.07	8.6875	0.57	-3.92991	4.74054e-08	6.94643e-07	C1QTNF8	complement C1q tumor necrosis factor-related protein 8	-	-	-	-	GO:0044421//extracellular region part	GO:0005515//protein binding	GO:0051291//protein heterooligomerization
ncbi_424026	403	411	474	224	113	82	127	85	3.89	3.42	4.71	2.61	1.07	0.96	1.59	0.83	3.6575	1.1125	-1.71705	4.78717e-08	7.00752e-07	ARL4C	ADP-ribosylation factor-like protein 4C	-	-	-	-	GO:0016020//membrane;GO:0044424//intracellular part	GO:0015631//tubulin binding;GO:0032550//purine ribonucleoside binding	GO:0016192//vesicle-mediated transport;GO:0035556//intracellular signal transduction
ncbi_428181	4416	5830	3860	4040	1856	1640	1760	2088	24.69	29.67	23.14	29.79	12.79	13.67	14.21	12.34	26.8225	13.2525	-1.01718	4.9057e-08	7.16627e-07	SKI	ski oncogene isoform X1	-	-	-	-	GO:0005815//microtubule organizing center;GO:0016604//nuclear body;GO:0043234//protein complex	GO:0003712//transcription cofactor activity;GO:0004857//enzyme inhibitor activity;GO:0008134//transcription factor binding;GO:0019900//kinase binding;GO:0044389//ubiquitin-like protein ligase binding;GO:0046914//transition metal ion binding	GO:0001649//osteoblast differentiation;GO:0008285//negative regulation of cell proliferation;GO:0009798//axis specification;GO:0009887//organ morphogenesis;GO:0009888//tissue development;GO:0010624//regulation of Schwann cell proliferation;GO:0014904//myotube cell development;GO:0017015//regulation of transforming growth factor beta receptor signaling pathway;GO:0019827//stem cell population main…
ncbi_428156	206	237	151	180	27	44	62	35	4.78	4.74	3.61	5.05	0.62	1.24	1.87	0.82	4.545	1.1375	-1.99841	5.15047e-08	7.50837e-07	FOXS1	forkhead box protein S1	-	-	-	-	GO:0043231//intracellular membrane-bounded organelle	GO:0001071//nucleic acid binding transcription factor activity;GO:0003677//DNA binding	GO:0006355//regulation of transcription, DNA-templated;GO:0040014//regulation of multicellular organism growth;GO:0044092//negative regulation of molecular function;GO:0050905//neuromuscular process
ncbi_770613	186	217	193	145	20	3	18	0	2.61	2.65	2.81	2.48	0.27	0.05	0.33	0	2.6375	0.1625	-4.02066	5.2289e-08	7.60709e-07	GORAB	RAB6-interacting golgin isoform X1	Cellular Processes	Cell growth and death	ko04115//p53 signaling pathway	K19748	GO:0043231//intracellular membrane-bounded organelle;GO:0043232//intracellular non-membrane-bounded organelle	-	-
ncbi_373896	158	79	424	515	2639	1369	4326	7840	3.6	1.55	9.9	14.08	58.81	37.75	127.52	178.92	7.2825	100.75	3.7902	5.25787e-08	7.6414e-07	UCP3	mitochondrial uncoupling protein 3 isoform X1	-	-	-	-	GO:0031090//organelle membrane;GO:0031224//intrinsic component of membrane;GO:0043231//intracellular membrane-bounded organelle	GO:0022857//transmembrane transporter activity	GO:0006818//hydrogen transport;GO:0032787//monocarboxylic acid metabolic process;GO:1902582//single-organism intracellular transport
ncbi_396152	814	1099	914	735	265	224	396	232	4.21	4.94	4.98	4.64	1.35	1.4	2.67	1.21	4.6925	1.6575	-1.50135	5.38359e-08	7.80017e-07	RUNX1	runt-related transcription factor 1 isoform X1	Cellular Processes;Organismal Systems	Cellular community - eukaryotes;Immune system	ko04530//Tight junction;ko04659//Th17 cell differentiation	K08367;K08367	GO:0043231//intracellular membrane-bounded organelle;GO:0044420//extracellular matrix component	GO:0001067//regulatory region nucleic acid binding;GO:0001071//nucleic acid binding transcription factor activity;GO:0008134//transcription factor binding;GO:0032550//purine ribonucleoside binding;GO:0046872//metal ion binding;GO:0046983//protein dimerization activity	GO:0002244//hematopoietic progenitor cell differentiation;GO:0002762//negative regulation of myeloid leukocyte differentiation;GO:0002763//positive regulation of myeloid leukocyte differentiation;GO:0006357//regulation of transcription from RNA polymerase II promoter;GO:0010646//regulation of cell communication;GO:0042127//regulation of cell proliferation;GO:0044708//single-organism behavior;GO:0…
ncbi_424473	10	6	17	11	94	30	57	48	0.09	0.05	0.15	0.12	0.81	0.32	0.66	0.43	0.1025	0.555	2.43686	5.47132e-08	7.91113e-07	LOC424473	hornerin isoform X1	-	-	-	-	-	-	-
ncbi_100858368	0	0	1	4	44	25	24	23	0	0	0.05	0.24	1.7	1.35	1.32	1.05	0.0725	1.355	4.22417	5.48407e-08	7.92149e-07	HOXC6	homeobox protein Hox-C6 isoform X1	-	-	-	-	GO:0043231//intracellular membrane-bounded organelle	GO:0001071//nucleic acid binding transcription factor activity;GO:0003677//DNA binding	GO:0001501//skeletal system development;GO:0003002//regionalization;GO:0010468//regulation of gene expression
ncbi_769998	55640	55724	32916	41228	14516	17288	10295	10108	597.89	515.97	363.94	535.61	153.48	225.43	143.79	109.58	503.353	158.07	-1.67101	6.22382e-08	8.96268e-07	RGS5	regulator of G-protein signaling 5	-	-	-	-	-	-	GO:0045744//negative regulation of G-protein coupled receptor protein signaling pathway
ncbi_418185	2681	2891	2127	2207	917	773	783	1148	8.78	8.19	7.17	8.78	2.95	3.07	3.29	3.79	8.23	3.275	-1.3294	6.25105e-08	8.98367e-07	PDE3A	cGMP-inhibited 3',5'-cyclic phosphodiesterase A isoform X1	Environmental Information Processing;Metabolism;Environmental Information Processing;Organismal Systems	Signal transduction;Nucleotide metabolism;Signal transduction;Endocrine system	ko04024//cAMP signaling pathway;ko00230//Purine metabolism;ko04022//cGMP - PKG signaling pathway;ko04924//Renin secretion	K19021;K19021;K19021;K19021	-	-	-
ncbi_107057587	148	247	238	254	32	17	39	58	2.77	3.97	4.55	5.78	0.58	0.38	0.94	1.08	4.2675	0.745	-2.51808	6.37998e-08	9.15969e-07	ARX	homeobox protein ARX isoform X1	-	-	-	-	GO:0043231//intracellular membrane-bounded organelle	GO:0000977//RNA polymerase II regulatory region sequence-specific DNA binding;GO:0001227//transcriptional repressor activity, RNA polymerase II transcription regulatory region sequence-specific binding	GO:0001764//neuron migration;GO:0007586//digestion;GO:0010468//regulation of gene expression;GO:0021536//diencephalon development;GO:0021795//cerebral cortex cell migration;GO:0021843//substrate-independent telencephalic tangential interneuron migration;GO:0021988//olfactory lobe development;GO:0034645//cellular macromolecule biosynthetic process;GO:0045165//cell fate commitment;GO:0045927//posit…
ncbi_421454	77	78	80	74	16	12	20	10	1.88	1.64	2	2.18	0.38	0.35	0.63	0.25	1.925	0.4025	-2.2578	6.39309e-08	9.16925e-07	LRRC73	leucine-rich repeat-containing protein 73	-	-	-	-	-	-	-
[truncated: 1,670 more rows]
