# Supplementary material for: MYH1G-AS is a chromatin-associated lncRNA that regulates skeletal muscle development in chicken
Source: Cell Mol Biol Lett. 2024 Jan 4;29:9. doi: 10.1186/s11658-023-00525-x (PMC10765903; doi:10.1186/s11658-023-00525-x)
Supplement: Supplementary file 4 — Additional file 4: Table S5. Differential expression analysis of lncRNAs between pectoralis major and soleus in 7-week-old Xinghua chicken. [file 11658_2023_525_MOESM4_ESM.xlsx]

## Sheet: Sheet1
Table S5. Differential expression analysis of lncRNAs between pectoralis major and soleus in 7-week-old Xinghua chicken
id	SOL_1_count	SOL_2_count	SOL_3_count	SOL_4_count	PEM_1_count	PEM_2_count	PEM_3_count	PEM_4_count	SOL_1_fpkm	SOL_2_fpkm	SOL_3_fpkm	SOL_4_fpkm	PEM_1_fpkm	PEM_2_fpkm	PEM_3_fpkm	PEM_4_fpkm	SOL_mean	PEM_mean	log2(fc)	PValue	FDR	Symbol	Description
MSTRG.588.8	1895	2121	2052	1571	140	159	108	163	4.66	4.49	5.19	4.67	0.34	0.47	0.35	0.4	4.7525	0.39	-3.60714	1.00385e-32	2.89911e-29	-	-
MSTRG.12988.4	294	435	366	252	16	14	14	12	1.76	2.24	2.26	1.83	0.09	0.1	0.11	0.07	2.0225	0.0925	-4.45054	1.27112e-31	1.8355e-28	-	-
XR_001470485.1	1768	1688	1169	846	0	0	0	0	45.07	37.08	30.68	26.07	0	0	0	0	34.725	0.001	-15.0837	3.86522e-27	3.72092e-24	ncbi_107055410	--
MSTRG.11712.7	1069	1714	1043	846	114	116	78	81	10.88	15.04	10.93	10.41	1.14	1.43	1.03	0.83	11.815	1.1075	-3.41524	2.92452e-24	2.11151e-21	-	-
MSTRG.5818.1	18133	26335	24640	16123	49	7	11	0	228.4	285.83	319.34	245.53	0.61	0.11	0.18	0	269.775	0.225	-10.2276	6.16575e-22	3.56134e-19	-	-
MSTRG.1889.5	4056	3909	3643	2836	66	26	24	108	72.99	60.61	67.46	61.71	1.17	0.56	0.56	1.96	65.6925	1.0625	-5.95019	1.37788e-21	6.63219e-19	-	-
MSTRG.12510.6	3	2	0	1	635	1013	154	1111	0.09	0.06	0	0.03	16.53	32.53	5.29	29.67	0.045	21.005	8.86659	8.07534e-21	3.33165e-18	-	-
MSTRG.11898.1	641	772	429	822	2	0	0	1	1.93	2.01	1.33	3	0.01	0	0	0	2.0675	0.0025	-9.69174	3.78426e-20	1.36612e-17	-	-
XR_001470486.1	983	825	716	720	2	0	0	0	25.14	18.19	18.83	22.26	0.05	0	0	0	21.105	0.0125	-10.7214	9.69031e-20	3.10951e-17	ncbi_107055410	--
MSTRG.9020.1	485	595	543	485	25	30	8	19	19.02	20.11	21.91	23	0.96	1.43	0.41	0.75	21.01	0.8875	-4.56519	1.28995e-19	3.50199e-17	-	-
MSTRG.9765.1	1043	1003	469	348	10	18	8	21	2.77	2.3	1.28	1.12	0.03	0.06	0.03	0.05	1.8675	0.0425	-5.4575	1.33386e-19	3.50199e-17	-	-
XR_003071151.1	0	0	0	0	177	1392	0	0	0	0	0	0	0.44	4.29	0	0	0.001	1.1825	10.2076	9.76677e-16	2.35054e-13	ncbi_107054724	--
MSTRG.14798.1	369	590	722	379	61	53	44	47	1.36	1.87	2.74	1.69	0.22	0.24	0.21	0.17	1.915	0.21	-3.18888	2.47028e-15	5.48782e-13	-	-
MSTRG.3984.1	220	317	426	493	2	0	0	0	1.24	1.55	2.48	3.37	0.01	0	0	0	2.16	0.0025	-9.75489	1.01213e-13	2.08789e-11	-	-
XR_001468153.2	1405	2881	6020	1414	109	44	78	116	2.63	4.64	11.58	3.2	0.2	0.1	0.19	0.22	5.5125	0.1775	-4.95682	2.38647e-13	4.59474e-11	ncbi_107054149	--
XR_001467509.2	0	0	0	0	83	101	37	190	0	0	0	0	0.7	1.05	0.41	1.63	0.001	0.9475	9.88798	6.51437e-13	1.17584e-10	ncbi_107053827	--
XR_003073903.1	0	0	0	0	105	62	27	74	0	0	0	0	0.24	0.17	0.08	0.17	0.001	0.165	7.36632	1.91119e-12	3.24677e-10	ncbi_101749116	--
MSTRG.11680.12	620	775	588	473	1291	1372	1117	1176	7.82	8.42	7.62	7.2	16.01	20.98	18.29	14.94	7.765	17.555	1.17682	2.85066e-12	4.57372e-10	-	-
MSTRG.15576.7	175	139	83	139	939	980	503	1284	1.13	0.78	0.55	1.09	5.98	7.69	4.23	8.38	0.8875	6.57	2.88807	2.0382e-11	3.09807e-09	-	-
MSTRG.15576.4	131	114	35	72	1957	781	462	1527	0.56	0.42	0.15	0.37	8.24	4.06	2.57	6.59	0.375	5.365	3.83862	4.48586e-11	6.47759e-09	-	-
MSTRG.17298.3	39	28	30	18	158	99	99	147	1.12	0.69	0.9	0.62	4.5	3.5	3.75	4.31	0.8325	4.015	2.26988	8.41771e-11	1.15764e-08	-	-
MSTRG.5828.1	47	117	122	33	0	0	0	0	0.71	1.52	1.89	0.6	0	0	0	0	1.18	0.001	-10.2046	1.21255e-10	1.59175e-08	-	-
XR_003075466.1	127	84	89	55	418	363	297	265	3.73	2.13	2.69	1.95	12.09	12.95	11.35	7.86	2.625	11.0625	2.07529	1.86721e-10	2.34456e-08	ncbi_112532547	--
MSTRG.16077.1	368	383	314	240	1075	730	1448	1129	0.46	0.41	0.4	0.36	1.32	1.1	2.35	1.42	0.4075	1.5475	1.92507	3.0715e-10	3.69603e-08	-	-
MSTRG.12952.1	13	8	17	11	74	213	66	157	0.27	0.14	0.36	0.27	1.49	5.29	1.76	3.24	0.26	2.945	3.50168	2.02513e-09	2.25942e-07	-	-
MSTRG.4213.6	0	0	1	0	13	134	131	57	0	0	0.04	0	0.54	6.92	7.21	2.43	0.01	4.275	8.73978	2.10819e-09	2.25942e-07	-	-
MSTRG.13854.1	70	99	88	59	330	339	154	300	0.55	0.67	0.71	0.56	2.53	3.21	1.56	2.36	0.6225	2.415	1.95588	2.11234e-09	2.25942e-07	-	-
MSTRG.1891.1	1498	3078	1824	1706	206	198	66	256	13.57	24.03	17.01	18.69	1.84	2.18	0.78	2.34	18.325	1.785	-3.35982	2.49016e-09	2.56843e-07	-	-
MSTRG.21417.2	18	35	24	14	272	163	830	117	0.41	0.69	0.55	0.4	6.08	4.5	24.54	2.68	0.5125	9.45	4.20469	3.46487e-09	3.45053e-07	-	-
MSTRG.1700.2	0	0	0	0	20	25	19	59	0	0	0	0	0.47	0.74	0.6	1.41	0.001	0.805	9.65284	4.05116e-09	3.89992e-07	-	-
MSTRG.15576.1	166	170	34	138	1466	1527	561	1967	0.7	0.62	0.15	0.71	6.1	7.84	3.08	8.39	0.545	6.3525	3.543	5.05411e-09	4.70848e-07	-	-
MSTRG.348.1	55	83	20	112	0	0	0	0	0.65	0.83	0.24	1.59	0	0	0	0	0.8275	0.001	-9.69262	6.04517e-09	5.45577e-07	-	-
MSTRG.15576.9	151	121	47	41	1072	1011	284	773	2.11	1.46	0.67	0.69	14.78	17.2	5.17	10.93	1.2325	12.02	3.28578	7.47105e-09	6.5383e-07	-	-
MSTRG.13651.1	544	773	424	337	1710	1310	932	1530	0.68	0.83	0.54	0.51	2.1	1.98	1.51	1.92	0.64	1.8775	1.55267	1.43783e-08	1.22131e-06	-	-
XR_001465257.2	23	47	25	34	0	0	0	0	0.27	0.48	0.31	0.48	0	0	0	0	0.385	0.001	-8.58871	1.58078e-08	1.29283e-06	ncbi_100859665	--
XR_001469186.1	214	240	216	169	45	26	26	50	1.61	1.55	1.67	1.53	0.33	0.24	0.25	0.38	1.59	0.3	-2.40599	1.61156e-08	1.29283e-06	ncbi_107054677	--
XR_001467769.2	11	0	0	4	375	492	82	420	0.02	0	0	0.01	0.63	1.02	0.18	0.72	0.0075	0.6375	6.40939	1.73792e-08	1.35652e-06	ncbi_101751179	--
XR_001468155.2	631	848	451	663	16	5	4	50	1.09	1.26	0.8	1.39	0.03	0.01	0.01	0.09	1.135	0.035	-5.01919	2.0403e-08	1.55063e-06	ncbi_107054150	--
XR_001468569.2	54	63	44	31	145	181	111	115	0.14	0.14	0.11	0.1	0.36	0.55	0.36	0.29	0.1225	0.39	1.67069	2.18832e-08	1.60471e-06	ncbi_101748309	--
XR_210686.3	48	64	69	27	4	4	1	2	0.26	0.3	0.38	0.18	0.02	0.03	0.01	0.01	0.28	0.0175	-4	2.22656e-08	1.60471e-06	ncbi_101749155	--
MSTRG.16774.5	1837	3308	1428	1610	394	343	233	422	4.25	6.6	3.4	4.5	0.9	0.96	0.7	0.99	4.6875	0.8875	-2.401	2.27815e-08	1.60471e-06	-	-
MSTRG.1700.1	0	0	0	0	77	56	4	107	0	0	0	0	1.43	1.27	0.09	2.05	0.001	1.21	10.2408	2.34452e-08	1.61214e-06	-	-
MSTRG.5085.2	117	17	63	39	0	0	0	0	0.83	0.1	0.46	0.34	0	0	0	0	0.4325	0.001	-8.75656	2.7718e-08	1.86162e-06	-	-
XR_003071992.1	337	262	318	191	57	23	32	17	3.84	2.57	3.73	2.63	0.64	0.32	0.47	0.2	3.1925	0.4075	-2.96981	3.36684e-08	2.20987e-06	ncbi_112530358	--
MSTRG.11033.1	825	2235	772	642	118	131	163	126	4.23	9.89	4.08	3.98	0.6	0.82	1.09	0.65	5.545	0.79	-2.81126	4.39696e-08	2.82187e-06	-	-
XR_001467683.2	6	12	26	14	426	308	37	161	0.03	0.06	0.14	0.09	2.26	2.01	0.26	0.87	0.08	1.35	4.07682	1.03746e-07	6.51344e-06	ncbi_107053901	--
MSTRG.5500.1	83	28	62	97	1	0	1	0	1.7	0.49	1.3	2.4	0.02	0	0.03	0	1.4725	0.0125	-6.8802	1.16567e-07	7.16265e-06	-	-
MSTRG.5848.1	107	126	34	48	0	0	0	3	1.51	1.54	0.49	0.82	0	0	0	0.04	1.09	0.01	-6.76818	1.49712e-07	8.9271e-06	-	-
MSTRG.14636.29	0	3	0	0	98	105	11	55	0	0.04	0	0	1.17	1.54	0.17	0.67	0.01	0.8875	6.47168	1.51464e-07	8.9271e-06	-	-
XR_003074785.1	51	32	31	11	0	0	0	0	0.23	0.13	0.15	0.06	0	0	0	0	0.1425	0.001	-7.15482	1.60692e-07	9.28157e-06	ncbi_112532276	--
XR_003077861.1	23	38	15	23	0	0	0	0	0.06	0.08	0.04	0.07	0	0	0	0	0.0625	0.001	-5.96578	1.65171e-07	9.35319e-06	ncbi_101749091	--
XR_001468151.2	172	189	137	35	0	1	0	6	0.63	0.59	0.51	0.15	0	0	0	0.02	0.47	0.005	-6.55459	2.40391e-07	1.3351e-05	ncbi_107054149	--
MSTRG.6299.3	49	85	28	71	0	2	0	0	3.71	5.54	2.19	6.48	0	0.18	0	0	4.48	0.045	-6.63743	3.22391e-07	1.75673e-05	-	-
MSTRG.18838.1	77	184	148	136	16	11	11	26	1.19	2.45	2.35	2.54	0.24	0.21	0.22	0.4	2.1325	0.2675	-2.99493	3.81744e-07	2.04162e-05	-	-
XR_001471119.2	12	14	8	13	78	69	28	154	0.07	0.07	0.04	0.08	0.42	0.46	0.2	0.86	0.065	0.485	2.89947	8.72753e-07	4.58275e-05	ncbi_101750611	--
MSTRG.4496.1	0	3	0	0	282	157	17	10	0	0.02	0	0	2.58	1.77	0.21	0.09	0.005	1.1625	7.86109	9.64875e-07	4.976e-05	-	-
XR_001468048.2	38	53	44	33	6	2	2	0	0.64	0.77	0.76	0.67	0.1	0.04	0.04	0	0.71	0.045	-3.97982	1.00027e-06	5.06801e-05	ncbi_107054095	--
MSTRG.11677.5	9	61	93	33	437	458	716	200	0.06	0.33	0.6	0.25	2.68	3.47	5.81	1.26	0.31	3.305	3.41431	1.06243e-06	5.29018e-05	-	-
XR_003077394.1	103	140	97	83	20	13	4	4	2.45	2.87	2.37	2.38	0.47	0.37	0.12	0.1	2.5175	0.265	-3.24793	1.19598e-06	5.85422e-05	ncbi_112533341	--
XR_001467680.1	0	0	4	0	52	18	45	33	0	0	0.02	0	0.17	0.07	0.2	0.11	0.005	0.1375	4.78136	1.39616e-06	6.65268e-05	ncbi_101749716	--
MSTRG.1892.1	24	47	8	26	0	0	0	0	0.41	0.68	0.13	0.53	0	0	0	0	0.4375	0.001	-8.77314	1.40517e-06	6.65268e-05	-	-
XR_003076660.1	122	312	428	341	14	0	5	0	0.43	0.95	1.56	1.46	0.05	0	0.02	0	1.1	0.0175	-5.974	1.5441e-06	7.1925e-05	ncbi_107054149	--
MSTRG.2314.1	133	129	100	119	16	21	28	24	2.87	2.4	2.22	3.11	0.34	0.55	0.79	0.52	2.65	0.55	-2.26849	1.65953e-06	7.6075e-05	-	-
MSTRG.2805.2	172	444	257	135	16	44	31	31	1.04	2.3	1.59	0.98	0.09	0.32	0.24	0.19	1.4775	0.21	-2.8147	2.02333e-06	9.13028e-05	-	-
XR_003076279.1	0	0	0	0	3	41	61	12	0	0	0	0	0.02	0.27	0.42	0.06	0.001	0.1925	7.58871	2.1307e-06	9.46688e-05	ncbi_112532837	--
MSTRG.12128.1	143	123	145	120	243	287	344	324	0.71	0.53	0.74	0.72	1.19	1.73	2.22	1.62	0.675	1.69	1.32406	2.18941e-06	9.58034e-05	-	-
MSTRG.21357.1	783	847	677	924	163	104	158	217	9.44	8.8	8.4	13.47	1.93	1.52	2.48	2.64	10.0275	2.1425	-2.22659	2.41768e-06	0.000104213	-	-
MSTRG.16116.2	23	13	15	17	0	0	0	0	1.45	0.71	0.98	1.3	0	0	0	0	1.11	0.001	-10.1163	2.73525e-06	0.000116168	-	-
MSTRG.6126.1	29	7	33	25	0	0	0	0	1.93	0.4	2.26	2.01	0	0	0	0	1.65	0.001	-10.6883	3.50724e-06	0.000146796	-	-
XR_003077682.1	33	36	33	16	3	2	2	3	0.3	0.28	0.31	0.17	0.03	0.02	0.02	0.03	0.265	0.025	-3.40599	3.5629e-06	0.000146995	ncbi_112533440	--
XR_001466197.1	63	142	45	34	6	1	0	5	0.8	1.55	0.59	0.52	0.07	0.02	0	0.06	0.865	0.0375	-4.52774	3.90765e-06	0.000158948	ncbi_107053174	--
XR_003074422.1	0	0	0	0	7	17	14	7	0	0	0	0	0.04	0.11	0.1	0.04	0.001	0.0725	6.17991	4.04081e-06	0.000162081	ncbi_101748301	--
MSTRG.9765.2	54	21	9	15	0	0	0	0	3	0.98	0.5	1.02	0	0	0	0.03	1.375	0.0075	-7.51833	4.86234e-06	0.000191095	-	-
MSTRG.16968.5	155	178	241	135	10	16	0	2	3.44	3.41	5.51	3.62	0.22	0.44	0	0.03	3.995	0.1725	-4.53353	4.89647e-06	0.000191095	-	-
MSTRG.21416.1	5	22	17	11	102	69	440	42	0.21	0.75	0.69	0.51	3.95	3.3	22.54	1.68	0.54	7.8675	3.86487	5.30905e-06	0.000204434	-	-
MSTRG.17298.2	17	9	18	8	131	87	20	107	0.58	0.25	0.63	0.34	4.33	3.52	0.89	3.63	0.45	3.0925	2.78078	5.3915e-06	0.000204498	-	-
MSTRG.8965.1	34	57	40	12	108	274	100	142	0.32	0.46	0.38	0.13	0.99	3.08	1.2	1.33	0.3225	1.65	2.35509	5.45234e-06	0.000204498	-	-
MSTRG.2983.1	426	461	277	178	73	71	32	67	2.24	2.09	1.5	1.13	0.38	0.45	0.22	0.36	1.74	0.3525	-2.30339	5.53461e-06	0.000204923	-	-
XR_003072067.1	42	48	68	67	10	8	3	5	0.88	0.86	1.46	1.68	0.2	0.2	0.08	0.11	1.22	0.1475	-3.04809	5.77611e-06	0.000211157	ncbi_107051202	--
MSTRG.539.1	2	5	4	3	18	23	75	17	0.06	0.13	0.13	0.11	0.55	0.86	3.01	0.53	0.1075	1.2375	3.52502	7.07843e-06	0.000255531	-	-
MSTRG.11682.1	5	2	4	2	60	6	32	51	0.13	0.05	0.11	0.06	1.55	0.19	1.09	1.35	0.0875	1.045	3.57808	7.20728e-06	0.000256971	-	-
XR_001466502.2	56	33	40	50	160	124	103	236	0.26	0.13	0.19	0.28	0.74	0.71	0.63	1.12	0.215	0.8	1.89566	7.96046e-06	0.000280363	ncbi_107053343	--
XR_003073025.1	15	13	13	13	0	0	0	0	0.31	0.22	0.27	0.32	0	0	0	0	0.28	0.001	-8.12928	8.06964e-06	0.000280785	ncbi_112531285	--
XR_001469896.2	42	143	32	44	0	4	0	0	0.55	1.62	0.43	0.7	0	0.06	0	0	0.825	0.015	-5.78136	8.80956e-06	0.000302881	ncbi_768829	--
XR_003074458.1	0	0	0	0	78	111	114	0	0	0	0	0	0.18	0.31	0.34	0	0.001	0.2075	7.69697	9.25926e-06	0.000314597	ncbi_101750701	--
XR_001465417.2	7	15	13	8	32	42	27	33	0.06	0.11	0.11	0.08	0.27	0.43	0.3	0.28	0.09	0.32	1.83007	9.87755e-06	0.000331702	ncbi_107052732	--
XR_001469440.2	7	33	16	14	0	0	0	0	0.08	0.32	0.19	0.19	0	0	0	0	0.195	0.001	-7.60733	1.07106e-05	0.000355542	ncbi_107054787	--
MSTRG.21418.2	12	3	4	1	49	32	163	24	0.51	0.09	0.16	0.07	2.03	1.63	8.93	1.01	0.2075	3.4	4.03435	1.14202e-05	0.00037479	-	-
XR_003076171.1	3	3	5	10	287	88	6	64	0.02	0.02	0.04	0.08	1.95	0.74	0.05	0.45	0.04	0.7975	4.31741	1.18436e-05	0.000377692	ncbi_112532799	--
MSTRG.7333.1	26	15	103	5	0	0	0	0	0.42	0.21	1.73	0.1	0	0	0	0	0.615	0.001	-9.26444	1.18437e-05	0.000377692	-	-
XR_003077167.1	11	57	27	11	1	0	0	0	0.07	0.29	0.17	0.08	0.01	0	0	0	0.1525	0.0025	-5.93074	1.1901e-05	0.000377692	ncbi_112533252	--
MSTRG.18657.3	26	43	11	5	0	0	0	0	0.52	0.74	0.23	0.11	0	0	0	0	0.4	0.001	-8.64386	1.69076e-05	0.000530751	-	-
MSTRG.10611.3	12	0	5	2	93	73	22	75	0.53	0	0.24	0.13	4.11	3.99	1.28	3.4	0.225	3.195	3.82782	1.77189e-05	0.000549264	-	-
XR_001467259.2	0	0	0	0	5	7	9	20	0	0	0	0	0.02	0.04	0.06	0.1	0.001	0.055	5.78136	1.78777e-05	0.000549264	ncbi_101747677	--
MSTRG.21417.1	23	39	46	7	165	112	669	80	0.55	0.81	1.13	0.22	3.91	3.28	20.94	1.94	0.6775	7.5175	3.47196	2.13798e-05	0.000649947	-	-
MSTRG.1493.2	9	16	12	11	44	38	21	54	1.56	2.42	2.15	2.31	7.47	7.98	4.78	9.46	2.11	7.4225	1.81466	2.16933e-05	0.000652606	-	-
MSTRG.1892.3	2298	2764	2237	1608	360	130	50	401	7.16	7.42	7.17	6.06	1.1	0.49	0.2	1.26	6.9525	0.7625	-3.18872	2.46449e-05	0.000729441	-	-
XR_003073622.1	45	48	26	35	6	8	4	4	0.3	0.28	0.18	0.29	0.04	0.07	0.04	0.03	0.2625	0.045	-2.54432	2.47525e-05	0.000729441	ncbi_112531717	--
MSTRG.11311.1	485	768	334	273	1540	1653	712	971	0.69	0.94	0.49	0.47	2.15	2.85	1.32	1.39	0.6475	1.9275	1.57378	2.5772e-05	0.000751814	-	-
MSTRG.9537.2	36	68	54	66	5	7	5	13	1.04	1.69	1.6	2.3	0.14	0.24	0.19	0.38	1.6575	0.2375	-2.80301	3.03307e-05	0.00087595	-	-
XR_001466407.2	28	26	7	17	82	45	67	109	0.25	0.2	0.07	0.18	0.72	0.49	0.78	0.99	0.175	0.745	2.08989	3.09206e-05	0.000884145	ncbi_101750862	--
XR_001467276.2	176	106	165	76	411	334	210	459	2.25	1.16	2.16	1.17	5.15	5.17	3.47	5.9	1.685	4.9225	1.54664	3.14931e-05	0.000891688	ncbi_107053735	--
XR_001465686.2	44	37	14	18	0	0	0	2	0.21	0.16	0.07	0.11	0	0	0	0.01	0.1375	0.0025	-5.78136	3.23993e-05	0.00090475	ncbi_101747727	--
MSTRG.11313.1	14	23	15	6	38	35	38	40	0.31	0.44	0.35	0.16	0.84	0.95	1.11	0.9	0.315	0.95	1.59258	3.2581e-05	0.00090475	-	-
MSTRG.955.1	7	14	14	13	0	0	0	0	0.53	0.92	1.1	1.2	0	0	0	0	0.9375	0.001	-9.87267	3.5856e-05	0.00098621	-	-
XR_001465521.2	0	0	0	0	0	64	96	32	0	0	0	0	0	1.25	2.01	0.51	0.001	0.9425	9.88035	3.87385e-05	0.00105544	ncbi_100858809	--
MSTRG.17761.3	47	159	66	48	0	6	0	0	1.05	3.09	1.53	1.31	0	0.15	0	0	1.745	0.0375	-5.54019	3.98227e-05	0.00107484	-	-
XR_003076284.1	0	0	0	0	12	17	40	1	0	0	0	0	0.28	0.49	1.23	0.02	0.001	0.505	8.98014	4.19413e-05	0.00112154	ncbi_112532840	--
XR_001466757.2	7	37	26	5	0	0	0	0	0.06	0.27	0.22	0.05	0	0	0	0	0.15	0.001	-7.22882	4.54087e-05	0.00120312	ncbi_101749936	--
XR_003071685.1	31	38	18	14	0	3	1	2	0.75	0.79	0.45	0.41	0	0.09	0.03	0.05	0.6	0.0425	-3.81943	4.64127e-05	0.00121854	ncbi_112530210	--
XR_001466913.2	7	17	15	8	38	34	23	54	0.11	0.23	0.24	0.15	0.58	0.64	0.47	0.85	0.1825	0.635	1.79886	5.57098e-05	0.00144946	ncbi_107053551	--
XR_001465189.2	6	11	56	11	0	0	0	0	0.09	0.16	0.92	0.21	0	0	0	0	0.345	0.001	-8.43045	5.85469e-05	0.00150967	ncbi_107052597	--
XR_001465020.2	16	26	18	16	0	1	0	2	0.09	0.12	0.1	0.11	0	0.01	0	0.01	0.105	0.005	-4.39232	6.16734e-05	0.00157622	ncbi_107052511	--
MSTRG.907.1	108	20	15	50	0	0	0	3	4.53	0.72	0.65	2.53	0	0	0	0.13	2.1075	0.0325	-6.01895	6.68979e-05	0.00169475	-	-
MSTRG.13475.1	308	344	301	193	461	438	706	473	1.28	1.23	1.29	0.97	1.89	2.21	3.82	1.99	1.1925	2.4775	1.0549	7.60831e-05	0.00191068	-	-
XR_003073023.1	29	82	118	55	0	0	0	6	0.31	0.76	1.3	0.71	0	0	0	0.07	0.77	0.0175	-5.45943	8.18958e-05	0.00203892	ncbi_112531285	--
MSTRG.15436.1	384	684	470	464	207	137	109	145	1.85	2.84	2.33	2.71	0.98	0.8	0.68	0.71	2.4325	0.7925	-1.61796	8.99692e-05	0.00222078	-	-
MSTRG.6909.1	15	10	5	26	0	0	0	0	0.76	0.44	0.26	1.59	0	0	0	0	0.7625	0.001	-9.57459	9.97204e-05	0.00244062	-	-
XR_001463938.2	11	39	47	13	48	191	116	132	0.1	0.31	0.45	0.14	0.44	2.14	1.39	1.24	0.25	1.3025	2.38128	0.000111051	0.0026951	ncbi_770078	--
XR_003076699.1	15	14	0	7	16	144	188	96	0.15	0.12	0	0.09	0.16	1.74	2.43	0.96	0.09	1.3225	3.8772	0.000116239	0.00279749	ncbi_107054098	--
MSTRG.1790.1	93	175	113	101	19	17	33	35	1.12	1.81	1.4	1.46	0.23	0.25	0.52	0.43	1.4475	0.3575	-2.01755	0.000128949	0.00307773	-	-
MSTRG.14465.5	38383	30879	26497	21208	88036	81261	30357	93901	490.57	340.08	348.45	327.71	1107.15	1260.34	504.3	1210.76	376.702	1020.64	1.43797	0.000140163	0.00331795	-	-
MSTRG.1007.1	7	6	2	9	20	34	18	47	0.08	0.06	0.02	0.13	0.23	0.49	0.28	0.57	0.0725	0.3925	2.43664	0.000141526	0.00332299	-	-
MSTRG.21417.3	2	2	6	3	55	10	146	3	0.15	0.1	0.36	0.22	3.41	0.75	11.86	0.21	0.2075	4.0575	4.28941	0.000152773	0.00355814	-	-
XR_003071847.1	36	40	18	14	170	48	91	55	0.3	0.29	0.16	0.15	1.42	0.49	1	0.47	0.225	0.845	1.90903	0.000155661	0.00357656	ncbi_107055147	--
MSTRG.9317.2	119	101	64	70	310	338	92	310	1.2	0.88	0.66	0.85	3.08	4.14	1.21	3.16	0.8975	2.8975	1.69082	0.000156041	0.00357656	-	-
XR_003077724.1	17	47	38	15	0	4	1	0	0.1	0.24	0.23	0.11	0	0.03	0.01	0	0.17	0.01	-4.08746	0.000161428	0.0036709	ncbi_101751275	--
XR_003075379.1	34	25	40	19	6	0	2	3	0.31	0.19	0.37	0.2	0.05	0	0.02	0.03	0.2675	0.025	-3.41954	0.00016887	0.00381012	ncbi_107053520	--
XR_001470202.2	107	57	47	73	246	124	183	189	4.36	2	1.97	3.6	9.86	6.13	9.69	7.77	2.9825	8.3625	1.48741	0.000174487	0.00390635	ncbi_100858737	--
XR_001466942.2	15	17	5	6	0	0	0	0	0.79	0.77	0.27	0.38	0	0	0	0	0.5525	0.001	-9.10983	0.000188395	0.00418527	ncbi_107053569	--
MSTRG.6577.1	68	98	88	11	4	6	0	0	1.01	1.25	1.33	0.19	0.06	0.11	0	0	0.945	0.0425	-4.47478	0.00019374	0.00427116	-	-
XR_001467316.2	64	17	48	47	0	5	3	0	0.6	0.13	0.45	0.53	0	0.05	0.04	0	0.4275	0.0225	-4.24793	0.000219859	0.00477408	ncbi_107053753	--
XR_003077461.1	8	15	4	2	53	65	15	19	0.41	0.66	0.21	0.12	2.65	4.01	0.99	0.97	0.35	2.155	2.62226	0.000226741	0.00488678	ncbi_112533368	--
XR_003077862.1	0	0	0	0	8	19	1	10	0	0	0	0	0.02	0.06	0	0.03	0.001	0.0275	4.78136	0.000231712	0.00495692	ncbi_101749091	--
XR_001467613.2	0	0	0	2	8	9	11	13	0	0	0	0.01	0.05	0.06	0.08	0.08	0.0025	0.0675	4.75489	0.00023356	0.00495972	ncbi_107053868	--
XR_003071154.1	6	9	3	17	25	47	28	259	0.09	0.13	0.05	0.32	0.39	0.9	0.58	4.09	0.1475	1.49	3.33653	0.00024098	0.00506171	ncbi_112530025	--
MSTRG.271.1	157	100	161	83	510	185	323	238	2.03	1.11	2.14	1.3	6.49	2.9	5.43	3.11	1.645	4.4825	1.44622	0.000241868	0.00506171	-	-
XR_001465860.2	8	18	7	17	0	0	0	1	0.05	0.1	0.05	0.13	0	0	0	0.01	0.0825	0.0025	-5.04439	0.000246203	0.00511535	ncbi_107052990	--
XR_003077469.1	24	58	23	6	3	1	0	0	0.39	0.81	0.38	0.12	0.05	0.02	0	0	0.425	0.0175	-4.60204	0.000258427	0.00533098	ncbi_112533370	--
XR_001470337.2	11	14	10	7	0	0	1	0	0.1	0.11	0.09	0.08	0	0	0.01	0	0.095	0.0025	-5.24793	0.000276593	0.00566526	ncbi_107055286	--
MSTRG.19543.1	316	442	286	222	133	121	84	111	1.35	1.63	1.26	1.15	0.56	0.63	0.47	0.48	1.3475	0.535	-1.33267	0.000293496	0.00596912	-	-
MSTRG.20706.1	400	620	342	233	132	139	101	127	2.17	2.89	1.9	1.52	0.7	0.91	0.71	0.69	2.12	0.7525	-1.4943	0.000307198	0.00620109	-	-
XR_003077441.1	53	125	132	44	16	22	12	17	0.06	0.11	0.14	0.06	0.02	0.03	0.02	0.02	0.0925	0.0225	-2.03953	0.000309195	0.00620109	ncbi_112533362	--
XR_001467460.2	11	6	6	17	0	0	0	0	0.1	0.04	0.05	0.18	0	0	0	0	0.0925	0.001	-6.53138	0.000313999	0.00622424	ncbi_107053805	--
XR_001465883.2	16	28	13	13	27	84	34	71	0.05	0.07	0.04	0.04	0.08	0.29	0.13	0.2	0.05	0.175	1.80735	0.000334761	0.00657679	ncbi_101751662	--
XR_003075701.1	62	24	21	14	57	108	154	108	0.76	0.25	0.27	0.2	0.69	1.61	2.46	1.33	0.37	1.5225	2.04085	0.000346972	0.0067252	ncbi_112532620	--
MSTRG.3839.6	890	926	614	453	1281	1110	2073	1103	8.32	7.46	5.91	5.13	11.8	12.6	25.21	10.41	6.705	15.005	1.16213	0.00037234	0.0071688	-	-
MSTRG.10758.1	98	109	61	93	212	151	354	159	0.53	0.51	0.34	0.62	1.14	1.01	2.51	0.88	0.5	1.385	1.46989	0.000380847	0.00728402	-	-
XR_003073037.1	1	0	0	0	3	8	6	11	0.22	0	0	0	0.64	2.1	1.68	2.4	0.055	1.705	4.9542	0.00039061	0.00742158	ncbi_112531292	--
XR_001466542.2	0	0	0	0	8	5	2	9	0	0	0	0	0.11	0.09	0.04	0.13	0.001	0.0925	6.53138	0.000399028	0.00753197	ncbi_107053374	--
MSTRG.8143.3	5	0	0	0	31	14	23	13	0.09	0	0	0	0.52	0.29	0.52	0.23	0.0225	0.39	4.11548	0.000406546	0.00762407	-	-
XR_003071621.1	4	6	17	14	0	0	0	0	0.08	0.12	0.39	0.39	0	0	0	0	0.245	0.001	-7.93664	0.000428989	0.00799303	ncbi_107049416	--
MSTRG.5851.1	12	18	9	3	96	42	7	98	0.59	0.76	0.45	0.18	4.64	2.5	0.45	4.85	0.495	3.11	2.65141	0.000446037	0.00825741	-	-
MSTRG.1790.3	105	92	90	72	4	7	26	14	4.03	3.04	3.55	3.36	0.14	0.31	1.3	0.53	3.495	0.57	-2.61626	0.000457528	0.00841618	-	-
MSTRG.13342.1	241	322	193	101	22	52	59	37	2.08	2.4	1.72	1.05	0.19	0.55	0.67	0.33	1.8125	0.435	-2.05889	0.00047949	0.00876435	-	-
MSTRG.4912.1	19	32	56	38	61	117	97	137	0.55	0.8	1.68	1.34	1.75	4.14	3.67	4.03	1.0925	3.3975	1.63684	0.000509844	0.00926056	-	-
XR_001468284.2	3	2	0	3	21	11	8	10	0.04	0.02	0	0.04	0.24	0.16	0.12	0.12	0.025	0.16	2.67807	0.00058267	0.0105126	ncbi_107054220	--
XR_003071072.1	44	79	20	0	0	0	0	0	0.08	0.13	0.04	0	0	0	0	0	0.0625	0.001	-5.96578	0.000586056	0.0105126	ncbi_107052242	--
XR_001463639.2	27	4	11	4	0	0	0	0	0.44	0.06	0.18	0.08	0	0	0	0	0.19	0.001	-7.56986	0.000639326	0.0113303	ncbi_107051767	--
MSTRG.1045.1	179	20	20	65	8	0	0	2	4.95	0.48	0.57	2.17	0.22	0	0	0.06	2.0425	0.07	-4.86684	0.000639488	0.0113303	-	-
XR_001463881.2	0	182	15	19	0	0	0	0	0	0.74	0.07	0.11	0	0	0	0	0.23	0.001	-7.84549	0.000644227	0.0113379	ncbi_101748371	--
MSTRG.21361.1	6158	8874	6557	5633	2199	2411	2604	3097	18.79	23.34	20.59	20.79	6.6	8.93	10.33	9.54	20.8775	8.85	-1.2382	0.000654501	0.0113379	-	-
MSTRG.7843.22	213	257	233	160	74	63	95	73	2.3	2.39	2.59	2.09	0.79	0.83	1.33	0.8	2.3425	0.9375	-1.32116	0.000656962	0.0113379	-	-
XR_001466563.2	7	7	2	6	21	14	13	31	0.01	0.01	0	0.01	0.02	0.02	0.02	0.04	0.0075	0.025	1.73697	0.000660096	0.0113379	ncbi_107053383	--
XR_003076770.1	20	31	215	34	9	3	0	4	0.09	0.12	1.02	0.19	0.04	0.02	0	0.02	0.355	0.02	-4.14975	0.000669778	0.0113379	ncbi_101750501	--
MSTRG.21415.1	8	4	12	0	49	43	143	7	0.46	0.19	0.73	0	2.76	2.96	10.62	0.42	0.345	4.19	3.60228	0.000670785	0.0113379	-	-
MSTRG.21415.2	8	4	12	0	49	43	143	7	0.46	0.19	0.73	0	2.76	2.96	10.62	0.42	0.345	4.19	3.60228	0.000670785	0.0113379	-	-
XR_001470456.2	2	3	3	1	21	24	1	28	0.01	0.02	0.02	0.01	0.15	0.21	0.01	0.2	0.015	0.1425	3.24793	0.00067175	0.0113379	ncbi_107055374	--
XR_003076698.1	31	82	104	32	165	128	195	120	0.07	0.17	0.26	0.09	0.39	0.37	0.61	0.29	0.1475	0.415	1.4924	0.000675251	0.0113379	ncbi_107054098	--
XR_001468156.2	181	209	137	116	55	58	62	52	1.07	1.06	0.83	0.83	0.32	0.42	0.48	0.31	0.9475	0.3825	-1.30867	0.000681499	0.0113767	ncbi_107054151	--
XR_001464051.2	0	0	0	0	0	6	37	30	0	0	0	0	0	0.02	0.16	0.1	0.001	0.07	6.12928	0.000704595	0.0116947	ncbi_101749116	--
XR_001463512.2	5	3	1	0	40	8	5	28	0.02	0.01	0	0	0.14	0.03	0.02	0.1	0.0075	0.0725	3.27302	0.00075248	0.0124181	ncbi_107051710	--
XR_003074670.1	108	53	53	58	563	239	37	522	0.24	0.1	0.12	0.15	1.21	0.63	0.11	1.15	0.1525	0.775	2.34539	0.000762573	0.0125131	ncbi_107052921	--
XR_001465871.2	2	1	4	0	24	16	4	11	0.03	0.01	0.07	0	0.38	0.31	0.08	0.18	0.0275	0.2375	3.11042	0.000773441	0.0126198	ncbi_101750389	--
XR_001465797.2	14	5	10	9	1	0	0	0	0.21	0.07	0.16	0.16	0.01	0	0	0	0.15	0.0025	-5.90689	0.000853533	0.0138483	ncbi_421356	--
XR_001469286.2	13	6	5	11	38	44	10	55	0.04	0.02	0.02	0.04	0.12	0.17	0.04	0.18	0.03	0.1275	2.08746	0.000861361	0.0138973	ncbi_107054727	--
XR_003074488.1	214	156	287	132	2	5	46	11	0.43	0.27	0.59	0.32	0	0.01	0.12	0.02	0.4025	0.0375	-3.42403	0.000877311	0.014076	ncbi_107052962	--
MSTRG.157.3	432	543	481	306	197	101	47	86	1.91	2.07	2.19	1.64	0.86	0.54	0.27	0.38	1.9525	0.5125	-1.9297	0.000883081	0.0140903	-	-
MSTRG.12463.3	234	322	205	191	105	86	88	101	2	2.36	1.8	1.97	0.88	0.89	0.97	0.87	2.0325	0.9025	-1.17126	0.000899786	0.0142779	-	-
MSTRG.4211.1	3	129	0	69	0	0	0	0	0.07	2.7	0	2.02	0	0	0	0	1.1975	0.001	-10.2258	0.000912261	0.0143939	-	-
XR_001467419.1	0	0	1	0	7	5	3	7	0	0	0.02	0	0.15	0.13	0.08	0.15	0.005	0.1275	4.67243	0.000917062	0.0143939	ncbi_107053794	--
XR_003074243.1	0	0	0	0	0	170	268	0	0	0	0	0	0	0.22	0.38	0	0.001	0.15	7.22882	0.000923053	0.0144096	ncbi_421515	--
MSTRG.14332.1	18	61	1	3	0	0	0	0	1.02	2.97	0.06	0.21	0	0	0	0	1.065	0.001	-10.0566	0.000949242	0.0147388	-	-
MSTRG.20706.2	269	88	48	8	13	7	1	1	2.38	0.67	0.44	0.09	0.11	0.07	0.01	0	0.895	0.0475	-4.23589	0.00099032	0.0152642	-	-
XR_003074389.1	21	54	61	27	0	6	0	0	0.06	0.13	0.17	0.09	0	0.02	0	0	0.1125	0.005	-4.49185	0.000993653	0.0152642	ncbi_112532097	--
MSTRG.7362.1	115	265	429	185	65	68	44	45	0.45	0.88	1.71	0.87	0.25	0.32	0.22	0.18	0.9775	0.2425	-2.01111	0.00101571	0.0154742	-	-
XR_001464402.2	129	266	79	10	22	6	8	3	0.66	1.17	0.41	0.06	0.11	0.04	0.05	0.02	0.575	0.055	-3.38606	0.00101804	0.0154742	ncbi_107052156	--
MSTRG.6211.1	62	72	45	32	81	80	141	89	0.54	0.54	0.4	0.34	0.69	0.85	1.6	0.78	0.455	0.98	1.10692	0.00103591	0.0156634	-	-
MSTRG.12073.5	1003	1227	922	668	501	424	364	402	2.8	2.96	2.65	2.26	1.38	1.44	1.32	1.13	2.6675	1.3175	-1.01769	0.00105619	0.0158869	-	-
XR_003074375.1	4	4	2	3	35	20	1	39	0.01	0.01	0.01	0.01	0.11	0.08	0	0.12	0.01	0.0775	2.9542	0.00108402	0.016221	ncbi_107052867	--
XR_001464839.2	7	2	2	6	23	16	16	12	0.15	0.04	0.04	0.16	0.49	0.42	0.44	0.26	0.0975	0.4025	2.04551	0.00111465	0.0165933	ncbi_107052361	--
MSTRG.10758.2	65	89	51	91	161	119	225	126	0.48	0.57	0.39	0.81	1.17	1.06	2.16	0.94	0.5625	1.3325	1.24421	0.00114228	0.0169175	-	-
XR_001464174.2	27	62	22	3	0	0	0	3	0.57	1.13	0.49	0.08	0	0	0	0.06	0.5675	0.015	-5.24159	0.00124967	0.0183201	ncbi_107052052	--
MSTRG.4175.2	3507	4451	3822	4026	831	718	144	1168	29.53	32.3	33.11	40.99	6.89	7.34	1.58	9.92	33.9825	6.4325	-2.40134	0.00127174	0.0185495	-	-
XR_003075804.1	0	5	3	8	57	21	10	24	0	0.14	0.09	0.31	1.83	0.81	0.44	0.79	0.135	0.9675	2.8413	0.0012813	0.018595	ncbi_107049565	--
MSTRG.17470.3	130	183	242	190	287	316	509	349	1.03	1.25	1.97	1.81	2.23	3.02	5.22	2.78	1.515	3.3125	1.1286	0.00131184	0.0189429	-	-
XR_003072915.1	0	0	0	0	14	20	11	0	0	0	0	0	0.33	0.6	0.36	0	0.001	0.3225	8.33316	0.00145352	0.0206786	ncbi_107049654	--
XR_003073007.1	0	0	0	0	14	20	11	0	0	0	0	0	0.33	0.6	0.36	0	0.001	0.3225	8.33316	0.00145352	0.0206786	ncbi_112531282	--
MSTRG.387.1	41	15	30	16	61	77	35	148	0.66	0.21	0.49	0.31	0.96	1.5	0.73	2.39	0.4175	1.395	1.74042	0.00146263	0.0207062	-	-
MSTRG.13717.2	1230	1098	1607	1208	551	424	457	306	23.15	17.82	31.14	27.48	10.2	9.68	11.19	5.82	24.8975	9.2225	-1.43277	0.0014736	0.0207598	-	-
MSTRG.6402.2	1195	1392	1560	1054	646	472	551	435	13.27	13.32	17.83	14.16	7.06	6.36	7.96	4.88	14.645	6.565	-1.15754	0.00149165	0.0208606	-	-
XR_003071780.1	9	16	32	13	3	2	2	1	0.02	0.03	0.08	0.04	0.01	0.01	0.01	0	0.0425	0.0075	-2.5025	0.0014952	0.0208606	ncbi_112530273	--
XR_003073705.1	23	28	0	40	0	0	1	0	0.05	0.05	0	0.11	0	0	0	0	0.0525	0.001	-5.71425	0.00154994	0.0214724	ncbi_107051649	--
XR_003077480.1	81	67	40	17	8	0	0	0	0.45	0.32	0.23	0.12	0.04	0	0	0	0.28	0.01	-4.80735	0.00156976	0.0215879	ncbi_101750670	--
MSTRG.16950.1	18	15	47	16	29	125	86	78	0.26	0.19	0.71	0.28	0.42	2.21	1.63	1.15	0.36	1.3525	1.90956	0.00159296	0.0218031	-	-
XR_003072808.1	9	5	25	4	0	0	1	0	0.22	0.11	0.61	0.12	0	0	0.03	0	0.265	0.0075	-5.14296	0.00162722	0.022063	ncbi_100858656	--
XR_003071153.1	673	457	325	499	1695	592	770	2485	1.6	0.94	0.79	1.43	3.96	1.71	2.38	5.96	1.19	3.5025	1.55742	0.0016912	0.0228233	ncbi_107054724	--
MSTRG.4211.2	0	131	44	23	2	0	0	0	0	2.85	1.14	0.71	0.05	0	0	0	1.175	0.0125	-6.55459	0.00173949	0.0233658	-	-
MSTRG.18946.1	244	226	286	140	100	46	27	22	2.2	1.76	2.65	1.53	0.88	0.5	0.32	0.2	2.035	0.475	-2.09903	0.00176255	0.023566	-	-
XR_003072377.1	4	0	0	0	10	7	14	15	0.06	0	0	0	0.18	0.16	0.32	0.26	0.015	0.23	3.9386	0.00185012	0.0244734	ncbi_101747883	--
MSTRG.13354.8	18	0	0	0	178	85	76	59	0.1	0	0	0	0.96	0.57	0.54	0.33	0.025	0.6	4.58496	0.00185235	0.0244734	-	-
XR_003077312.1	7	4	0	4	7	23	22	28	0.21	0.1	0	0.14	0.2	0.83	0.85	0.84	0.1125	0.68	2.59561	0.00186242	0.0244734	ncbi_112533301	--
MSTRG.13854.2	0	6	0	0	36	10	8	18	0	0.29	0	0	1.97	0.68	0.6	0.99	0.0725	1.06	3.86994	0.00186432	0.0244734	-	-
XR_001468937.2	24	9	11	12	29	32	32	41	0.06	0.02	0.03	0.03	0.07	0.09	0.1	0.1	0.035	0.09	1.36257	0.00189295	0.0247369	ncbi_107054556	--
XR_003073594.1	0	1	2	0	2	11	6	18	0	0.01	0.02	0	0.02	0.12	0.07	0.16	0.0075	0.0925	3.62449	0.00192589	0.0249234	ncbi_112531701	--
MSTRG.21418.1	0	0	0	0	3	1	29	2	0.04	0	0	0	0.41	0.14	5.5	0.33	0.01	1.595	7.31741	0.00192983	0.0249234	-	-
MSTRG.21590.3	0	2	20	4	48	43	61	33	0	0.07	0.72	0.17	1.66	1.84	2.77	1.17	0.24	1.86	2.9542	0.00193312	0.0249234	-	-
XR_001469935.2	0	26	23	27	0	0	0	0	0	0.08	0.09	0.12	0	0	0	0	0.0725	0.001	-6.17991	0.00196387	0.0252074	ncbi_107055026	--
MSTRG.2872.11	11	13	41	19	46	88	38	84	0.23	0.24	0.89	0.49	0.96	2.25	1.05	1.79	0.4625	1.5125	1.70941	0.0019944	0.0254859	-	-
XR_001470487.1	10	56	50	15	5	5	0	2	0.3	1.46	1.56	0.55	0.15	0.18	0	0.06	0.9675	0.0975	-3.31079	0.0020058	0.0255188	ncbi_107055414	--
XR_001468882.2	261	362	235	291	114	118	103	110	1.2	1.44	1.11	1.62	0.51	0.66	0.62	0.51	1.3425	0.575	-1.22329	0.0021315	0.0269991	ncbi_107054531	--
XR_003075251.1	18	18	6	21	0	3	0	1	0.37	0.32	0.13	0.52	0	0.07	0	0.02	0.335	0.0225	-3.89616	0.00216283	0.0272762	ncbi_112532475	--
MSTRG.9118.3	2	2	0	0	21	13	2	6	0.13	0.12	0	0	1.39	1.06	0.17	0.41	0.0625	0.7575	3.59932	0.00219143	0.0275168	-	-
XR_001463790.2	13	13	7	7	0	0	1	1	0.07	0.06	0.04	0.04	0	0	0.01	0.01	0.0525	0.005	-3.39232	0.00223071	0.0278887	ncbi_101748697	--
MSTRG.5462.1	20	25	11	7	30	54	71	19	0.25	0.26	0.14	0.1	0.36	0.81	1.13	0.24	0.1875	0.635	1.75987	0.0023013	0.0286472	-	-
XR_001467257.2	0	0	0	0	13	11	0	13	0	0	0	0	0.09	0.09	0	0.09	0.001	0.0675	6.07682	0.00232331	0.0287971	ncbi_101747677	--
XR_001464932.2	9	16	17	16	1	2	2	3	0.05	0.08	0.1	0.11	0.01	0.01	0.01	0.02	0.085	0.0125	-2.76553	0.00238147	0.0293919	ncbi_107052437	--
MSTRG.13620.1	415	365	279	232	104	92	147	90	3.13	2.37	2.17	2.12	0.77	0.84	1.44	0.69	2.4475	0.935	-1.38827	0.00239278	0.0294058	-	-
MSTRG.7295.1	54	77	78	45	0	0	0	10	1.66	2.04	2.47	1.67	0	0	0	0.31	1.96	0.0775	-4.66051	0.00243586	0.0298083	-	-
XR_001465273.2	15	26	21	18	1	4	5	4	0.09	0.13	0.12	0.12	0.01	0.03	0.04	0.02	0.115	0.025	-2.20163	0.00256314	0.0312336	ncbi_107052653	--
XR_003076368.1	42	33	8	0	0	0	0	0	0.13	0.09	0.03	0	0	0	0	0	0.0625	0.001	-5.96578	0.00259714	0.0315149	ncbi_101750929	--
XR_001465080.1	13	17	14	8	0	0	0	3	0.24	0.27	0.26	0.18	0	0	0	0.06	0.2375	0.015	-3.98489	0.00273924	0.0331001	ncbi_107052535	--
XR_003075403.1	1	3	0	0	10	8	3	10	0	0.01	0	0	0.03	0.03	0.01	0.03	0.0025	0.025	3.32193	0.00290709	0.0349819	ncbi_112532526	--
MSTRG.6038.1	618	471	318	442	210	81	138	75	28.83	18.93	15.26	24.93	9.64	4.59	8.37	3.53	21.9875	6.5325	-1.75098	0.00293296	0.0351469	-	-
XR_003072346.1	7	2	3	6	27	22	6	16	0.17	0.04	0.07	0.17	0.62	0.62	0.18	0.36	0.1125	0.445	1.98388	0.00295743	0.0352936	ncbi_768418	--
XR_003075880.1	10	16	20	34	0	4	0	2	0.09	0.13	0.19	0.38	0	0.04	0	0.02	0.1975	0.015	-3.71882	0.00298785	0.0355099	ncbi_107053674	--
XR_003074462.1	169	264	0	0	0	0	0	0	0.37	0.5	0	0	0	0	0	0	0.2175	0.001	-7.76487	0.00312949	0.0370048	ncbi_101750701	--
XR_003073313.1	3	0	0	0	9	9	5	8	0.02	0	0	0	0.06	0.07	0.04	0.05	0.005	0.055	3.45943	0.00313926	0.0370048	ncbi_112531516	--
XR_001464938.2	11	0	21	35	0	0	0	0	0.25	0	0.47	0.93	0	0	0	0	0.4125	0.001	-8.68825	0.00315575	0.037048	ncbi_107052450	--
XR_003074321.1	75	134	90	94	40	33	14	30	0.52	0.81	0.64	0.79	0.27	0.28	0.13	0.21	0.69	0.2225	-1.63279	0.00327963	0.0381918	ncbi_107052842	--
XR_003073927.1	18	29	36	18	39	35	87	55	0.07	0.1	0.15	0.09	0.15	0.17	0.46	0.22	0.1025	0.25	1.2863	0.00331599	0.0384602	ncbi_107052709	--
XR_001465741.2	0	0	3	0	14	13	2	11	0	0	0.04	0	0.18	0.21	0.03	0.15	0.01	0.1425	3.83289	0.00334986	0.0386513	ncbi_107052919	--
XR_001464731.2	17	9	19	4	0	2	0	0	0.28	0.13	0.32	0.08	0	0.04	0	0	0.2025	0.01	-4.33985	0.00336419	0.0386513	ncbi_107052318	--
XR_001466800.2	9	22	19	12	36	33	18	38	0.06	0.13	0.13	0.1	0.24	0.27	0.16	0.26	0.105	0.2325	1.14684	0.00337262	0.0386513	ncbi_107053511	--
XR_003074457.1	0	0	178	168	0	0	0	0	0	0	0.41	0.45	0	0	0	0	0.215	0.001	-7.74819	0.00340352	0.0388512	ncbi_101750701	--
XR_001464653.2	40	43	28	39	14	5	2	10	0.54	0.5	0.39	0.64	0.19	0.08	0.04	0.14	0.5175	0.1125	-2.20163	0.0034507	0.0392347	ncbi_107052265	--
XR_001465801.2	4	18	8	11	0	1	0	1	0.25	0.97	0.52	0.84	0	0.08	0	0.06	0.645	0.035	-4.20387	0.0035003	0.0396426	ncbi_107052949	--
MSTRG.9131.1	150	434	358	134	2291	453	457	343	12.38	30.92	30.52	13.44	186.51	45.53	49.17	28.67	21.815	77.47	1.82832	0.00358507	0.040444	-	-
XR_003076628.1	170	242	146	40	43	38	17	33	3.23	3.95	2.86	0.91	0.81	0.87	0.41	0.64	2.7375	0.6825	-2.00396	0.00368684	0.0414303	ncbi_107051833	--
XR_003076969.1	75	198	82	59	0	15	15	1	0.46	1.04	0.52	0.44	0	0.11	0.12	0.01	0.615	0.06	-3.35755	0.00381698	0.0427265	ncbi_107054206	--
XR_001464716.2	6	3	0	4	25	19	16	5	0.45	0.15	0	0.34	1.74	1.57	1.45	0.35	0.235	1.2775	2.44259	0.00386247	0.0430688	ncbi_107052311	--
XR_213611.3	37	20	17	7	5	2	2	0	0.05	0.02	0.02	0.01	0.01	0	0	0	0.025	0.0025	-3.32193	0.00387809	0.0430766	ncbi_101748601	--
XR_003076716.1	38	66	30	32	1	9	12	5	0.35	0.52	0.28	0.35	0.01	0.1	0.14	0.05	0.375	0.075	-2.32193	0.00392345	0.0434135	ncbi_112533010	--
XR_001465816.1	33	2	23	7	2	1	0	0	0.26	0.02	0.19	0.07	0.02	0.01	0	0	0.135	0.0075	-4.16993	0.0040653	0.0448113	ncbi_107052962	--
MSTRG.9063.1	1562	521	453	1314	0	0	0	67	6.78	1.95	2.02	6.89	0	0	0	0.29	4.41	0.0725	-5.92665	0.00411014	0.0451334	-	-
MSTRG.4444.1	68	93	50	59	127	208	52	204	0.73	0.86	0.55	0.76	1.34	2.7	0.72	2.2	0.725	1.74	1.26303	0.00417975	0.0457239	-	-
XR_001467622.2	0	0	0	0	15	0	9	7	0	0	0	0	0.1	0	0.08	0.05	0.001	0.0575	5.84549	0.00429911	0.0468522	ncbi_107053874	--
XR_003073033.1	8	31	37	9	0	4	0	0	0.29	1.03	1.45	0.41	0	0.17	0	0	0.795	0.0425	-4.22542	0.00434288	0.0471512	ncbi_112531289	--
XR_003071752.1	12	6	26	2	15	31	145	36	0.11	0.05	0.24	0.02	0.13	0.33	1.66	0.32	0.105	0.61	2.53842	0.00443322	0.0479073	ncbi_112530257	--
MSTRG.9704.1	15	22	26	36	73	45	54	42	0.21	0.27	0.38	0.61	1.01	0.77	0.99	0.6	0.3675	0.8425	1.19693	0.00444569	0.0479073	-	-
XR_001465075.2	0	6	3	0	17	6	25	8	0	0.06	0.04	0	0.2	0.09	0.39	0.1	0.025	0.195	2.96347	0.00453226	0.0484784	ncbi_107052531	--
MSTRG.3200.1	16	4	2	11	60	41	4	85	1.33	0.29	0.17	1.11	4.94	4.14	0.43	7.1	0.725	4.1525	2.51793	0.00458607	0.048873	-	-
