# Supplementary material for: MYH1G-AS is a chromatin-associated lncRNA that regulates skeletal muscle development in chicken
Source: Cell Mol Biol Lett. 2024 Jan 4;29:9. doi: 10.1186/s11658-023-00525-x (PMC10765903; doi:10.1186/s11658-023-00525-x)
Supplement: Supplementary file 5 — Additional file 5: Table S6. Differential analysis of ATAC-seq peaks between pectoralis major and soleus in 7-week-old Xinghua chicken. [file 11658_2023_525_MOESM5_ESM.xlsx]

## Sheet: Sheet1
Table S6. Differential analysis of ATAC-seq peaks between pectoralis major and soleus in 7-week-old Xinghua chicken
peak_name	Chr	Start	End	p-value	FDR	SOL_1_reads	SOL_2_reads	SOL_3_reads	SOL_4_reads	PEM_1_reads	PEM_2_reads	PEM_3_reads	PEM_4_reads	SOL_1_rpkm	SOL_2_rpkm	SOL_3_rpkm	SOL_4_rpkm	PEM_1_rpkm	PEM_2_rpkm	PEM_3_rpkm	PEM_4_rpkm	SOL_mean	PEM_mean	rpkm_log2fc	annotation	geneChr	geneStart	geneEnd	geneLength	exonNumber	geneStrand	geneId	transcriptId	distToTSS	Symbol	Description	KEGG_A_class	KEGG_B_class	Pathway	K_ID	GO_Component	GO_Function	GO_Process
NC_006091.5-1868954-1869402	NC_006091.5	1868954	1869402	2.07e-33	4.06e-29	46	24	31	22	202	97	223	237	2.78	2.16	3.48	2.54	17.39	20.63	20.17	18.57	2.74	19.19	2.80811	Intron (XM_004940598.3/ncbi_422181, intron 14 of 32)	NC_006091.5	1863361	1879695	16335	33	+	ncbi_422181	XM_004940598.3	5817	PHKA1	phosphorylase b kinase regulatory subunit alpha, skeletal muscle isoform isoform X1	Environmental Information Processing;Organismal Systems;Organismal Systems	Signal transduction;Endocrine system;Endocrine system	ko04020//Calcium signaling pathway;ko04910//Insulin signaling pathway;ko04922//Glucagon signaling pathway	K07190;K07190;K07190	-	GO:0005515//protein binding;GO:0016798//hydrolase activity, acting on glycosyl bonds	GO:0006073//cellular glucan metabolic process
NC_006094.5-22426314-22426805	NC_006094.5	22426314	22426805	7.23e-33	5.76e-29	36	22	14	13	174	84	181	191	1.98	1.81	1.43	1.37	13.66	16.3	14.94	13.65	1.65	14.64	3.14938	Promoter (<=1kb)	NC_006094.5	22421770	22426050	4281	13	-	ncbi_424208	XM_015289796.2	-509	PRKAG3	5'-AMP-activated protein kinase subunit gamma-3 isoform X1	Organismal Systems;Cellular Processes;Organismal Systems;Environmental Information Processing;Organismal Systems;Environmental Information Processing;Environmental Information Processing;Organismal Systems;Organismal Systems;Organismal Systems;Organismal Systems;Organismal Systems	Environmental adaptation;Cellular community - eukaryotes;Endocrine system;Signal transduction;Endocrine system;Signal transduction;Signal transduction;Endocrine system;Aging;Endocrine system;Aging;Environmental adaptation	ko04714//Thermogenesis;ko04530//Tight junction;ko04921//Oxytocin signaling pathway;ko04371//Apelin signaling pathway;ko04910//Insulin signaling pathway;ko04068//FoxO signaling pathway;ko04152//AMPK signaling pathway;ko04922//Glucagon signaling pathway;ko04211//Longevity regulating pathway - mammal;ko04920//Adipocytokine signaling pathway;ko04213//Longevity regulating pathway - multiple species;ko…	K07200;K07200;K07200;K07200;K07200;K07200;K07200;K07200;K07200;K07200;K07200;K07200	-	GO:0016772//transferase activity, transferring phosphorus-containing groups;GO:0019900//kinase binding	GO:0005977//glycogen metabolic process;GO:0006796//phosphate-containing compound metabolic process;GO:0008645//hexose transport
NC_006107.5-10512636-10513152	NC_006107.5	10512636	10513152	8.82e-33	5.76e-29	59	51	29	28	250	104	220	319	3.09	3.99	2.82	2.81	18.68	19.2	17.28	21.7	3.18	19.21	2.59476	Promoter (<=1kb)	NC_006107.5	10510924	10512722	1799	6	-	ncbi_396434	NM_205450.2	-172	TNNC2	troponin C, skeletal muscle	Environmental Information Processing	Signal transduction	ko04020//Calcium signaling pathway	K12042	GO:0043234//protein complex	GO:0008092//cytoskeletal protein binding;GO:0046872//metal ion binding	GO:0006941//striated muscle contraction
NC_006107.5-1766926-1767502	NC_006107.5	1766926	1767502	4.17e-30	2.04e-26	46	28	28	16	189	94	190	211	2.16	1.96	2.44	1.44	12.65	15.55	13.37	12.86	2	13.61	2.7666	Intron (XM_004946964.3/ncbi_419148, intron 1 of 9)	NC_006107.5	1689069	1801934	112866	10	-	ncbi_419148	XM_004946964.3	34720	RALY	RNA-binding protein Raly isoform X1	-	-	-	-	GO:0005681//spliceosomal complex	GO:0003723//RNA binding	-
NC_006113.5-221496-221981	NC_006113.5	221496	221981	7.28e-30	2.85e-26	61	47	35	21	225	105	221	261	3.4	3.91	3.63	2.24	17.89	20.63	18.46	18.89	3.3	18.97	2.52318	Intron (XM_025143860.1/ncbi_421181, intron 7 of 11)	NC_006113.5	216937	228416	11480	12	-	ncbi_421181	XM_025143860.1	6678	TBC1D22B	TBC1 domain family member 22B isoform X1	-	-	-	-	-	-	-
NC_006093.5-24317065-24317706	NC_006093.5	24317065	24317706	1.25e-29	3.94e-26	68	54	36	41	255	108	318	258	2.87	3.4	2.82	3.31	15.34	16.05	20.1	14.13	3.1	16.41	2.40423	Promoter (<=1kb)	NC_006093.5	24317589	24339659	22071	6	+	ncbi_423867	XM_025151875.1	-204	WBP1L	WW domain binding protein 1-like isoform X1	-	-	-	-	-	-	-
NC_006089.5-148676604-148677685	NC_006089.5	148676604	148677685	1.41e-29	3.94e-26	107	58	49	60	300	152	275	380	2.68	2.17	2.28	2.88	10.7	13.4	10.31	12.34	2.5	11.69	2.22527	Intron (XM_015283175.2/ncbi_430349, intron 9 of 12)	NC_006089.5	148657720	148812561	154842	13	-	ncbi_430349	XM_015283175.2	135417	ZC3H3	zinc finger CCCH domain-containing protein 3	-	-	-	-	-	GO:0043169//cation binding	GO:0006406//mRNA export from nucleus;GO:0010468//regulation of gene expression;GO:0031124//mRNA 3'-end processing
NC_006097.5-2932659-2933225	NC_006097.5	2932659	2933225	3.47e-29	8.5e-26	47	33	26	31	192	81	197	271	2.25	2.35	2.31	2.84	13.08	13.63	14.1	16.8	2.44	14.4	2.56112	Intron (XM_015278799.2/ncbi_415295, intron 5 of 12)	NC_006097.5	2929277	2937731	8455	13	-	ncbi_415295	XM_015278799.2	4789	CLK3	dual specificity protein kinase CLK3 isoform X1	-	-	-	-	GO:0005856//cytoskeleton;GO:0043231//intracellular membrane-bounded organelle	GO:0003723//RNA binding;GO:0004672//protein kinase activity;GO:0032550//purine ribonucleoside binding	GO:0006468//protein phosphorylation;GO:0010468//regulation of gene expression
NC_006111.5-5674124-5674608	NC_006111.5	5674124	5674608	1.4e-27	3.05e-24	33	22	21	33	189	92	188	199	1.84	1.84	2.18	3.53	15.06	18.11	15.74	14.43	2.35	15.84	2.75284	Intron (XM_417926.5/ncbi_419789, intron 2 of 8)	NC_006111.5	5667714	5675535	7822	9	-	ncbi_419789	XM_417926.5	1169	SLC37A4	glucose-6-phosphate exchanger SLC37A4 isoform X1	Organismal Systems	Digestive system	ko04973//Carbohydrate digestion and absorption	K08171	GO:0031224//intrinsic component of membrane	-	GO:0001818//negative regulation of cytokine production;GO:0002244//hematopoietic progenitor cell differentiation;GO:0006073//cellular glucan metabolic process;GO:0006639//acylglycerol metabolic process;GO:0006875//cellular metal ion homeostasis;GO:0009791//post-embryonic development;GO:0009893//positive regulation of metabolic process;GO:0015712//hexose phosphate transport;GO:0032787//monocarboxy…
NC_006088.5-108140841-108141259	NC_006088.5	108140841	108141259	2.96e-27	5.8e-24	22	15	10	4	144	58	137	138	1.42	1.45	1.2	0.5	13.28	13.22	13.28	11.59	1.14	12.84	3.49354	Promoter (<=1kb)	NC_006088.5	108141888	108202405	60518	11	+	ncbi_418515	XM_004934541.3	-838	SIM2	single-minded homolog 2	-	-	-	-	GO:0043231//intracellular membrane-bounded organelle	GO:0001071//nucleic acid binding transcription factor activity;GO:0003676//nucleic acid binding;GO:0046983//protein dimerization activity;GO:0060089//molecular transducer activity	GO:0006355//regulation of transcription, DNA-templated;GO:0009790//embryo development;GO:0030323//respiratory tube development
NC_006094.5-2794541-2795325	NC_006094.5	2794541	2795325	9.21e-27	1.64e-23	60	53	49	27	247	119	260	243	2.07	2.73	3.14	1.78	12.15	14.46	13.44	10.88	2.43	12.73	2.3892	Downstream (<1kb)	NC_006094.5	2795400	2802791	7392	7	-	ncbi_396470	XM_015289142.1	7858	MYL1	myosin light chain 1, skeletal muscle isoform isoform X1	-	-	-	-	GO:0043292//contractile fiber	-	GO:0003012//muscle system process
NC_006089.5-122981711-122982531	NC_006089.5	122981711	122982531	2.39e-26	3.9e-23	65	32	26	23	214	106	168	225	2.14	1.58	1.59	1.45	10.06	12.32	8.3	9.63	1.69	10.08	2.5764	Intron (XM_015282816.2/ncbi_420212, intron 1 of 24)	NC_006089.5	122974144	123035127	60984	25	+	ncbi_420212	XM_015282816.2	7977	WWP1	NEDD4-like E3 ubiquitin-protein ligase WWP1 isoform X1	Cellular Processes;Genetic Information Processing	Transport and catabolism;Folding, sorting and degradation	ko04144//Endocytosis;ko04120//Ubiquitin mediated proteolysis	K05633;K05633	GO:0031988//membrane-bounded vesicle;GO:0044424//intracellular part	GO:0019787//ubiquitin-like protein transferase activity	GO:0006355//regulation of transcription, DNA-templated;GO:0006511//ubiquitin-dependent protein catabolic process;GO:0016567//protein ubiquitination
NC_006107.5-5368251-5369064	NC_006107.5	5368251	5369064	7.41e-26	1.12e-22	114	81	72	74	318	140	450	398	3.79	4.02	4.45	4.72	15.08	16.41	22.43	17.18	4.25	17.77	2.06391	Downstream (<1kb)	NC_006107.5	5369169	5373218	4050	3	-	ncbi_419195	XM_015296364.1	4561	PKIG	cAMP-dependent protein kinase inhibitor gamma isoform X1	-	-	-	-	-	GO:0030291//protein serine/threonine kinase inhibitor activity	GO:0006469//negative regulation of protein kinase activity;GO:0042306//regulation of protein import into nucleus
NC_006091.5-4963081-4963751	NC_006091.5	4963081	4963751	1.37e-25	1.92e-22	77	49	47	37	211	118	248	256	3.11	2.95	3.53	2.86	12.14	16.78	15	13.41	3.11	14.33	2.20405	Promoter (1-2kb)	NC_006091.5	4747075	4962390	215316	6	-	ncbi_414831	XM_015278206.2	-1026	FGF13	fibroblast growth factor 13 isoform X1	-	-	-	-	GO:0015630//microtubule cytoskeleton;GO:0016020//membrane;GO:0043005//neuron projection;GO:0043231//intracellular membrane-bounded organelle;GO:0044291//cell-cell contact zone;GO:0044444//cytoplasmic part	GO:0005102//receptor binding;GO:0015631//tubulin binding;GO:0016247//channel regulator activity;GO:0019887//protein kinase regulator activity	GO:0001934//positive regulation of protein phosphorylation;GO:0007009//plasma membrane organization;GO:0007611//learning or memory;GO:0012501//programmed cell death;GO:0021543//pallium development;GO:0022029//telencephalon cell migration;GO:0030010//establishment of cell polarity;GO:0030308//negative regulation of cell growth;GO:0031111//negative regulation of microtubule polymerization or depoly…
NC_006091.5-85540071-85540787	NC_006091.5	85540071	85540787	1.54e-25	2.02e-22	56	48	44	49	238	104	222	291	2.12	2.71	3.09	3.55	12.82	13.84	12.56	14.26	2.87	13.37	2.21988	Intron (XM_015285981.2/ncbi_771776, intron 1 of 9)	NC_006091.5	85496173	85557915	61743	10	-	ncbi_771776	XM_015285981.2	17486	REEP1	LOW QUALITY PROTEIN: receptor expression-enhancing protein 1	-	-	-	-	GO:0031090//organelle membrane;GO:0031224//intrinsic component of membrane;GO:0043231//intracellular membrane-bounded organelle	GO:0001664//G-protein coupled receptor binding;GO:0015631//tubulin binding	GO:0007029//endoplasmic reticulum organization;GO:0051049//regulation of transport;GO:0090150//establishment of protein localization to membrane
NC_006090.5-68814093-68814621	NC_006090.5	68814093	68814621	2.94e-25	3.6e-22	47	33	22	22	182	110	198	165	2.41	2.52	2.09	2.16	13.29	19.85	15.2	10.97	2.29	14.83	2.6951	Distal Intergenic	NC_006090.5	68845662	68850001	4340	3	+	ncbi_395434	NM_204697.2	-31305	POPDC3	popeye domain-containing protein 3	-	-	-	-	GO:0031224//intrinsic component of membrane;GO:0043296//apical junction complex;GO:0044459//plasma membrane part	GO:0030551//cyclic nucleotide binding	GO:0000904//cell morphogenesis involved in differentiation;GO:0006810//transport;GO:0008016//regulation of heart contraction;GO:0016337//single organismal cell-cell adhesion;GO:0022604//regulation of cell morphogenesis;GO:0030097//hemopoiesis;GO:0040012//regulation of locomotion;GO:0060926//cardiac pacemaker cell development;GO:0065008//regulation of biological quality
NC_006088.5-93219638-93220124	NC_006088.5	93219638	93220124	6.28e-25	7.24e-22	64	39	42	34	201	98	238	217	3.56	3.24	4.34	3.62	15.95	19.21	19.84	15.67	3.69	17.67	2.25961	Intron (XM_004938318.3/ncbi_418444, intron 1 of 5)	NC_006088.5	93194966	93220520	25555	6	-	ncbi_418444	XM_004938318.3	639	DUSP27	inactive dual specificity phosphatase 27	-	-	-	-	-	GO:0004721//phosphoprotein phosphatase activity	GO:0006464//cellular protein modification process;GO:0006796//phosphate-containing compound metabolic process
NC_006094.5-22429850-22430269	NC_006094.5	22429850	22430269	2.87e-24	3.13e-21	22	24	20	14	157	73	263	139	1.42	2.31	2.4	1.73	14.45	16.6	25.43	11.64	1.96	17.03	3.11915	Intron (XM_025152515.1/ncbi_424209, intron 15 of 17)	NC_006094.5	22427185	22443731	16547	18	-	ncbi_424209	XM_025152515.1	13672	TTLL4	tubulin polyglutamylase TTLL4 isoform X1	-	-	-	-	-	-	-
NC_006095.5-13840738-13841185	NC_006095.5	13840738	13841185	3.4e-24	3.51e-21	28	20	14	13	143	66	107	174	1.69	1.81	1.57	1.51	12.34	14.07	9.7	13.66	1.65	12.44	2.91445	Intron (XM_015290730.2/ncbi_424486, intron 14 of 14)	NC_006095.5	13840238	13878566	38329	15	-	ncbi_424486	XM_015290730.2	37605	SLC44A3	choline transporter-like protein 3 isoform X1	-	-	-	-	GO:0031224//intrinsic component of membrane	-	-
NC_006090.5-46675174-46675754	NC_006090.5	46675174	46675754	3.64e-24	3.56e-21	40	26	34	18	169	91	229	171	1.87	1.81	2.95	1.61	11.24	14.95	16	10.35	2.06	13.13	2.67215	Distal Intergenic	NC_006090.5	46642159	46659252	17094	3	-	ncbi_421612	XM_015284289.2	-16212	FBXO30	F-box only protein 30	-	-	-	-	-	GO:0046914//transition metal ion binding	GO:0032446//protein modification by small protein conjugation
NC_006092.5-38098278-38099011	NC_006092.5	38098278	38099011	8.59e-24	8.01e-21	76	58	37	33	218	95	211	238	2.81	3.2	2.54	2.33	11.47	12.35	11.66	11.39	2.72	11.72	2.10729	Intron (XM_015287675.2/ncbi_423351, intron 2 of 3)	NC_006092.5	38093415	38107311	13897	4	-	ncbi_423351	XM_015287675.2	8667	SYNDIG1L	synapse differentiation-inducing gene protein 1-like	-	-	-	-	GO:0031224//intrinsic component of membrane	-	GO:0050896//response to stimulus
NC_006092.5-14287103-14287785	NC_006092.5	14287103	14287785	1.76e-23	1.51e-20	107	69	49	43	236	141	291	282	4.24	4.09	3.61	3.27	13.34	19.7	17.29	14.51	3.8	16.21	2.09281	Intron (XM_025150540.1/ncbi_374254, intron 1 of 10)	NC_006092.5	14250726	14289841	39116	11	-	ncbi_374254	XM_025150540.1	2397	LSP1	lymphocyte-specific protein 1 isoform X1	Organismal Systems	Immune system	ko04625//C-type lectin receptor signaling pathway	K14957	GO:0031988//membrane-bounded vesicle	-	GO:0006950//response to stress;GO:0042221//response to chemical;GO:0050794//regulation of cellular process
NC_006089.5-107908563-107909177	NC_006089.5	107908563	107909177	1.77e-23	1.51e-20	32	25	26	26	147	64	198	198	1.41	1.64	2.13	2.19	9.23	9.93	13.07	11.32	1.84	10.89	2.56523	Intron (XM_015282647.2/ncbi_421106, intron 19 of 19)	NC_006089.5	107710798	107910650	199853	20	+	ncbi_421106	XM_015282647.2	198072	LOC421106	DNA repair-scaffolding protein isoform X1	-	-	-	-	-	-	-
NC_006107.5-206930-207506	NC_006107.5	206930	207506	2.06e-23	1.68e-20	37	38	22	24	186	70	181	166	1.74	2.66	1.92	2.16	12.45	11.58	12.73	10.11	2.12	11.72	2.46684	Intron (XM_015296224.2/ncbi_419117, intron 2 of 25)	NC_006107.5	187678	257242	69565	26	+	ncbi_419117	XM_015296224.2	19540	EPB41L1	band 4.1-like protein 1 isoform X1	-	-	-	-	GO:0043232//intracellular non-membrane-bounded organelle;GO:0044425//membrane part	GO:0005515//protein binding	GO:0030036//actin cytoskeleton organization
NC_006089.5-130678360-130678976	NC_006089.5	130678360	130678976	6.51e-23	5.1e-20	104	80	67	84	317	142	335	333	4.57	5.25	5.47	7.06	19.84	21.96	22.04	18.97	5.59	20.7	1.88871	Intron (XM_025148107.1/ncbi_100857613, intron 1 of 7)	NC_006089.5	130662152	130679806	17655	8	-	ncbi_100857613	XM_025148107.1	1138	MAF1	repressor of RNA polymerase III transcription MAF1 homolog	-	-	-	-	GO:0043231//intracellular membrane-bounded organelle	GO:0001016//RNA polymerase III regulatory region DNA binding	GO:0006359//regulation of transcription from RNA polymerase III promoter
NC_006089.5-149485061-149485519	NC_006089.5	149485061	149485519	6.95e-23	5.15e-20	50	36	34	22	199	75	214	169	2.95	3.17	3.73	2.49	16.75	15.6	18.93	12.95	3.08	16.06	2.38247	Intron (XM_025148235.1/ncbi_776552, intron 2 of 18)	NC_006089.5	149469022	149495586	26565	19	-	ncbi_776552	XM_025148235.1	10296	NRBP2	LOW QUALITY PROTEIN: nuclear receptor-binding protein 2	-	-	-	-	GO:0044424//intracellular part	GO:0016740//transferase activity;GO:0032550//purine ribonucleoside binding	GO:0006464//cellular protein modification process;GO:0010507//negative regulation of autophagy;GO:0030154//cell differentiation;GO:0043066//negative regulation of apoptotic process
NC_006092.5-50324683-50325092	NC_006092.5	50324683	50325092	7.09e-23	5.15e-20	53	44	42	29	189	100	230	199	3.51	4.35	5.16	3.67	17.82	23.29	22.79	17.07	4.17	20.24	2.27909	Distal Intergenic	NC_006092.5	50328908	50347513	18606	13	+	ncbi_423477	XM_015287936.1	-4021	TNFAIP2	tumor necrosis factor alpha-induced protein 2	-	-	-	-	-	-	GO:0016192//vesicle-mediated transport
NC_006092.5-50391477-50391813	NC_006092.5	50391477	50391813	7.97e-23	5.58e-20	16	17	4	14	121	58	103	153	1.29	2.04	0.6	2.16	13.89	16.45	12.42	15.98	1.52	14.68	3.27171	Distal Intergenic	NC_006092.5	50363368	50382183	18816	12	-	ncbi_423478	XM_015287830.2	-9462	EXOC3L	exocyst complex component 3-like protein	-	-	-	-	-	-	-
NC_006088.5-4142811-4143549	NC_006088.5	4142811	4143549	1.16e-22	7.84e-20	74	31	17	27	214	76	320	220	2.71	1.7	1.16	1.9	11.18	9.81	17.57	10.46	1.87	12.26	2.71285	Intron (XM_015291059.2/ncbi_418247, intron 3 of 19)	NC_006088.5	4125378	4175461	50084	20	+	ncbi_418247	XM_015291059.2	17802	PFKFB3	6-phosphofructo-2-kinase/fructose-2,6-bisphosphatase 3 isoform X1	Environmental Information Processing;Environmental Information Processing;Metabolism	Signal transduction;Signal transduction;Carbohydrate metabolism	ko04152//AMPK signaling pathway;ko04066//HIF-1 signaling pathway;ko00051//Fructose and mannose metabolism	K01103;K01103;K01103	-	-	-
NC_006088.5-35094104-35094792	NC_006088.5	35094104	35094792	1.38e-22	8.99e-20	61	42	48	31	238	97	267	191	2.4	2.47	3.51	2.33	13.34	13.43	15.73	9.74	2.68	13.06	2.28485	Distal Intergenic	NC_006088.5	35021903	35033353	11451	2	+	ncbi_427864	XM_015281985.2	72545	DYRK2	dual specificity tyrosine-phosphorylation-regulated kinase 2 isoform X1	-	-	-	-	GO:0032991//macromolecular complex;GO:0043231//intracellular membrane-bounded organelle	GO:0004672//protein kinase activity;GO:0032182//ubiquitin-like protein binding;GO:0032550//purine ribonucleoside binding;GO:0046914//transition metal ion binding	GO:0005979//regulation of glycogen biosynthetic process;GO:0006464//cellular protein modification process;GO:0007166//cell surface receptor signaling pathway;GO:0008630//intrinsic apoptotic signaling pathway in response to DNA damage;GO:0042992//negative regulation of transcription factor import into nucleus
NC_006109.5-2929859-2930870	NC_006109.5	2929859	2930870	1.69e-22	1.07e-19	194	124	80	114	419	193	397	480	5.19	4.95	3.98	5.84	15.98	18.19	15.91	16.66	4.99	16.68	1.74101	5' UTR	NC_006109.5	2925838	2930542	4705	4	-	ncbi_396311	XM_015297402.2	178	ANK1	ankyrin-1 isoform X1	Organismal Systems	Immune system	ko04624//Toll and Imd signaling pathway	K10380	GO:0005856//cytoskeleton	GO:0008092//cytoskeletal protein binding;GO:0019899//enzyme binding	GO:0006612//protein targeting to membrane;GO:0006778//porphyrin-containing compound metabolic process;GO:0006812//cation transport;GO:0016482//cytoplasmic transport;GO:0050794//regulation of cellular process;GO:0055076//transition metal ion homeostasis;GO:0061515//myeloid cell development
NC_006097.5-2047605-2048164	NC_006097.5	2047605	2048164	2.18e-22	1.34e-19	71	39	50	34	235	95	239	204	3.44	2.82	4.5	3.15	16.21	16.19	17.32	12.81	3.48	15.63	2.16716	Intron (XM_015278795.2/ncbi_396456, intron 3 of 10)	NC_006097.5	2035711	2052967	17257	11	-	ncbi_396456	XM_015278795.2	5083	PKM	pyruvate kinase PKM isoform X2	Metabolism;Metabolism;Metabolism;Organismal Systems;Metabolism;Metabolism;Metabolism	Global and overview maps;Nucleotide metabolism;Global and overview maps;Endocrine system;Global and overview maps;Carbohydrate metabolism;Carbohydrate metabolism	ko01100//Metabolic pathways;ko00230//Purine metabolism;ko01200//Carbon metabolism;ko04922//Glucagon signaling pathway;ko01230//Biosynthesis of amino acids;ko00010//Glycolysis / Gluconeogenesis;ko00620//Pyruvate metabolism	K00873;K00873;K00873;K00873;K00873;K00873;K00873	-	-	-
NC_006092.5-19518618-19519141	NC_006092.5	19518618	19519141	2.36e-22	1.4e-19	32	29	30	40	184	77	217	225	1.66	2.24	2.88	3.96	13.57	14.03	16.81	15.1	2.69	14.88	2.4677	Intron (XM_025151010.1/ncbi_423160, intron 2 of 9)	NC_006092.5	19498516	19641955	143440	10	+	ncbi_423160	XM_025151010.1	20363	LDLRAD3	low-density lipoprotein receptor class A domain-containing protein 3 isoform X4	-	-	-	-	-	-	-
NC_006089.5-3233302-3233934	NC_006089.5	3233302	3233934	3.95e-22	2.27e-19	56	17	21	24	201	56	187	195	2.4	1.09	1.67	1.97	12.26	8.44	11.99	10.83	1.78	10.88	2.61173	Distal Intergenic	NC_006089.5	3284907	3300555	15649	5	-	ncbi_420399	XM_004939092.3	66937	SNAP47	synaptosomal-associated protein 47 isoform X1	-	-	-	-	-	-	-
NC_006106.5-2169520-2170124	NC_006106.5	2169520	2170124	4.31e-22	2.41e-19	40	24	19	24	155	49	183	186	1.79	1.6	1.58	2.06	9.9	7.73	12.28	10.81	1.76	10.18	2.53209	Intron (XM_015295943.2/ncbi_417481, intron 1 of 18)	NC_006106.5	1511027	2173898	662872	19	-	ncbi_417481	XM_015295943.2	4076	AUTS2	autism susceptibility gene 2 protein isoform X1	-	-	-	-	-	-	-
NC_006094.5-22765247-22765712	NC_006094.5	22765247	22765712	5.18e-22	2.82e-19	34	38	21	17	173	68	178	151	1.98	3.3	2.27	1.89	14.35	13.93	15.51	11.4	2.36	13.8	2.54781	Distal Intergenic	NC_006094.5	22605540	22646145	40606	32	+	ncbi_396439	NM_205455.1	159939	TNS1	tensin	-	-	-	-	-	-	-
NC_006094.5-36053404-36053780	NC_006094.5	36053404	36053780	5.96e-22	3.16e-19	25	19	17	17	113	63	189	138	1.8	2.04	2.27	2.34	11.59	15.96	20.37	12.88	2.11	15.2	2.84876	Promoter (1-2kb)	NC_006094.5	36055574	36109660	54087	17	+	ncbi_424321	XM_015290195.2	-1982	GPD2	glycerol-3-phosphate dehydrogenase, mitochondrial	Metabolism	Lipid metabolism	ko00564//Glycerophospholipid metabolism	K00111	-	-	-
NC_006093.5-27021887-27022594	NC_006093.5	27021887	27022594	6.26e-22	3.23e-19	37	35	15	11	131	71	217	178	1.42	2	1.07	0.81	7.14	9.57	12.44	8.84	1.33	9.5	2.8365	Intron (XM_015288976.2/ncbi_423892, intron 1 of 13)	NC_006093.5	26991798	27081746	89949	14	+	ncbi_423892	XM_015288976.2	30442	RBM20	RNA-binding protein 20 isoform X1	-	-	-	-	GO:0043231//intracellular membrane-bounded organelle	GO:0046914//transition metal ion binding;GO:0097159//organic cyclic compound binding	-
NC_006107.5-11594840-11595519	NC_006107.5	11594840	11595519	1.09e-21	5.47e-19	103	67	55	50	249	90	260	287	4.1	3.99	4.07	3.81	14.14	12.63	15.52	14.83	3.99	14.28	1.83953	Intron (XM_015296540.2/ncbi_419322, intron 2 of 3)	NC_006107.5	11591333	11608894	17562	4	+	ncbi_419322	XM_015296540.2	3846	LOC419322	uncharacterized protein LOC419322	-	-	-	-	-	-	-
NC_006088.5-61022440-61022904	NC_006088.5	61022440	61022904	1.14e-21	5.58e-19	52	46	21	20	171	81	166	195	3.03	4	2.27	2.23	14.21	16.63	14.5	14.75	2.88	15.02	2.38274	Intron (XM_015286135.2/ncbi_100858946, intron 25 of 36)	NC_006088.5	60966651	61086780	120130	37	-	ncbi_100858946	XM_015286135.2	64108	CACNA2D4	voltage-dependent calcium channel subunit alpha-2/delta-4	Environmental Information Processing;Organismal Systems;Organismal Systems;Organismal Systems	Signal transduction;Endocrine system;Circulatory system;Circulatory system	ko04010//MAPK signaling pathway;ko04921//Oxytocin signaling pathway;ko04261//Adrenergic signaling in cardiomyocytes;ko04260//Cardiac muscle contraction	K04861;K04861;K04861;K04861	-	-	-
NC_006088.5-138338268-138338777	NC_006088.5	138338268	138338777	1.2e-21	5.74e-19	55	39	19	22	185	67	171	175	2.92	3.09	1.88	2.24	14.01	12.54	13.61	12.07	2.53	13.06	2.36795	Distal Intergenic	NC_006088.5	138347996	138478858	130863	24	+	ncbi_418736	NM_001012825.1	-9474	RASA3	ras GTPase-activating protein 3	-	-	-	-	GO:0009898//cytoplasmic side of plasma membrane	GO:0005262//calcium channel activity	GO:0006816//calcium ion transport;GO:0043087//regulation of GTPase activity
NC_006089.5-45215401-45215836	NC_006089.5	45215401	45215836	1.88e-21	8.78e-19	31	29	7	24	136	84	166	166	1.93	2.69	0.81	2.86	12.06	18.4	15.46	13.39	2.07	14.83	2.84082	Distal Intergenic	NC_006089.5	45304349	45490608	186260	21	+	ncbi_428459	XM_004939497.2	-88731	ARPP21	cAMP-regulated phosphoprotein 21 isoform X1	-	-	-	-	-	-	GO:0009408//response to heat
NC_006094.5-31215423-31215840	NC_006094.5	31215423	31215840	5.39e-21	2.34e-18	26	26	8	8	132	53	147	128	1.69	2.52	0.96	0.99	12.21	12.11	14.28	10.77	1.54	12.34	3.00234	5' UTR	NC_006094.5	31214761	31223982	9222	7	+	ncbi_771456	XM_004943000.3	870	LOC771456	carnosine N-methyltransferase 2 isoform X1	Metabolism	Amino acid metabolism	ko00340//Histidine metabolism	K22437	-	GO:0008170//N-methyltransferase activity;GO:0008757//S-adenosylmethionine-dependent methyltransferase activity	GO:0008152//metabolic process
NC_006095.5-28220320-28220962	NC_006095.5	28220320	28220962	5.39e-21	2.34e-18	36	32	15	18	188	66	120	154	1.52	2.01	1.17	1.45	11.29	9.79	7.57	8.42	1.54	9.27	2.58964	Promoter (<=1kb)	NC_006095.5	28220966	28232262	11297	11	+	ncbi_424691	XM_015291025.1	-325	PGM1	phosphoglucomutase-1 isoform X1	Metabolism;Metabolism;Metabolism;Metabolism;Metabolism;Metabolism;Metabolism	Global and overview maps;Nucleotide metabolism;Carbohydrate metabolism;Carbohydrate metabolism;Carbohydrate metabolism;Carbohydrate metabolism;Carbohydrate metabolism	ko01100//Metabolic pathways;ko00230//Purine metabolism;ko00010//Glycolysis / Gluconeogenesis;ko00520//Amino sugar and nucleotide sugar metabolism;ko00052//Galactose metabolism;ko00500//Starch and sucrose metabolism;ko00030//Pentose phosphate pathway	K01835;K01835;K01835;K01835;K01835;K01835;K01835	-	GO:0016866//intramolecular transferase activity;GO:0043169//cation binding	GO:0044238//primary metabolic process
NC_006106.5-1750932-1751352	NC_006106.5	1750932	1751352	5.45e-21	2.34e-18	14	15	4	7	114	35	113	114	0.9	1.44	0.48	0.86	10.47	7.94	10.9	9.53	0.92	9.71	3.39977	Intron (XM_015295943.2/ncbi_417481, intron 4 of 18)	NC_006106.5	1511027	2173898	662872	19	-	ncbi_417481	XM_015295943.2	422756	AUTS2	autism susceptibility gene 2 protein isoform X1	-	-	-	-	-	-	-
NC_006103.5-2531261-2532055	NC_006103.5	2531261	2532055	5.49e-21	2.34e-18	95	74	55	55	211	132	272	307	3.24	3.76	3.48	3.59	10.25	15.84	13.88	13.57	3.52	13.38	1.92643	Intron (XM_015295002.1/ncbi_768783, intron 2 of 40)	NC_006103.5	2529849	2544068	14220	41	+	ncbi_768783	XM_015295002.1	1809	BTN1	E3 ubiquitin-protein ligase TRIM39 isoform X1	-	-	-	-	-	-	-
NC_006090.5-4414778-4415091	NC_006090.5	4414778	4415091	6.42e-21	2.68e-18	14	13	8	12	94	51	95	130	1.21	1.68	1.28	1.99	11.58	15.52	12.3	14.58	1.54	13.5	3.13196	Intron (NM_001031035.1/ncbi_421257, intron 14 of 19)	NC_006090.5	4392424	4417810	25387	20	+	ncbi_421257	NM_001031035.1	22510	PTK7	inactive tyrosine-protein kinase 7 isoform X1	-	-	-	-	GO:0005924//cell-substrate adherens junction;GO:0031224//intrinsic component of membrane	GO:0004672//protein kinase activity;GO:0032550//purine ribonucleoside binding	GO:0006468//protein phosphorylation;GO:0009611//response to wounding;GO:0010975//regulation of neuron projection development;GO:0022610//biological adhesion;GO:0030036//actin cytoskeleton organization;GO:0030859//polarized epithelial cell differentiation;GO:0032526//response to retinoic acid;GO:0048598//embryonic morphogenesis;GO:0048870//cell motility;GO:0060071//Wnt signaling pathway, planar ce…
NC_006092.5-58338121-58338635	NC_006092.5	58338121	58338635	8.01e-21	3.21e-18	90	52	46	49	204	91	223	260	4.74	4.09	4.5	4.94	15.3	16.87	17.58	17.75	4.57	16.88	1.88505	Intron (XM_015276773.2/ncbi_428932, intron 1 of 6)	NC_006092.5	58333233	58348861	15629	7	+	ncbi_428932	XM_015276773.2	5145	GPR137C	integral membrane protein GPR137C	-	-	-	-	-	-	-
NC_006090.5-33947197-33947681	NC_006090.5	33947197	33947681	8.02e-21	3.21e-18	18	15	16	20	185	64	83	246	1.01	1.25	1.66	2.14	14.74	12.6	6.95	17.84	1.52	13.03	3.09969	Intron (XM_025149270.1/ncbi_101748750, intron 17 of 20)	NC_006090.5	33928415	33949746	21332	21	+	ncbi_101748750	XM_025149270.1	19024	KIF28P	kinesin-like protein KIF28P isoform X1	-	-	-	-	-	-	-
NC_006107.5-1770708-1771310	NC_006107.5	1770708	1771310	1.2e-20	4.72e-18	87	58	27	33	223	113	314	203	3.91	3.89	2.25	2.84	14.28	17.88	21.14	11.83	3.22	16.28	2.33797	Intron (XM_004946964.3/ncbi_419148, intron 1 of 9)	NC_006107.5	1689069	1801934	112866	10	-	ncbi_419148	XM_004946964.3	30925	RALY	RNA-binding protein Raly isoform X1	-	-	-	-	GO:0005681//spliceosomal complex	GO:0003723//RNA binding	-
NC_006091.5-85507128-85507465	NC_006091.5	85507128	85507465	1.44e-20	5.53e-18	33	22	19	23	123	73	199	137	2.65	2.64	2.83	3.54	14.07	20.64	23.93	14.27	2.92	18.23	2.64227	Intron (XM_015285981.2/ncbi_771776, intron 8 of 9)	NC_006091.5	85496173	85557915	61743	10	-	ncbi_771776	XM_015285981.2	50619	REEP1	LOW QUALITY PROTEIN: receptor expression-enhancing protein 1	-	-	-	-	GO:0031090//organelle membrane;GO:0031224//intrinsic component of membrane;GO:0043231//intracellular membrane-bounded organelle	GO:0001664//G-protein coupled receptor binding;GO:0015631//tubulin binding	GO:0007029//endoplasmic reticulum organization;GO:0051049//regulation of transport;GO:0090150//establishment of protein localization to membrane
NC_006106.5-8905162-8906468	NC_006106.5	8905162	8906468	1.56e-20	5.88e-18	93	82	50	67	258	120	343	280	1.93	2.54	1.92	2.66	7.62	8.75	10.64	7.52	2.26	8.63	1.93304	Distal Intergenic	NC_006106.5	8900859	8902878	2020	5	+	ncbi_417666	XM_003642415.4	4956	MRPS23	28S ribosomal protein S23, mitochondrial	-	-	-	-	GO:0005856//cytoskeleton;GO:0030529//intracellular ribonucleoprotein complex;GO:0031090//organelle membrane;GO:0043231//intracellular membrane-bounded organelle	GO:0003723//RNA binding	GO:0010467//gene expression
NC_006107.5-10051275-10051799	NC_006107.5	10051275	10051799	2.06e-20	7.63e-18	119	79	51	41	251	118	293	266	6.14	6.09	4.89	4.05	18.47	21.46	22.66	17.81	5.29	20.1	1.92586	Promoter (<=1kb)	NC_006107.5	10051629	10058646	7018	12	+	ncbi_396356	NM_205392.1	-92	MYLK2	myosin light chain kinase 2, skeletal/cardiac muscle	Cellular Processes;Cellular Processes;Environmental Information Processing;Organismal Systems;Environmental Information Processing;Environmental Information Processing;Organismal Systems;Organismal Systems;Organismal Systems	Cell motility;Cellular community - eukaryotes;Signal transduction;Endocrine system;Signal transduction;Signal transduction;Immune system;Circulatory system;Digestive system	ko04810//Regulation of actin cytoskeleton;ko04510//Focal adhesion;ko04020//Calcium signaling pathway;ko04921//Oxytocin signaling pathway;ko04022//cGMP - PKG signaling pathway;ko04371//Apelin signaling pathway;ko04611//Platelet activation;ko04270//Vascular smooth muscle contraction;ko04971//Gastric acid secretion	K00907;K00907;K00907;K00907;K00907;K00907;K00907;K00907;K00907	GO:0043231//intracellular membrane-bounded organelle	GO:0016301//kinase activity;GO:0032550//purine ribonucleoside binding	GO:0006468//protein phosphorylation;GO:0006937//regulation of muscle contraction;GO:0007268//synaptic transmission;GO:0010467//gene expression;GO:0035914//skeletal muscle cell differentiation;GO:0060415//muscle tissue morphogenesis
NC_006111.5-5458994-5459576	NC_006111.5	5458994	5459576	2.11e-20	7.67e-18	48	42	16	25	177	99	154	168	2.23	2.91	1.38	2.23	11.73	16.21	10.72	10.13	2.19	12.2	2.47788	Promoter (<=1kb)	NC_006111.5	5454097	5458911	4815	4	-	ncbi_419776	XM_417914.6	-374	SCN2B	sodium channel subunit beta-2	-	-	-	-	-	GO:0005248//voltage-gated sodium channel activity;GO:0016247//channel regulator activity	GO:0002027//regulation of heart rate;GO:0003254//regulation of membrane depolarization;GO:0006814//sodium ion transport;GO:0006941//striated muscle contraction;GO:0032412//regulation of ion transmembrane transporter activity;GO:0086001//cardiac muscle cell action potential;GO:0086010//membrane depolarization during action potential
NC_006104.5-681759-682246	NC_006104.5	681759	682246	2.34e-20	8.35e-18	16	15	22	9	124	66	167	109	0.89	1.24	2.27	0.96	9.82	12.91	13.9	7.85	1.34	11.12	3.05285	Intron (XM_415570.6/ncbi_417297, intron 7 of 12)	NC_006104.5	672323	696310	23988	13	+	ncbi_417297	XM_415570.6	9679	DPP7	dipeptidyl peptidase 2	-	-	-	-	GO:0031988//membrane-bounded vesicle	GO:0070011//peptidase activity, acting on L-amino acid peptides	-
NC_006096.5-4718257-4718815	NC_006096.5	4718257	4718815	2.58e-20	9.04e-18	45	23	12	6	147	85	180	130	2.18	1.66	1.08	0.56	10.16	14.51	13.07	8.18	1.37	11.48	3.06688	Distal Intergenic	NC_006096.5	4725658	4758127	32470	18	+	ncbi_424862	XM_025153357.1	-7122	SLCO2A1	solute carrier organic anion transporter family member 2A1 isoform X1	-	-	-	-	-	GO:0071714//icosanoid transmembrane transporter activity	GO:0015908//fatty acid transport
NC_006104.5-7642835-7643188	NC_006104.5	7642835	7643188	2.64e-20	9.08e-18	15	21	14	9	114	59	113	117	1.15	2.4	1.99	1.32	12.45	15.92	12.97	11.63	1.72	13.24	2.94442	Intron (XM_003642291.4/ncbi_417143, intron 5 of 9)	NC_006104.5	7577180	7655316	78137	10	+	ncbi_417143	XM_003642291.4	65831	RXRA	retinoic acid receptor RXR-alpha isoform X1	Environmental Information Processing;Organismal Systems;Organismal Systems;Organismal Systems;Organismal Systems;Organismal Systems;Organismal Systems	Signal transduction;Endocrine system;Immune system;Endocrine system;Digestive system;Endocrine system;Endocrine system	ko04151//PI3K-Akt signaling pathway;ko04919//Thyroid hormone signaling pathway;ko04659//Th17 cell differentiation;ko04928//Parathyroid hormone synthesis, secretion and action;ko04976//Bile secretion;ko03320//PPAR signaling pathway;ko04920//Adipocytokine signaling pathway	K08524;K08524;K08524;K08524;K08524;K08524;K08524	GO:0000785//chromatin;GO:0043231//intracellular membrane-bounded organelle	GO:0000976//transcription regulatory region sequence-specific DNA binding;GO:0003682//chromatin binding;GO:0003708//retinoic acid receptor activity;GO:0008134//transcription factor binding;GO:0046914//transition metal ion binding;GO:0046983//protein dimerization activity	GO:0001101//response to acid chemical;GO:0001654//eye development;GO:0002067//glandular epithelial cell differentiation;GO:0003006//developmental process involved in reproduction;GO:0006447//regulation of translational initiation by iron;GO:0009755//hormone-mediated signaling pathway;GO:0016032//viral process;GO:0030522//intracellular receptor signaling pathway;GO:0043009//chordate embryonic deve…
NC_006104.5-5248853-5249312	NC_006104.5	5248853	5249312	2.92e-20	9.85e-18	45	22	23	23	135	76	127	179	2.65	1.94	2.52	2.6	11.34	15.78	11.21	13.69	2.43	13	2.41948	Promoter (<=1kb)	NC_006104.5	5249357	5253188	3832	7	+	ncbi_396002	XM_015279336.1	-275	AK1	adenylate kinase isoenzyme 1 isoform X1	Metabolism;Metabolism;Metabolism	Global and overview maps;Nucleotide metabolism;Metabolism of cofactors and vitamins	ko01100//Metabolic pathways;ko00230//Purine metabolism;ko00730//Thiamine metabolism	K00939;K00939;K00939	GO:0016020//membrane;GO:0031514//motile cilium;GO:0031988//membrane-bounded vesicle;GO:0044447//axoneme part	GO:0016301//kinase activity;GO:0016776//phosphotransferase activity, phosphate group as acceptor;GO:0032550//purine ribonucleoside binding	GO:0009132//nucleoside diphosphate metabolic process;GO:0009141//nucleoside triphosphate metabolic process;GO:0009152//purine ribonucleotide biosynthetic process;GO:0022402//cell cycle process
NC_006093.5-23957791-23958623	NC_006093.5	23957791	23958623	3.56e-20	1.17e-17	88	74	37	41	216	114	207	276	2.86	3.59	2.24	2.55	10.01	13.05	10.08	11.64	2.81	11.2	1.99486	Distal Intergenic	NC_006093.5	23969322	23972857	3536	2	+	ncbi_100431103	XM_025151419.1	-11115	LBX1	transcription factor LBX1 isoform X1	-	-	-	-	GO:0043231//intracellular membrane-bounded organelle;GO:0043234//protein complex	GO:0001071//nucleic acid binding transcription factor activity;GO:0003677//DNA binding	GO:0001709//cell fate determination;GO:0008283//cell proliferation;GO:0021515//cell differentiation in spinal cord;GO:0030182//neuron differentiation;GO:0045596//negative regulation of cell differentiation;GO:0060850//regulation of transcription involved in cell fate commitment
NC_006088.5-45641422-45641992	NC_006088.5	45641422	45641992	3.59e-20	1.17e-17	69	67	32	37	207	81	248	234	3.28	4.75	2.82	3.36	14	13.54	17.63	14.41	3.55	14.89	2.06845	Intron (XM_015283916.2/ncbi_417914, intron 3 of 9)	NC_006088.5	45628677	45665279	36603	10	-	ncbi_417914	XM_015283916.2	23572	NTN4	netrin-4 isoform X1	-	-	-	-	-	GO:0043236//laminin binding	GO:0035426//extracellular matrix-cell signaling;GO:0042551//neuron maturation
NC_006106.5-7006842-7007358	NC_006106.5	7006842	7007358	3.74e-20	1.2e-17	112	90	73	67	305	120	276	288	5.87	7.04	7.11	6.73	22.79	22.16	21.67	19.59	6.69	21.55	1.68761	Promoter (<=1kb)	NC_006106.5	7001488	7007060	5573	18	-	ncbi_417616	XM_015295775.2	-40	SLC47A2	multidrug and toxin extrusion protein 1 isoform X1	-	-	-	-	GO:0031224//intrinsic component of membrane	GO:0015291//secondary active transmembrane transporter activity	GO:0044763//single-organism cellular process
NC_006104.5-8475847-8476432	NC_006104.5	8475847	8476432	4.34e-20	1.37e-17	67	44	41	45	189	88	224	202	3.1	3.04	3.52	3.99	12.46	14.33	15.52	12.12	3.41	13.61	1.99682	Distal Intergenic	NC_006104.5	8478327	8506387	28061	19	+	ncbi_417127	XM_004945989.3	-2188	CAMSAP1	calmodulin-regulated spectrin-associated protein 1 isoform X1	-	-	-	-	-	GO:0015631//tubulin binding	GO:0006996//organelle organization;GO:0022603//regulation of anatomical structure morphogenesis;GO:0030030//cell projection organization
NC_006093.5-21253036-21253453	NC_006093.5	21253036	21253453	4.61e-20	1.43e-17	54	25	25	16	123	80	181	180	3.5	2.42	3.01	1.99	11.37	18.28	17.59	15.15	2.73	15.6	2.51457	Distal Intergenic	NC_006093.5	21235387	21244855	9469	3	-	ncbi_423800	XM_015288857.2	-8389	SLC35G1	solute carrier family 35 member G1 isoform X1	-	-	-	-	GO:0031224//intrinsic component of membrane	-	GO:0006874//cellular calcium ion homeostasis;GO:1901660//calcium ion export
NC_006108.5-3430671-3431162	NC_006108.5	3430671	3431162	4.67e-20	1.43e-17	64	44	31	42	178	87	188	196	3.53	3.62	3.17	4.43	13.98	16.88	15.51	14.01	3.69	15.09	2.0319	Intron (XM_015297151.2/ncbi_419443, intron 1 of 10)	NC_006108.5	3426545	3452118	25574	11	+	ncbi_419443	XM_015297151.2	4371	TMEM201	transmembrane protein 201	-	-	-	-	GO:0031090//organelle membrane	GO:0003779//actin binding	GO:0001667//ameboidal-type cell migration;GO:0040023//establishment of nucleus localization
NC_006113.5-4370693-4371125	NC_006113.5	4370693	4371125	4.87e-20	1.47e-17	32	28	36	21	166	111	169	159	2	2.62	4.19	2.52	14.82	24.48	15.85	12.92	2.83	17.02	2.58836	Promoter (1-2kb)	NC_006113.5	4360537	4369888	9352	10	-	ncbi_419903	XM_015298992.2	-1021	PACSIN1	protein kinase C and casein kinase substrate in neurons protein 1	-	-	-	-	GO:0005798//Golgi-associated vesicle;GO:0031253//cell projection membrane	GO:0005515//protein binding	GO:0007009//plasma membrane organization;GO:0030036//actin cytoskeleton organization;GO:0030100//regulation of endocytosis;GO:0034613//cellular protein localization;GO:0048468//cell development
NC_006104.5-2330012-2330458	NC_006104.5	2330012	2330458	5.13e-20	1.52e-17	43	40	17	19	155	62	210	160	2.61	3.62	1.92	2.21	13.4	13.24	19.08	12.59	2.59	14.58	2.49297	Intron (XM_015279526.2/ncbi_427772, intron 1 of 7)	NC_006104.5	2324722	2352026	27305	8	+	ncbi_427772	XM_015279526.2	5513	ARRDC1	arrestin domain-containing protein 1	-	-	-	-	GO:0031988//membrane-bounded vesicle	-	-
NC_006101.5-14504822-14505387	NC_006101.5	14504822	14505387	6.19e-20	1.79e-17	78	67	49	43	214	112	255	217	3.74	4.79	4.36	3.94	14.6	18.89	18.29	13.48	4.21	16.32	1.95475	Intron (XM_015294764.2/ncbi_416752, intron 3 of 22)	NC_006101.5	14437085	14536021	98937	23	-	ncbi_416752	XM_015294764.2	30917	ANKFN1L	ankyrin repeat and fibronectin type-III domain-containing protein 1 isoform X3	-	-	-	-	-	-	-
NC_028739.2-469770-470202	NC_028739.2	469770	470202	6.19e-20	1.79e-17	45	30	18	19	136	53	157	168	2.82	2.8	2.09	2.28	12.14	11.69	14.73	13.65	2.5	13.05	2.38405	Intron (NM_001039602.2/ncbi_426008, intron 6 of 11)	NC_028739.2	464603	474553	9951	12	+	ncbi_426008	NM_001039602.2	5383	SLC27A1	long-chain fatty acid transport protein 1	Organismal Systems;Organismal Systems	Endocrine system;Digestive system	ko03320//PPAR signaling pathway;ko04975//Fat digestion and absorption	K08745;K08745	GO:0031224//intrinsic component of membrane;GO:0043231//intracellular membrane-bounded organelle	GO:0005319//lipid transporter activity;GO:0015645//fatty acid ligase activity;GO:0046983//protein dimerization activity	GO:0006631//fatty acid metabolic process;GO:0006655//phosphatidylglycerol biosynthetic process;GO:0006658//phosphatidylserine metabolic process;GO:0006950//response to stress;GO:0009755//hormone-mediated signaling pathway;GO:0015908//fatty acid transport;GO:0031327//negative regulation of cellular biosynthetic process;GO:0031650//regulation of heat generation;GO:0043434//response to peptide hormo…
NC_006113.5-898111-898384	NC_006113.5	898111	898384	7.03e-20	2e-17	12	13	5	11	100	47	77	133	1.19	1.92	0.92	2.09	14.12	16.4	11.43	17.1	1.53	14.76	3.27009	5' UTR	NC_006113.5	869620	898303	28684	28	-	ncbi_771410	XM_015298822.2	56	IGFN1	immunoglobulin-like and fibronectin type III domain-containing protein 1 isoform X1	-	-	-	-	-	-	-
NC_006102.5-1194549-1194961	NC_006102.5	1194549	1194961	7.48e-20	2.09e-17	27	20	9	13	129	56	89	144	1.77	1.96	1.1	1.63	12.07	12.95	8.75	12.27	1.61	11.51	2.83776	Intron (XM_025155714.1/ncbi_771328, intron 2 of 10)	NC_006102.5	1184486	1230458	45973	11	+	ncbi_771328	XM_025155714.1	10269	TBX1	T-box transcription factor TBX1 isoform X1	-	-	-	-	-	-	-
NC_006094.5-11661321-11661698	NC_006094.5	11661321	11661698	8.01e-20	2.21e-17	18	7	11	13	92	42	106	135	1.29	0.75	1.47	1.79	9.41	10.61	11.39	12.57	1.32	11	3.05889	Intron (XM_015289451.2/ncbi_424085, intron 1 of 36)	NC_006094.5	11545240	11732970	187731	37	-	ncbi_424085	XM_015289451.2	71461	ALS2	alsin isoform X1	-	-	-	-	GO:0005768//endosome;GO:0005815//microtubule organizing center;GO:0031252//cell leading edge;GO:0032991//macromolecular complex;GO:0044309//neuron spine;GO:0044456//synapse part	GO:0005089//Rho guanyl-nucleotide exchange factor activity;GO:0017016//Ras GTPase binding;GO:0030295//protein kinase activator activity;GO:0046983//protein dimerization activity	GO:0006950//response to stress;GO:0006996//organelle organization;GO:0007270//neuron-neuron synaptic transmission;GO:0007610//behavior;GO:0032535//regulation of cellular component size;GO:0033036//macromolecule localization;GO:0043087//regulation of GTPase activity;GO:0043112//receptor metabolic process;GO:0045860//positive regulation of protein kinase activity;GO:0048858//cell projection morphog…
NC_006094.5-2803394-2803999	NC_006094.5	2803394	2803999	9.76e-20	2.66e-17	66	39	22	37	161	69	199	234	2.95	2.6	1.83	3.17	10.26	10.87	13.33	13.57	2.64	12.01	2.18563	Promoter (<=1kb)	NC_006094.5	2795515	2803470	7956	7	-	ncbi_396470	NM_001044632.1	-226	MYL1	myosin light chain 1, skeletal muscle isoform isoform X1	-	-	-	-	GO:0043292//contractile fiber	-	GO:0003012//muscle system process
NC_006091.5-896582-897076	NC_006091.5	896582	897076	1.04e-19	2.8e-17	21	16	10	7	132	55	72	137	1.15	1.31	1.02	0.73	10.3	10.61	5.91	9.73	1.05	9.14	3.12181	Promoter (<=1kb)	NC_006091.5	880221	895838	15618	3	-	ncbi_101748689	XM_015278330.1	-991	LOC101748689	uncharacterized protein LOC101748689 isoform X1	Organismal Systems;Environmental Information Processing	Immune system;Signal transduction	ko04658//Th1 and Th2 cell differentiation;ko04330//Notch signaling pathway	K06053;K06053	-	-	GO:0008104//protein localization;GO:0009888//tissue development;GO:0016043//cellular component organization;GO:0035295//tube development;GO:0044763//single-organism cellular process;GO:0048568//embryonic organ development;GO:0048598//embryonic morphogenesis;GO:0050794//regulation of cellular process
NC_006101.5-13472363-13472976	NC_006101.5	13472363	13472976	1.39e-19	3.68e-17	75	61	44	33	220	118	184	217	3.31	4.02	3.61	2.79	13.84	18.34	12.16	12.42	3.43	14.19	2.04859	Exon (XM_025155392.1/ncbi_769473, exon 1 of 24)	NC_006101.5	13472624	13493139	20516	24	+	ncbi_769473	XM_025155392.1	45	CFAP70	cilia- and flagella-associated protein 70 isoform X1	-	-	-	-	-	-	-
NC_006105.5-672286-672842	NC_006105.5	672286	672842	1.47e-19	3.85e-17	49	28	18	17	141	66	127	160	2.38	2.03	1.63	1.58	9.78	11.31	9.26	10.1	1.91	10.11	2.40414	Distal Intergenic	NC_006105.5	644935	670219	25285	40	-	ncbi_427789	XM_025141729.1	-2345	MYH1G	myosin, heavy chain 1G, skeletal muscle isoform X1	Cellular Processes;Cellular Processes;Organismal Systems	Cell motility;Cellular community - eukaryotes;Circulatory system	ko04810//Regulation of actin cytoskeleton;ko04530//Tight junction;ko04270//Vascular smooth muscle contraction	K10352;K10352;K10352	GO:0015629//actin cytoskeleton	GO:0008092//cytoskeletal protein binding;GO:0032550//purine ribonucleoside binding	-
NC_006090.5-11131720-11132272	NC_006090.5	11131720	11132272	1.67e-19	4.31e-17	73	67	41	48	194	93	231	247	3.58	4.9	3.73	4.51	13.55	16.05	16.96	15.7	4.18	15.57	1.89719	Intron (XM_015278041.2/ncbi_395589, intron 8 of 12)	NC_006090.5	11083911	11176037	92127	13	+	ncbi_395589	XM_015278041.2	48085	MEIS1	homeobox protein Meis1 isoform X1	Cellular Processes	Cellular community - eukaryotes	ko04550//Signaling pathways regulating pluripotency of stem cells	K15613	GO:0043231//intracellular membrane-bounded organelle;GO:0043234//protein complex	GO:0000982//transcription factor activity, RNA polymerase II core promoter proximal region sequence-specific binding;GO:0003677//DNA binding;GO:0046983//protein dimerization activity	GO:0001568//blood vessel development;GO:0006357//regulation of transcription from RNA polymerase II promoter;GO:0045596//negative regulation of cell differentiation;GO:0048646//anatomical structure formation involved in morphogenesis;GO:0061515//myeloid cell development
NC_006105.5-552682-553047	NC_006105.5	552682	553047	2.35e-19	5.97e-17	16	12	6	7	130	46	60	137	1.19	1.33	0.83	0.99	13.73	12.01	6.66	13.17	1.08	11.39	3.39866	Distal Intergenic	NC_006105.5	564255	586932	22678	38	-	ncbi_427788	NM_001013397.2	34068	MYH1E	myosin, heavy chain 1E, skeletal muscle	Cellular Processes;Cellular Processes;Organismal Systems	Cell motility;Cellular community - eukaryotes;Circulatory system	ko04810//Regulation of actin cytoskeleton;ko04530//Tight junction;ko04270//Vascular smooth muscle contraction	K10352;K10352;K10352	GO:0016459//myosin complex;GO:0043292//contractile fiber	GO:0008092//cytoskeletal protein binding;GO:0017111//nucleoside-triphosphatase activity;GO:0032550//purine ribonucleoside binding	-
NC_006093.5-8589419-8589923	NC_006093.5	8589419	8589923	2.38e-19	5.99e-17	40	31	21	23	148	45	187	180	2.15	2.48	2.09	2.36	11.32	8.51	15.03	12.53	2.27	11.85	2.38412	Intron (XM_015288100.2/ncbi_423655, intron 2 of 25)	NC_006093.5	8516339	8663451	147113	26	+	ncbi_423655	XM_015288100.2	73332	JMJD1C	probable JmjC domain-containing histone demethylation protein 2C isoform X1	-	-	-	-	-	-	-
NC_006093.5-26734663-26735363	NC_006093.5	26734663	26735363	2.42e-19	6e-17	62	42	35	39	164	71	205	209	2.4	2.42	2.51	2.89	9.03	9.66	11.87	10.48	2.56	10.26	2.00282	Intron (XM_025151428.1/ncbi_373892, intron 3 of 15)	NC_006093.5	26669742	26768283	98542	16	+	ncbi_373892	XM_025151428.1	65271	ADD3	gamma-adducin isoform X3	-	-	-	-	GO:0030054//cell junction;GO:0043232//intracellular non-membrane-bounded organelle;GO:0044444//cytoplasmic part	-	-
NC_006092.5-11391317-11392135	NC_006092.5	11391317	11392135	2.49e-19	6.1e-17	98	55	37	24	218	85	236	238	3.24	2.72	2.27	1.52	10.28	9.9	11.69	10.21	2.44	10.52	2.10818	Intron (XM_025150683.1/ncbi_423068, intron 12 of 14)	NC_006092.5	11359952	11621261	261310	15	-	ncbi_423068	XM_025150683.1	229535	SOX6	transcription factor SOX-6 isoform X1	-	-	-	-	-	GO:0000975//regulatory region DNA binding;GO:0001071//nucleic acid binding transcription factor activity;GO:0046983//protein dimerization activity	GO:0006357//regulation of transcription from RNA polymerase II promoter;GO:0010629//negative regulation of gene expression;GO:0021780//glial cell fate specification;GO:0032330//regulation of chondrocyte differentiation;GO:0032989//cellular component morphogenesis;GO:0035051//cardiocyte differentiation;GO:0051094//positive regulation of developmental process;GO:0061515//myeloid cell development;GO…
NC_006089.5-62914926-62915376	NC_006089.5	62914926	62915376	2.73e-19	6.61e-17	32	17	14	9	124	37	197	141	1.92	1.53	1.56	1.04	10.63	7.83	17.74	11	1.51	11.8	2.96617	Intron (XM_001234746.4/ncbi_771464, intron 5 of 5)	NC_006089.5	62886421	62916961	30541	6	+	ncbi_771464	XM_001234746.4	28730	ADTRP	androgen-dependent TFPI-regulating protein isoform X1	-	-	-	-	-	-	-
NC_006099.5-3571555-3572170	NC_006099.5	3571555	3572170	2.95e-19	7e-17	47	28	36	36	279	76	148	195	2.07	1.84	2.94	3.03	17.49	11.77	9.75	11.13	2.47	12.54	2.34395	Distal Intergenic	NC_006099.5	3582367	3596748	14382	17	+	ncbi_374109	NM_204258.1	-10505	SEMA3F	semaphorin-3F precursor	-	-	-	-	-	GO:0060089//molecular transducer activity	GO:0008045//motor neuron axon guidance;GO:0021604//cranial nerve structural organization;GO:0030517//negative regulation of axon extension;GO:0036484//trunk neural crest cell migration;GO:0048485//sympathetic nervous system development;GO:1902285//semaphorin-plexin signaling pathway involved in neuron projection guidance
NC_006092.5-2123958-2124385	NC_006092.5	2123958	2124385	2.96e-19	7e-17	58	41	35	34	180	68	178	179	3.68	3.88	4.12	4.13	16.25	15.17	16.89	14.71	3.95	15.76	1.99634	Intron (XM_015286245.2/ncbi_422977, intron 3 of 40)	NC_006092.5	1958625	2264101	305477	41	+	ncbi_422977	XM_015286245.2	165546	NAV2	neuron navigator 2 isoform X1	-	-	-	-	GO:0005578//proteinaceous extracellular matrix;GO:0043231//intracellular membrane-bounded organelle	GO:0005539//glycosaminoglycan binding;GO:0032550//purine ribonucleoside binding	GO:0007606//sensory perception of chemical stimulus;GO:0007610//behavior;GO:0021545//cranial nerve development;GO:0050954//sensory perception of mechanical stimulus
NC_006097.5-20335026-20335414	NC_006097.5	20335026	20335414	3.1e-19	7.24e-17	17	15	12	10	125	75	65	150	1.19	1.56	1.55	1.34	12.42	18.42	6.79	13.57	1.41	12.8	3.18238	Intron (XM_413944.6/ncbi_415576, intron 13 of 13)	NC_006097.5	20298508	20339033	40526	14	+	ncbi_415576	XM_413944.6	36712	FRMD5	FERM domain-containing protein 5 isoform X1	-	-	-	-	GO:0043232//intracellular non-membrane-bounded organelle;GO:0044425//membrane part	GO:0005515//protein binding	-
NC_006092.5-58581257-58581810	NC_006092.5	58581257	58581810	3.28e-19	7.56e-17	52	49	40	27	162	90	206	189	2.54	3.58	3.64	2.53	11.3	15.51	15.09	11.99	3.07	13.47	2.13344	Distal Intergenic	NC_006092.5	58463518	58525845	62328	14	-	ncbi_423592	XM_015276779.2	-55688	DDHD1	phospholipase DDHD1	-	-	-	-	-	-	-
NC_006106.5-7066008-7066543	NC_006106.5	7066008	7066543	3.75e-19	8.55e-17	64	46	38	34	171	102	158	218	3.24	3.47	3.57	3.29	12.32	18.16	11.97	14.3	3.39	14.19	2.06552	Intron (XM_025141989.1/ncbi_417619, intron 8 of 8)	NC_006106.5	7020350	7069547	49198	9	+	ncbi_417619	XM_025141989.1	45925	NXN	nucleoredoxin isoform X1	-	-	-	-	GO:0043231//intracellular membrane-bounded organelle	-	GO:0009968//negative regulation of signal transduction;GO:0031396//regulation of protein ubiquitination;GO:0044710//single-organism metabolic process;GO:0048731//system development
NC_006090.5-8778273-8778803	NC_006090.5	8778273	8778803	4.43e-19	9.98e-17	30	28	24	21	132	88	297	131	1.53	2.13	2.28	2.05	9.6	15.82	22.71	8.67	2	14.2	2.82782	Distal Intergenic	NC_006090.5	8772209	8778007	5799	2	+	ncbi_421298	XM_004940185.3	6329	ANKRD9L	ankyrin repeat domain-containing protein 9	-	-	-	-	-	-	-
NC_006095.5-26912173-26912792	NC_006095.5	26912173	26912792	4.87e-19	1.08e-16	64	37	40	39	194	82	161	195	2.8	2.41	3.25	3.26	12.08	12.62	10.54	11.06	2.93	11.57	1.98142	Intron (XM_015291164.2/ncbi_772383, intron 11 of 18)	NC_006095.5	26692566	26971647	279082	19	+	ncbi_772383	XM_015291164.2	219916	FGGY	FGGY carbohydrate kinase domain-containing protein isoform X1	-	-	-	-	-	-	-
NC_006092.5-49974580-49975331	NC_006092.5	49974580	49975331	5.41e-19	1.19e-16	105	57	43	56	204	100	292	261	3.78	3.07	2.88	3.86	10.47	12.69	15.75	12.2	3.4	12.78	1.91028	Distal Intergenic	NC_006092.5	50008880	50078454	69575	15	+	ncbi_423471	XM_004936341.3	-33925	TRAF3	TNF receptor-associated factor 3 isoform X1	Organismal Systems;Environmental Information Processing;Organismal Systems;Environmental Information Processing;Organismal Systems;Organismal Systems	Immune system;Signal transduction;Immune system;Signal transduction;Immune system;Immune system	ko04621//NOD-like receptor signaling pathway;ko04668//TNF signaling pathway;ko04620//Toll-like receptor signaling pathway;ko04064//NF-kappa B signaling pathway;ko04657//IL-17 signaling pathway;ko04622//RIG-I-like receptor signaling pathway	K03174;K03174;K03174;K03174;K03174;K03174	GO:0005886//plasma membrane;GO:0043235//receptor complex	GO:0019787//ubiquitin-like protein transferase activity;GO:0019900//kinase binding;GO:0032813//tumor necrosis factor receptor superfamily binding;GO:0044389//ubiquitin-like protein ligase binding;GO:0046914//transition metal ion binding	GO:0002221//pattern recognition receptor signaling pathway;GO:0002697//regulation of immune effector process;GO:0006508//proteolysis;GO:0006915//apoptotic process;GO:0019221//cytokine-mediated signaling pathway;GO:0032446//protein modification by small protein conjugation;GO:0032479//regulation of type I interferon production;GO:0043433//negative regulation of sequence-specific DNA binding transc…
NC_006102.5-8852667-8853278	NC_006102.5	8852667	8853278	5.95e-19	1.3e-16	54	33	40	18	182	71	276	172	2.39	2.18	3.29	1.53	11.49	11.07	18.3	9.88	2.35	12.69	2.43296	Intron (XM_015275326.2/ncbi_416950, intron 1 of 15)	NC_006102.5	8803733	8855112	51380	16	-	ncbi_416950	XM_015275326.2	2140	SPECC1L	cytospin-A	-	-	-	-	GO:0005911//cell-cell junction;GO:0015630//microtubule cytoskeleton;GO:0043234//protein complex;GO:0044430//cytoskeletal part	-	GO:0030834//regulation of actin filament depolymerization;GO:0031111//negative regulation of microtubule polymerization or depolymerization;GO:0048870//cell motility
NC_006090.5-52473109-52473729	NC_006090.5	52473109	52473729	7.24e-19	1.56e-16	96	39	42	35	204	78	195	260	4.19	2.54	3.4	2.92	12.69	11.99	12.74	14.72	3.26	13.04	2	Intron (XM_015284204.2/ncbi_421667, intron 1 of 12)	NC_006090.5	52404327	52478749	74423	13	-	ncbi_421667	XM_015284204.2	5330	PHACTR2	phosphatase and actin regulator 2 isoform X1	-	-	-	-	-	-	-
NC_006090.5-79524311-79524858	NC_006090.5	79524311	79524858	8.22e-19	1.75e-16	58	35	47	49	165	102	244	260	2.87	2.58	4.32	4.64	11.63	17.77	18.07	16.68	3.6	16.04	2.1556	Distal Intergenic	NC_006090.5	79541852	79613351	71500	32	+	ncbi_421854	XM_015284730.2	-17268	PHIP	PH-interacting protein	-	-	-	-	-	-	-
NC_006095.5-4640335-4641299	NC_006095.5	4640335	4641299	8.4e-19	1.77e-16	161	106	53	86	310	150	328	380	4.52	4.44	2.76	4.62	12.4	14.83	13.79	13.83	4.08	13.71	1.74859	Distal Intergenic	NC_006095.5	4644231	4668493	24263	38	+	ncbi_425735	XM_004943175.3	-3414	PDE4DIP	myomegalin	-	-	-	-	-	-	-
NC_006094.5-36057173-36057553	NC_006094.5	36057173	36057553	8.83e-19	1.84e-16	27	16	19	17	122	43	116	141	1.92	1.7	2.51	2.32	12.38	10.78	12.37	13.02	2.11	12.14	2.52445	Promoter (1-2kb)	NC_006094.5	36058429	36109660	51232	17	+	ncbi_424321	XM_015290197.1	-1066	GPD2	glycerol-3-phosphate dehydrogenase, mitochondrial	Metabolism	Lipid metabolism	ko00564//Glycerophospholipid metabolism	K00111	-	-	-
NC_006095.5-17900652-17901082	NC_006095.5	17900652	17901082	9.22e-19	1.9e-16	25	10	8	19	106	58	123	110	1.57	0.94	0.94	2.29	9.51	12.85	11.59	8.98	1.44	10.73	2.89751	Intron (NM_001190477.1/ncbi_424545, intron 1 of 20)	NC_006095.5	17785587	17911906	126320	21	-	ncbi_424545	NM_001190477.1	11039	ADGRL2	adhesion G protein-coupled receptor L2 isoform X1	-	-	-	-	-	-	-
NC_006090.5-10578953-10579650	NC_006090.5	10578953	10579650	1.06e-18	2.16e-16	89	49	35	41	194	83	222	201	3.45	2.84	2.52	3.05	10.73	11.35	12.91	10.12	2.96	11.28	1.9301	Intron (NM_001270662.1/ncbi_421273, intron 3 of 5)	NC_006090.5	10574976	10588053	13078	6	-	ncbi_421273	NM_001270662.1	8752	RAB1B	ras-related protein Rab-1A	-	-	-	-	-	-	-
NC_006113.5-1020499-1020923	NC_006113.5	1020499	1020923	1.16e-18	2.35e-16	54	29	12	13	155	55	189	156	3.45	2.76	1.42	1.59	14.1	12.36	18.06	12.91	2.3	14.36	2.64235	Promoter (<=1kb)	NC_006113.5	1011100	1020608	9509	11	-	ncbi_421154	NM_001031028.2	-103	MYBPH	myosin-binding protein H	-	-	-	-	GO:0016459//myosin complex	-	-
NC_006096.5-2550573-2551424	NC_006096.5	2550573	2551424	1.19e-18	2.39e-16	60	53	39	36	177	115	169	216	1.91	2.52	2.3	2.19	8.02	12.88	8.05	8.91	2.23	9.46	2.0848	Intron (XM_004936967.3/ncbi_424761, intron 6 of 16)	NC_006096.5	2452790	2660190	207401	17	-	ncbi_424761	XM_004936967.3	109192	ARHGEF4	LOW QUALITY PROTEIN: rho guanine nucleotide exchange factor 4	Cellular Processes	Cell motility	ko04810//Regulation of actin cytoskeleton	K05769	-	GO:0005089//Rho guanyl-nucleotide exchange factor activity	GO:0030031//cell projection assembly;GO:0043087//regulation of GTPase activity
NC_006091.5-85523928-85524333	NC_006091.5	85523928	85524333	1.31e-18	2.6e-16	59	36	35	34	174	74	160	171	3.94	3.59	4.34	4.35	16.57	17.41	16.01	14.82	4.05	16.2	2	Intron (XM_015285981.2/ncbi_771776, intron 6 of 9)	NC_006091.5	85496173	85557915	61743	10	-	ncbi_771776	XM_015285981.2	33785	REEP1	LOW QUALITY PROTEIN: receptor expression-enhancing protein 1	-	-	-	-	GO:0031090//organelle membrane;GO:0031224//intrinsic component of membrane;GO:0043231//intracellular membrane-bounded organelle	GO:0001664//G-protein coupled receptor binding;GO:0015631//tubulin binding	GO:0007029//endoplasmic reticulum organization;GO:0051049//regulation of transport;GO:0090150//establishment of protein localization to membrane
NC_006107.5-2274843-2275265	NC_006107.5	2274843	2275265	1.48e-18	2.91e-16	54	45	22	31	156	71	167	176	3.46	4.31	2.62	3.81	14.25	16.03	16.04	14.64	3.55	15.24	2.10197	Intron (XM_015296797.2/ncbi_426448, intron 1 of 7)	NC_006107.5	2273654	2282349	8696	8	+	ncbi_426448	XM_015296797.2	1400	SNTA1	alpha-1-syntrophin	-	-	-	-	GO:0032991//macromolecular complex;GO:0097060//synaptic membrane	GO:0016247//channel regulator activity;GO:0019899//enzyme binding	GO:0002028//regulation of sodium ion transport;GO:0003116//regulation of vasoconstriction by norepinephrine;GO:0031400//negative regulation of protein modification process;GO:0050808//synapse organization;GO:0060306//regulation of membrane repolarization;GO:0086002//cardiac muscle cell action potential involved in contraction
NC_006091.5-50250213-50250876	NC_006091.5	50250213	50250876	1.63e-18	3.17e-16	39	26	16	23	125	76	161	123	1.59	1.58	1.21	1.8	7.27	10.92	9.84	6.51	1.54	8.63	2.48643	Intron (XM_025150084.1/ncbi_422649, intron 3 of 25)	NC_006091.5	50167863	50376565	208703	26	+	ncbi_422649	XM_025150084.1	82681	SLC4A4	electrogenic sodium bicarbonate cotransporter 1 isoform X1	Organismal Systems;Organismal Systems;Organismal Systems	Digestive system;Digestive system;Excretory system	ko04972//Pancreatic secretion;ko04976//Bile secretion;ko04964//Proximal tubule bicarbonate reclamation	K13575;K13575;K13575	GO:0031224//intrinsic component of membrane;GO:0031988//membrane-bounded vesicle	GO:0015081//sodium ion transmembrane transporter activity;GO:0015301//anion:anion antiporter activity	GO:0006814//sodium ion transport;GO:0015711//organic anion transport
NC_006088.5-183977780-183978194	NC_006088.5	183977780	183978194	1.74e-18	3.34e-16	24	30	18	19	128	67	102	188	1.57	2.93	2.19	2.38	11.92	15.42	9.98	15.94	2.27	13.31	2.55175	Intron (NM_205243.1/ncbi_396171, intron 5 of 6)	NC_006088.5	183976430	184056963	80534	7	-	ncbi_396171	NM_205243.1	78976	YAP1	transcriptional coactivator YAP1	Environmental Information Processing;Environmental Information Processing;Environmental Information Processing	Signal transduction;Signal transduction;Signal transduction	ko04390//Hippo signaling pathway;ko04391//Hippo signaling pathway -fly;ko04392//Hippo signaling pathway - multiple species	K16687;K16687;K16687	GO:0043231//intracellular membrane-bounded organelle;GO:0043234//protein complex;GO:0044444//cytoplasmic part	GO:0000977//RNA polymerase II regulatory region sequence-specific DNA binding;GO:0003712//transcription cofactor activity;GO:0005515//protein binding	GO:0006357//regulation of transcription from RNA polymerase II promoter;GO:0006468//protein phosphorylation;GO:0007498//mesoderm development;GO:0009913//epidermal cell differentiation;GO:0010332//response to gamma radiation;GO:0010720//positive regulation of cell development;GO:0019827//stem cell population maintenance;GO:0030177//positive regulation of Wnt signaling pathway;GO:0033554//cellular …
NC_006097.5-5411076-5412038	NC_006097.5	5411076	5412038	1.82e-18	3.46e-16	108	54	41	36	200	90	231	240	3.04	2.27	2.14	1.94	8.02	8.91	9.73	8.76	2.35	8.86	1.91465	Intron (XM_015278887.2/ncbi_415377, intron 3 of 11)	NC_006097.5	5137494	5492385	354892	12	+	ncbi_415377	XM_015278887.2	274063	RORA	nuclear receptor ROR-alpha isoform X1	Organismal Systems;Organismal Systems	Immune system;Environmental adaptation	ko04659//Th17 cell differentiation;ko04710//Circadian rhythm	K08532;K08532	GO:0043231//intracellular membrane-bounded organelle	GO:0000981//RNA polymerase II transcription factor activity, sequence-specific DNA binding;GO:0001221//transcription cofactor binding;GO:0003677//DNA binding;GO:0032934//sterol binding;GO:0038023//signaling receptor activity;GO:0046914//transition metal ion binding	GO:0001666//response to hypoxia;GO:0001819//positive regulation of cytokine production;GO:0002694//regulation of leukocyte activation;GO:0006357//regulation of transcription from RNA polymerase II promoter;GO:0009150//purine ribonucleotide metabolic process;GO:0009755//hormone-mediated signaling pathway;GO:0010675//regulation of cellular carbohydrate metabolic process;GO:0019216//regulation of li…
NC_006101.5-14227692-14228214	NC_006101.5	14227692	14228214	1.84e-18	3.47e-16	45	45	27	27	176	86	127	187	2.33	3.48	2.6	2.68	13	15.7	9.86	12.57	2.77	12.78	2.20593	5' UTR	NC_006101.5	14193054	14236004	42951	21	-	ncbi_416755	XM_015294773.2	8051	LOC416755	uncharacterized protein LOC416755 isoform X1	-	-	-	-	-	-	-
NC_006099.5-9537524-9538042	NC_006099.5	9537524	9538042	2.05e-18	3.83e-16	49	22	21	26	128	68	192	144	2.56	1.72	2.04	2.6	9.53	12.51	15.02	9.76	2.23	11.71	2.39262	Promoter (1-2kb)	NC_006099.5	9529469	9536303	6835	3	-	ncbi_107054440	XM_025154622.1	-1480	H1FX	uncharacterized protein H1FX	-	-	-	-	-	-	-
NC_006091.5-88494920-88495790	NC_006091.5	88494920	88495790	2.07e-18	3.83e-16	130	80	64	34	261	120	290	292	4.04	3.71	3.7	2.02	11.57	13.14	13.51	11.78	3.37	12.5	1.89111	Distal Intergenic	NC_006091.5	88502440	88524512	22073	6	+	ncbi_100857605	XM_003641262.4	-7085	RNF24	RING finger protein 24 isoform X1	-	-	-	-	-	GO:0043169//cation binding	-
NC_006094.5-22169004-22169429	NC_006094.5	22169004	22169429	2.56e-18	4.69e-16	86	66	55	49	215	87	205	255	5.47	6.27	6.5	5.97	19.51	19.5	19.55	21.06	6.05	19.91	1.71849	Promoter (<=1kb)	NC_006094.5	22151850	22169041	17192	10	-	ncbi_429033	XM_015290109.2	-175	SPEG	striated muscle preferentially expressed protein kinase isoform X1	-	-	-	-	-	-	-
NC_006109.5-1595530-1596032	NC_006109.5	1595530	1596032	2.58e-18	4.69e-16	80	61	32	43	180	92	210	218	4.31	4.91	3.2	4.44	13.83	17.46	16.95	15.24	4.21	15.87	1.91441	Intron (XM_025142944.1/ncbi_429550, intron 7 of 8)	NC_006109.5	1592513	1600684	8172	9	-	ncbi_429550	XM_025142944.1	4903	SLC39A14	zinc transporter ZIP14 isoform X1	Cellular Processes	Cell growth and death	ko04216//Ferroptosis	K14720	-	-	-
NC_006088.5-115573754-115574600	NC_006088.5	115573754	115574600	2.96e-18	5.32e-16	96	43	19	46	241	101	178	343	3.07	2.05	1.13	2.82	10.98	11.37	8.53	14.23	2.27	11.28	2.313	Distal Intergenic	NC_006088.5	115585065	115590294	5230	14	-	ncbi_107055553	XM_025146185.1	16117	LOC107055553	maestro heat-like repeat-containing protein family member 2B	-	-	-	-	-	-	-
NC_006101.5-12422544-12423290	NC_006101.5	12422544	12423290	3.15e-18	5.61e-16	88	60	67	59	244	112	272	232	3.19	3.25	4.51	4.1	12.61	14.3	14.77	10.91	3.76	13.15	1.80626	Intron (XM_015294608.2/ncbi_416647, intron 1 of 18)	NC_006101.5	12387401	12440605	53205	19	-	ncbi_416647	XM_015294608.2	17688	RHBDF1	inactive rhomboid protein 1 isoform X2	-	-	-	-	GO:0031090//organelle membrane;GO:0031224//intrinsic component of membrane	GO:0004175//endopeptidase activity	GO:0007173//epidermal growth factor receptor signaling pathway;GO:0048870//cell motility;GO:0050708//regulation of protein secretion;GO:1903050//regulation of proteolysis involved in cellular protein catabolic process
NC_006098.5-7588802-7589307	NC_006098.5	7588802	7589307	3.28e-18	5.78e-16	32	27	26	22	127	87	145	135	1.71	2.16	2.59	2.26	9.7	16.41	11.63	9.38	2.18	11.78	2.43394	Intron (NM_001005840.1/ncbi_415742, intron 6 of 17)	NC_006098.5	7578835	7650013	71179	18	+	ncbi_415742	NM_001005840.1	10219	ITFG1	T-cell immunomodulatory protein precursor	-	-	-	-	-	-	-
NC_006105.5-4418452-4418973	NC_006105.5	4418452	4418973	4.13e-18	7.23e-16	49	48	30	42	157	70	227	227	2.54	3.72	2.89	4.18	11.62	12.8	17.65	15.29	3.33	14.34	2.10645	Intron (XM_015295299.2/ncbi_417359, intron 12 of 17)	NC_006105.5	4379218	4428651	49434	18	+	ncbi_417359	XM_015295299.2	39494	UBE2O	(E3-independent) E2 ubiquitin-conjugating enzyme isoform X1	Genetic Information Processing	Folding, sorting and degradation	ko04120//Ubiquitin mediated proteolysis	K10581	GO:0043231//intracellular membrane-bounded organelle	GO:0003723//RNA binding	GO:0000209//protein polyubiquitination;GO:0016192//vesicle-mediated transport;GO:0030510//regulation of BMP signaling pathway
NC_006091.5-56604464-56605247	NC_006091.5	56604464	56605247	4.27e-18	7.41e-16	136	71	53	55	230	123	255	279	4.7	3.66	3.4	3.64	11.33	14.97	13.2	12.5	3.85	13	1.75558	Intron (XM_015276292.2/ncbi_422688, intron 3 of 18)	NC_006091.5	56534865	56672012	137148	19	+	ncbi_422688	XM_015276292.2	69990	CAMK2D	calcium/calmodulin-dependent protein kinase type II delta chain isoform X2	Organismal Systems;Environmental Information Processing;Environmental Information Processing;Organismal Systems;Cellular Processes;Environmental Information Processing;Organismal Systems;Organismal Systems;Organismal Systems;Organismal Systems;Organismal Systems;Organismal Systems;Cellular Processes;Organismal Systems;Environmental Information Processing;Organismal Systems;Organismal Systems;Orga…	Sensory system;Signal transduction;Signal transduction;Endocrine system;Cell growth and death;Signal transduction;Development;Circulatory system;Nervous system;Nervous system;Environmental adaptation;Nervous system;Cell growth and death;Sensory system;Signal transduction;Endocrine system;Endocrine system;Endocrine system;Signal transduction;Endocrine system;Endocrine system;Digestive system;Nervo…	ko04740//Olfactory transduction;ko04024//cAMP signaling pathway;ko04020//Calcium signaling pathway;ko04921//Oxytocin signaling pathway;ko04217//Necroptosis;ko04310//Wnt signaling pathway;ko04360//Axon guidance;ko04261//Adrenergic signaling in cardiomyocytes;ko04728//Dopaminergic synapse;ko04722//Neurotrophin signaling pathway;ko04713//Circadian entrainment;ko04725//Cholinergic synapse;ko04114//Oo…	K04515;K04515;K04515;K04515;K04515;K04515;K04515;K04515;K04515;K04515;K04515;K04515;K04515;K04515;K04515;K04515;K04515;K04515;K04515;K04515;K04515;K04515;K04515;K04515	GO:0005783//endoplasmic reticulum;GO:0033267//axon part;GO:0044291//cell-cell contact zone;GO:0044297//cell body;GO:0044459//plasma membrane part;GO:0045202//synapse	GO:0004674//protein serine/threonine kinase activity;GO:0008092//cytoskeletal protein binding;GO:0008200//ion channel inhibitor activity;GO:0032550//purine ribonucleoside binding;GO:0046983//protein dimerization activity	GO:0006461//protein complex assembly;GO:0006468//protein phosphorylation;GO:0006941//striated muscle contraction;GO:0010611//regulation of cardiac muscle hypertrophy;GO:0010766//negative regulation of sodium ion transport;GO:0032413//negative regulation of ion transmembrane transporter activity;GO:0070838//divalent metal ion transport;GO:1901077//regulation of relaxation of muscle
NC_006112.4-1957092-1958038	NC_006112.4	1957092	1958038	4.38e-18	7.52e-16	56	60	41	30	179	117	243	185	1.6	2.56	2.18	1.64	7.3	11.78	10.41	6.86	2	9.09	2.18428	Distal Intergenic	NC_006112.4	1963911	1965053	1143	3	-	ncbi_112530296	XM_025143594.1	7488	PEX11B	peroxisomal membrane protein 11B	Cellular Processes	Transport and catabolism	ko04146//Peroxisome	K13352	GO:0031231//intrinsic component of peroxisomal membrane;GO:0031988//membrane-bounded vesicle;GO:0032991//macromolecular complex	GO:0046983//protein dimerization activity	GO:0007031//peroxisome organization;GO:0032535//regulation of cellular component size;GO:0050794//regulation of cellular process;GO:0051259//protein oligomerization
NC_006109.5-2563574-2564149	NC_006109.5	2563574	2564149	4.55e-18	7.75e-16	52	47	43	25	180	73	240	178	2.45	3.3	3.76	2.25	12.07	12.1	16.91	10.86	2.94	12.98	2.1424	Intron (XM_424384.6/ncbi_426773, intron 2 of 2)	NC_006109.5	2560354	2564665	4312	3	+	ncbi_426773	XM_424384.6	3507	EIF4EBP1	eukaryotic translation initiation factor 4E-binding protein 1	Environmental Information Processing;Genetic Information Processing;Environmental Information Processing;Cellular Processes;Organismal Systems;Environmental Information Processing;Environmental Information Processing;Organismal Systems;Environmental Information Processing	Signal transduction;Translation;Signal transduction;Cell growth and death;Endocrine system;Signal transduction;Signal transduction;Aging;Signal transduction	ko04151//PI3K-Akt signaling pathway;ko03013//RNA transport;ko04150//mTOR signaling pathway;ko04218//Cellular senescence;ko04910//Insulin signaling pathway;ko04152//AMPK signaling pathway;ko04066//HIF-1 signaling pathway;ko04211//Longevity regulating pathway - mammal;ko04012//ErbB signaling pathway	K07205;K07205;K07205;K07205;K07205;K07205;K07205;K07205;K07205	GO:0043231//intracellular membrane-bounded organelle	GO:0031369//translation initiation factor binding;GO:0045182//translation regulator activity	GO:0002190//cap-independent translational initiation;GO:0006446//regulation of translational initiation;GO:0007169//transmembrane receptor protein tyrosine kinase signaling pathway;GO:0007346//regulation of mitotic cell cycle;GO:0035556//intracellular signal transduction
NC_006096.5-16221682-16222100	NC_006096.5	16221682	16222100	4.98e-18	8.41e-16	32	9	17	20	134	65	92	156	2.07	0.87	2.04	2.48	12.36	14.82	8.92	13.1	1.87	12.3	2.71755	Intron (XM_422763.6/ncbi_424955, intron 7 of 9)	NC_006096.5	16217857	16237503	19647	10	-	ncbi_424955	XM_422763.6	15612	SENP5	sentrin-specific protease 5	-	-	-	-	-	-	-
NC_006109.5-2666520-2666978	NC_006109.5	2666520	2666978	5.89e-18	9.87e-16	62	28	22	30	175	71	139	159	3.66	2.47	2.41	3.39	14.73	14.77	12.3	12.18	2.98	13.49	2.17851	Promoter (<=1kb)	NC_006109.5	2646730	2665806	19077	18	-	ncbi_396516	XM_015297362.2	-943	FGFR1	fibroblast growth factor receptor 1 isoform X1	Environmental Information Processing;Environmental Information Processing;Organismal Systems;Cellular Processes;Environmental Information Processing;Environmental Information Processing;Cellular Processes;Organismal Systems;Cellular Processes	Signal transduction;Signal transduction;Environmental adaptation;Cell motility;Signal transduction;Signal transduction;Cellular community - eukaryotes;Endocrine system;Cellular community - eukaryotes	ko04151//PI3K-Akt signaling pathway;ko04010//MAPK signaling pathway;ko04714//Thermogenesis;ko04810//Regulation of actin cytoskeleton;ko04014//Ras signaling pathway;ko04015//Rap1 signaling pathway;ko04550//Signaling pathways regulating pluripotency of stem cells;ko04928//Parathyroid hormone synthesis, secretion and action;ko04520//Adherens junction	K04362;K04362;K04362;K04362;K04362;K04362;K04362;K04362;K04362	GO:0031224//intrinsic component of membrane;GO:0031982//vesicle;GO:0043231//intracellular membrane-bounded organelle;GO:0043234//protein complex;GO:0044444//cytoplasmic part	GO:0004714//transmembrane receptor protein tyrosine kinase activity;GO:0005539//glycosaminoglycan binding;GO:0019838//growth factor binding;GO:0032550//purine ribonucleoside binding;GO:0046983//protein dimerization activity	GO:0001568//blood vessel development;GO:0001837//epithelial to mesenchymal transition;GO:0002064//epithelial cell development;GO:0003156//regulation of organ formation;GO:0006355//regulation of transcription, DNA-templated;GO:0007431//salivary gland development;GO:0008284//positive regulation of cell proliferation;GO:0008543//fibroblast growth factor receptor signaling pathway;GO:0010464//regulat…
NC_006104.5-9208399-9208901	NC_006104.5	9208399	9208901	5.99e-18	9.94e-16	40	43	16	24	148	69	237	149	2.16	3.46	1.6	2.48	11.37	13.1	19.13	10.42	2.43	13.5	2.47393	Intron (XM_015279424.2/ncbi_417105, intron 13 of 17)	NC_006104.5	9188531	9251393	62863	18	-	ncbi_417105	XM_015279424.2	42743	STRBP	spermatid perinuclear RNA-binding protein isoform X1	-	-	-	-	GO:0005856//cytoskeleton;GO:0043231//intracellular membrane-bounded organelle	GO:0003723//RNA binding	GO:0007281//germ cell development;GO:0009612//response to mechanical stimulus;GO:0048232//male gamete generation
NC_006092.5-50390125-50390521	NC_006092.5	50390125	50390521	6.14e-18	1.01e-15	31	24	18	22	113	64	113	144	2.12	2.45	2.28	2.88	11	15.4	11.56	12.76	2.43	12.68	2.38353	Distal Intergenic	NC_006092.5	50363368	50382183	18816	12	-	ncbi_423478	XM_015287830.2	-8140	EXOC3L	exocyst complex component 3-like protein	-	-	-	-	-	-	-
NC_006089.5-90147060-90147525	NC_006089.5	90147060	90147525	6.68e-18	1.09e-15	78	42	21	34	158	83	237	195	4.54	3.65	2.27	3.79	13.1	17.01	20.65	14.72	3.56	16.37	2.20111	Intron (XM_015282383.2/ncbi_421003, intron 1 of 21)	NC_006089.5	90109426	90202850	93425	22	+	ncbi_421003	XM_015282383.2	37866	FAM65B	rho family-interacting cell polarization regulator 2 isoform X1	-	-	-	-	-	-	-
NC_006088.5-13170882-13171605	NC_006088.5	13170882	13171605	6.85e-18	1.11e-15	73	45	34	22	143	92	190	211	2.73	2.51	2.36	1.58	7.63	12.12	10.65	10.24	2.29	10.16	2.14948	Intron (NM_001079477.1/ncbi_417715, intron 2 of 19)	NC_006088.5	13143551	13176906	33356	20	-	ncbi_417715	NM_001079477.1	5663	SLC26A5	prestin	-	-	-	-	GO:0031224//intrinsic component of membrane;GO:0044459//plasma membrane part	GO:0008092//cytoskeletal protein binding;GO:0015103//inorganic anion transmembrane transporter activity;GO:0015291//secondary active transmembrane transporter activity	GO:0008272//sulfate transport;GO:0044763//single-organism cellular process;GO:0050954//sensory perception of mechanical stimulus;GO:0065008//regulation of biological quality
NC_006088.5-52121643-52122368	NC_006088.5	52121643	52122368	6.88e-18	1.11e-15	113	109	77	72	278	124	405	345	4.22	6.07	5.34	5.15	14.79	16.3	22.64	16.7	5.2	17.61	1.75981	Intron (XM_015284507.2/ncbi_396049, intron 11 of 14)	NC_006088.5	52116686	52137393	20708	15	-	ncbi_396049	XM_015284507.2	15388	TOM1	target of Myb protein 1	-	-	-	-	GO:0005768//endosome;GO:0031988//membrane-bounded vesicle	GO:0005515//protein binding	GO:0015031//protein transport
NC_006093.5-19478904-19479544	NC_006093.5	19478904	19479544	7.49e-18	1.19e-15	104	83	50	43	195	131	251	302	4.4	5.24	3.93	3.48	11.75	19.5	15.89	16.56	4.26	15.93	1.90282	Distal Intergenic	NC_006093.5	19491789	19510544	18756	3	+	ncbi_423784	XM_421655.5	-12565	C6H10ORF71	uncharacterized protein C10orf71 homolog	-	-	-	-	-	-	-
NC_006089.5-2121691-2122119	NC_006089.5	2121691	2122119	7.99e-18	1.26e-15	93	69	40	41	207	93	191	234	5.88	6.51	4.7	4.96	18.65	20.7	18.08	19.19	5.51	19.15	1.79722	Intron (XM_015281081.2/ncbi_420391, intron 1 of 12)	NC_006089.5	2106160	2125850	19691	13	-	ncbi_420391	XM_015281081.2	3945	HHATL	protein-cysteine N-palmitoyltransferase HHAT-like protein isoform X1	-	-	-	-	GO:0031224//intrinsic component of membrane;GO:0044444//cytoplasmic part	-	GO:0010558//negative regulation of macromolecule biosynthetic process
NC_006099.5-3368637-3368964	NC_006099.5	3368637	3368964	8.42e-18	1.32e-15	51	18	18	17	139	55	118	159	4.22	2.22	2.77	2.69	16.39	16.03	14.62	17.06	2.97	16.02	2.43134	Intron (XM_015292829.1/ncbi_415940, intron 1 of 11)	NC_006099.5	3353840	3370072	16233	12	-	ncbi_415940	XM_015292829.1	1272	TWF2	twinfilin-2 isoform X1	-	-	-	-	GO:0005902//microvillus;GO:0031252//cell leading edge;GO:0031988//membrane-bounded vesicle;GO:0043005//neuron projection;GO:0043292//contractile fiber	GO:0003723//RNA binding;GO:0008092//cytoskeletal protein binding;GO:0019901//protein kinase binding;GO:0032550//purine ribonucleoside binding;GO:1902936//phosphatidylinositol bisphosphate binding	GO:0010591//regulation of lamellipodium assembly;GO:0010975//regulation of neuron projection development;GO:0030307//positive regulation of cell growth;GO:0032526//response to retinoic acid;GO:0051693//actin filament capping;GO:0070848//response to growth factor
NC_006099.5-2765256-2765695	NC_006099.5	2765256	2765695	8.68e-18	1.35e-15	72	41	39	49	180	80	211	200	4.44	3.77	4.47	5.78	15.81	17.36	19.48	15.99	4.62	17.16	1.89308	Intron (NM_001293314.1/ncbi_415923, intron 3 of 38)	NC_006099.5	2761596	2804947	43352	39	+	ncbi_415923	NM_001293314.1	3879	RNF123	E3 ubiquitin-protein ligase RNF123	-	-	-	-	-	GO:0046914//transition metal ion binding	-
NC_006095.5-27549573-27549977	NC_006095.5	27549573	27549977	1.03e-17	1.58e-15	53	51	25	31	173	91	157	167	3.55	5.1	3.11	3.98	16.51	21.46	15.75	14.51	3.93	17.06	2.11802	Intron (NM_205273.1/ncbi_396210, intron 4 of 10)	NC_006095.5	27396885	27628797	231913	11	+	ncbi_396210	NM_205273.1	152890	NFIA	nuclear factor 1 A-type	-	-	-	-	-	-	-
NC_006095.5-25959500-25959911	NC_006095.5	25959500	25959911	1.04e-17	1.6e-15	20	22	14	15	90	49	126	132	1.32	2.16	1.71	1.89	8.44	11.36	12.42	11.27	1.77	10.87	2.61853	Distal Intergenic	NC_006095.5	26048173	26090842	42670	6	-	ncbi_424666	NM_001130488.2	131137	PLPP3	phospholipid phosphatase 3	Metabolism;Environmental Information Processing;Metabolism;Organismal Systems;Metabolism;Metabolism;Metabolism;Organismal Systems	Global and overview maps;Signal transduction;Lipid metabolism;Immune system;Lipid metabolism;Lipid metabolism;Lipid metabolism;Digestive system	ko01100//Metabolic pathways;ko04072//Phospholipase D signaling pathway;ko00564//Glycerophospholipid metabolism;ko04666//Fc gamma R-mediated phagocytosis;ko00561//Glycerolipid metabolism;ko00600//Sphingolipid metabolism;ko00565//Ether lipid metabolism;ko04975//Fat digestion and absorption	K01080;K01080;K01080;K01080;K01080;K01080;K01080;K01080	GO:0016020//membrane;GO:0031988//membrane-bounded vesicle	GO:0005102//receptor binding;GO:0016791//phosphatase activity	GO:0001934//positive regulation of protein phosphorylation;GO:0007369//gastrulation;GO:0009966//regulation of signal transduction;GO:0022409//positive regulation of cell-cell adhesion;GO:0031647//regulation of protein stability;GO:0044093//positive regulation of molecular function;GO:0048708//astrocyte differentiation;GO:0060070//canonical Wnt signaling pathway
NC_006113.5-1018401-1018809	NC_006113.5	1018401	1018809	1.28e-17	1.94e-15	19	6	8	10	110	42	107	73	1.26	0.59	0.99	1.27	10.4	9.81	10.63	6.28	1.03	9.28	3.17148	Intron (NM_001031028.2/ncbi_421154, intron 2 of 10)	NC_006113.5	1011100	1020608	9509	11	-	ncbi_421154	NM_001031028.2	2003	MYBPH	myosin-binding protein H	-	-	-	-	GO:0016459//myosin complex	-	-
NC_006101.5-13976217-13976702	NC_006101.5	13976217	13976702	1.3e-17	1.97e-15	62	37	28	26	139	69	182	165	3.46	3.08	2.9	2.78	11.05	13.55	15.21	11.94	3.05	12.94	2.08496	Intron (XM_004945434.3/ncbi_416386, intron 23 of 30)	NC_006101.5	13971700	13996159	24460	31	-	ncbi_416386	XM_004945434.3	19700	ABCA3	ATP-binding cassette sub-family A member 3 isoform X1	Environmental Information Processing	Membrane transport	ko02010//ABC transporters	K05643	-	-	-
NC_006089.5-32050230-32050975	NC_006089.5	32050230	32050975	1.35e-17	2.01e-15	110	77	74	64	244	94	279	311	3.99	4.17	4.99	4.45	12.63	12.02	15.17	14.65	4.4	13.62	1.63015	Distal Intergenic	NC_006089.5	32089832	32090763	932	1	+	ncbi_112531924	XM_025148278.1	-39230	LOC112531924	uncharacterized protein LOC112531924	-	-	-	-	-	-	-
NC_006097.5-4636348-4636885	NC_006097.5	4636348	4636885	1.43e-17	2.12e-15	91	78	48	49	200	152	253	255	4.58	5.87	4.49	4.73	14.36	26.97	19.09	16.66	4.92	19.27	1.96963	Promoter (<=1kb)	NC_006097.5	4622937	4636539	13603	10	-	ncbi_396366	XM_015278774.2	-77	TPM1	tropomyosin alpha-1 chain isoform X9	-	-	-	-	GO:0031253//cell projection membrane;GO:0043234//protein complex;GO:0043292//contractile fiber	GO:0005515//protein binding	GO:0000302//response to reactive oxygen species;GO:0001996//positive regulation of heart rate by epinephrine-norepinephrine;GO:0006941//striated muscle contraction;GO:0031032//actomyosin structure organization;GO:0055008//cardiac muscle tissue morphogenesis
NC_006090.5-11888193-11888610	NC_006090.5	11888193	11888610	1.49e-17	2.2e-15	37	17	20	20	98	54	166	150	2.4	1.65	2.41	2.48	9.06	12.34	16.13	12.62	2.23	12.54	2.49142	Intron (NM_204376.2/ncbi_378804, intron 1 of 5)	NC_006090.5	11868416	11901866	33451	6	-	ncbi_378804	NM_204376.2	13465	PPP3R1	calcineurin subunit B type 1	Environmental Information Processing;Environmental Information Processing;Organismal Systems;Environmental Information Processing;Cellular Processes;Environmental Information Processing;Organismal Systems;Organismal Systems;Organismal Systems;Cellular Processes;Organismal Systems;Organismal Systems;Organismal Systems;Organismal Systems;Organismal Systems;Organismal Systems;Organismal Systems;Envi…	Signal transduction;Signal transduction;Endocrine system;Signal transduction;Cell growth and death;Signal transduction;Development;Immune system;Nervous system;Cell growth and death;Immune system;Development;Immune system;Endocrine system;Immune system;Immune system;Immune system;Signal transduction;Nervous system;Endocrine system	ko04010//MAPK signaling pathway;ko04020//Calcium signaling pathway;ko04921//Oxytocin signaling pathway;ko04022//cGMP - PKG signaling pathway;ko04218//Cellular senescence;ko04310//Wnt signaling pathway;ko04360//Axon guidance;ko04660//T cell receptor signaling pathway;ko04724//Glutamatergic synapse;ko04114//Oocyte meiosis;ko04659//Th17 cell differentiation;ko04380//Osteoclast differentiation;ko0462…	K06268;K06268;K06268;K06268;K06268;K06268;K06268;K06268;K06268;K06268;K06268;K06268;K06268;K06268;K06268;K06268;K06268;K06268;K06268;K06268	GO:0005886//plasma membrane;GO:0008287//protein serine/threonine phosphatase complex;GO:0031981//nuclear lumen;GO:0044444//cytoplasmic part	GO:0004722//protein serine/threonine phosphatase activity;GO:0005515//protein binding;GO:0046872//metal ion binding	GO:0000904//cell morphogenesis involved in differentiation;GO:0002220//innate immune response activating cell surface receptor signaling pathway;GO:0006357//regulation of transcription from RNA polymerase II promoter;GO:0006464//cellular protein modification process;GO:0006796//phosphate-containing compound metabolic process;GO:0019722//calcium-mediated signaling;GO:0021782//glial cell developmen…
NC_006089.5-126023932-126024406	NC_006089.5	126023932	126024406	1.74e-17	2.55e-15	10	16	7	13	106	47	78	110	0.57	1.36	0.74	1.42	8.62	9.45	6.67	8.14	1.02	8.22	3.01057	Intron (XM_015282911.2/ncbi_395449, intron 3 of 14)	NC_006089.5	125967579	126029477	61899	15	-	ncbi_395449	XM_015282911.2	5308	RAD54B	DNA repair and recombination protein RAD54B isoform X1	Genetic Information Processing	Replication and repair	ko03440//Homologous recombination	K10877	GO:0043231//intracellular membrane-bounded organelle	GO:0003676//nucleic acid binding;GO:0008094//DNA-dependent ATPase activity;GO:0032550//purine ribonucleoside binding	GO:0006259//DNA metabolic process;GO:0033554//cellular response to stress
NC_006113.5-972214-972586	NC_006113.5	972214	972586	1.84e-17	2.67e-15	29	17	13	23	124	64	99	125	2.11	1.85	1.76	3.2	12.85	16.39	10.78	11.79	2.23	12.95	2.53784	Intron (XM_015298800.1/ncbi_421155, intron 23 of 30)	NC_006113.5	936299	978006	41708	31	+	ncbi_421155	XM_015298800.1	36101	PPFIA4	liprin-alpha-4 isoform X1	-	-	-	-	-	-	-
NC_006106.5-8158896-8159557	NC_006106.5	8158896	8159557	2.05e-17	2.95e-15	40	34	18	15	141	80	125	126	1.64	2.08	1.37	1.18	8.23	11.53	7.66	6.69	1.57	8.53	2.44178	Promoter (1-2kb)	NC_006106.5	8152324	8157411	5088	6	-	ncbi_772176	XM_001235348.5	-1815	C19H17ORF64	uncharacterized protein C17orf64 homolog	-	-	-	-	-	-	-
NC_006089.5-128360800-128361247	NC_006089.5	128360800	128361247	2.17e-17	3.1e-15	44	30	22	21	136	75	111	149	2.66	2.71	2.47	2.43	11.73	15.99	10.06	11.7	2.57	12.37	2.26701	Intron (XM_015282969.2/ncbi_420251, intron 1 of 9)	NC_006089.5	128337920	128375832	37913	10	-	ncbi_420251	XM_015282969.2	14809	RNF19A	E3 ubiquitin-protein ligase RNF19A	-	-	-	-	-	GO:0043169//cation binding	-
NC_008465.4-5794687-5795239	NC_008465.4	5794687	5795239	2.21e-17	3.14e-15	35	39	17	15	114	68	137	167	1.72	2.85	1.55	1.41	7.96	11.74	10.06	10.62	1.88	10.09	2.42412	Promoter (1-2kb)	NC_008465.4	5786087	5793200	7114	13	-	ncbi_426882	XM_424488.6	-1763	SMARCD1	SWI/SNF-related matrix-associated actin-dependent regulator of chromatin subfamily D member 1	Organismal Systems	Environmental adaptation	ko04714//Thermogenesis	K11650	GO:0090544//BAF-type complex	GO:0005515//protein binding	GO:0006338//chromatin remodeling
NC_006088.5-117355024-117355955	NC_006088.5	117355024	117355955	2.24e-17	3.16e-15	87	76	48	52	200	112	256	228	2.53	3.3	2.59	2.89	8.28	11.46	11.14	8.59	2.83	9.87	1.80225	Distal Intergenic	NC_006088.5	117483078	117484325	1248	5	+	ncbi_112532744	XM_025152090.1	-127589	LOC112532744	maestro heat-like repeat-containing protein family member 2B	-	-	-	-	-	-	-
NC_006089.5-140380265-140380653	NC_006089.5	140380265	140380653	2.72e-17	3.8e-15	55	31	27	24	141	64	149	146	3.84	3.23	3.5	3.2	14.01	15.72	15.56	13.21	3.44	14.62	2.08746	Distal Intergenic	NC_006089.5	140462344	140479631	17288	11	-	ncbi_420330	XM_004940040.3	99172	FAM49B	protein FAM49B isoform X2	-	-	-	-	GO:0031988//membrane-bounded vesicle	-	-
NC_006088.5-48906275-48906723	NC_006088.5	48906275	48906723	2.76e-17	3.83e-15	76	54	35	21	163	74	219	220	4.59	4.87	3.93	2.43	14.03	15.74	19.81	17.23	3.96	16.7	2.07628	Intron (XM_015289354.2/ncbi_417967, intron 10 of 10)	NC_006088.5	48904685	48942465	37781	11	-	ncbi_417967	XM_015289354.2	35966	PLBD1	phospholipase B-like 1 isoform X1	-	-	-	-	-	-	-
NC_006090.5-107190003-107190733	NC_006090.5	107190003	107190733	3.04e-17	4.2e-15	158	135	95	89	310	174	488	397	5.86	7.47	6.54	6.32	16.37	22.71	27.09	19.09	6.55	21.32	1.70264	Distal Intergenic	NC_006090.5	107177987	107188790	10804	9	+	ncbi_422034	XM_420039.6	12381	TDH	L-threonine 3-dehydrogenase, mitochondrial	Metabolism	Amino acid metabolism	ko00260//Glycine, serine and threonine metabolism	K15789	GO:0043231//intracellular membrane-bounded organelle	GO:0016616//oxidoreductase activity, acting on the CH-OH group of donors, NAD or NADP as acceptor;GO:0048037//cofactor binding	GO:0006566//threonine metabolic process
NC_006089.5-149489475-149490047	NC_006089.5	149489475	149490047	3.6e-17	4.94e-15	38	32	40	32	162	67	166	173	1.8	2.26	3.51	2.9	10.92	11.16	11.76	10.61	2.62	11.11	2.08422	Intron (XM_025148235.1/ncbi_776552, intron 2 of 18)	NC_006089.5	149469022	149495586	26565	19	-	ncbi_776552	XM_025148235.1	5825	NRBP2	LOW QUALITY PROTEIN: nuclear receptor-binding protein 2	-	-	-	-	GO:0044424//intracellular part	GO:0016740//transferase activity;GO:0032550//purine ribonucleoside binding	GO:0006464//cellular protein modification process;GO:0010507//negative regulation of autophagy;GO:0030154//cell differentiation;GO:0043066//negative regulation of apoptotic process
NC_006097.5-19859206-19859742	NC_006097.5	19859206	19859742	3.68e-17	5.01e-15	73	39	28	38	160	76	191	173	3.68	2.94	2.63	3.67	11.51	13.51	14.44	11.33	3.23	12.7	1.97522	Distal Intergenic	NC_006097.5	19914443	19935213	20771	19	-	ncbi_415568	XM_015292202.2	75739	TLE3	transducin-like enhancer protein 3 isoform X1	-	-	-	-	GO:0031981//nuclear lumen	GO:0005488//binding	GO:0007166//cell surface receptor signaling pathway;GO:0009653//anatomical structure morphogenesis;GO:0010468//regulation of gene expression;GO:0034645//cellular macromolecule biosynthetic process
NC_006113.5-1798131-1798872	NC_006113.5	1798131	1798872	3.87e-17	5.24e-15	121	105	65	55	269	129	228	373	4.42	5.72	4.41	3.85	14	16.59	12.47	17.67	4.6	15.18	1.72247	Intron (XM_417956.5/ncbi_419822, intron 11 of 31)	NC_006113.5	1791709	1806136	14428	32	-	ncbi_419822	XM_417956.5	7635	PIK3C2B	phosphatidylinositol 4-phosphate 3-kinase C2 domain-containing subunit beta	Metabolism;Environmental Information Processing;Metabolism	Global and overview maps;Signal transduction;Carbohydrate metabolism	ko01100//Metabolic pathways;ko04070//Phosphatidylinositol signaling system;ko00562//Inositol phosphate metabolism	K00923;K00923;K00923	GO:0016023//cytoplasmic, membrane-bounded vesicle	GO:0005543//phospholipid binding;GO:0016301//kinase activity;GO:0032550//purine ribonucleoside binding	GO:0046488//phosphatidylinositol metabolic process;GO:0048017//inositol lipid-mediated signaling
NC_006090.5-38563864-38564386	NC_006090.5	38563864	38564386	3.98e-17	5.35e-15	46	31	7	22	127	58	180	165	2.38	2.4	0.67	2.18	9.38	10.59	13.97	11.09	1.91	11.26	2.55956	Downstream (1-2kb)	NC_006090.5	38557906	38559848	1943	3	-	ncbi_771652	XM_001233931.4	-4277	COA6	cytochrome c oxidase assembly factor 6 homolog	Organismal Systems	Environmental adaptation	ko04714//Thermogenesis	K18179	-	-	-
NC_006105.5-8326397-8326984	NC_006105.5	8326397	8326984	4.28e-17	5.71e-15	63	39	37	36	156	68	183	177	2.9	2.68	3.17	3.18	10.25	11.04	12.63	10.58	2.98	11.12	1.89977	Distal Intergenic	NC_006105.5	8184812	8191554	6743	2	+	ncbi_396328	NM_205370.1	141878	KCNJ2	inward rectifier potassium channel 2 isoform X1	Organismal Systems;Organismal Systems;Organismal Systems;Organismal Systems	Endocrine system;Nervous system;Digestive system;Endocrine system	ko04921//Oxytocin signaling pathway;ko04725//Cholinergic synapse;ko04971//Gastric acid secretion;ko04924//Renin secretion	K04996;K04996;K04996;K04996	GO:0034705//potassium channel complex	GO:0005249//voltage-gated potassium channel activity;GO:0005515//protein binding;GO:1902936//phosphatidylinositol bisphosphate binding	GO:0002027//regulation of heart rate;GO:0014819//regulation of skeletal muscle contraction;GO:0034765//regulation of ion transmembrane transport;GO:0051260//protein homooligomerization;GO:0070838//divalent metal ion transport;GO:0071805//potassium ion transmembrane transport;GO:0086001//cardiac muscle cell action potential;GO:0086011//membrane repolarization during action potential;GO:0090075//re…
NC_006114.5-4066812-4067461	NC_006114.5	4066812	4067461	4.55e-17	6.03e-15	36	37	19	24	129	71	120	158	1.5	2.3	1.47	1.92	7.66	10.42	7.49	8.54	1.8	8.53	2.24455	Intron (XM_025143991.1/ncbi_771297, intron 7 of 25)	NC_006114.5	4047360	4077931	30572	26	-	ncbi_771297	XM_025143991.1	10795	SCN4A	sodium channel protein type 4 subunit alpha isoform X1	-	-	-	-	GO:0031224//intrinsic component of membrane	GO:0005272//sodium channel activity	GO:0006814//sodium ion transport;GO:0034220//ion transmembrane transport
NC_006089.5-51841406-51841806	NC_006089.5	51841406	51841806	4.85e-17	6.38e-15	30	17	14	14	109	73	122	91	2.03	1.72	1.76	1.81	10.51	17.39	12.36	7.98	1.83	12.06	2.72031	Intron (XM_015281328.2/ncbi_396494, intron 10 of 27)	NC_006089.5	51809290	51959205	149916	28	-	ncbi_396494	XM_015281328.2	117599	EGFR	epidermal growth factor receptor isoform X1	Environmental Information Processing;Environmental Information Processing;Cellular Processes;Cellular Processes;Cellular Processes;Environmental Information Processing;Environmental Information Processing;Environmental Information Processing;Organismal Systems;Environmental Information Processing;Environmental Information Processing;Environmental Information Processing;Organismal Systems;Organism…	Signal transduction;Signal transduction;Transport and catabolism;Cell motility;Cellular community - eukaryotes;Signal transduction;Signal transduction;Signal transduction;Endocrine system;Signal transduction;Signal transduction;Signal transduction;Endocrine system;Endocrine system;Signal transduction;Endocrine system;Cellular community - eukaryotes;Endocrine system;Signal transduction;Signal tran…	ko04151//PI3K-Akt signaling pathway;ko04010//MAPK signaling pathway;ko04144//Endocytosis;ko04810//Regulation of actin cytoskeleton;ko04510//Focal adhesion;ko04014//Ras signaling pathway;ko04015//Rap1 signaling pathway;ko04020//Calcium signaling pathway;ko04921//Oxytocin signaling pathway;ko04630//Jak-STAT signaling pathway;ko04072//Phospholipase D signaling pathway;ko04068//FoxO signaling pathway…	K04361;K04361;K04361;K04361;K04361;K04361;K04361;K04361;K04361;K04361;K04361;K04361;K04361;K04361;K04361;K04361;K04361;K04361;K04361;K04361;K04361;K04361;K04361	GO:0005924//cell-substrate adherens junction;GO:0016023//cytoplasmic, membrane-bounded vesicle;GO:0031090//organelle membrane;GO:0031224//intrinsic component of membrane;GO:0043234//protein complex;GO:0098589//membrane region	GO:0003779//actin binding;GO:0004714//transmembrane receptor protein tyrosine kinase activity;GO:0019902//phosphatase binding;GO:0030234//enzyme regulator activity;GO:0032550//purine ribonucleoside binding;GO:0044389//ubiquitin-like protein ligase binding;GO:0046983//protein dimerization activity	GO:0002009//morphogenesis of an epithelium;GO:0006275//regulation of DNA replication;GO:0006282//regulation of DNA repair;GO:0006357//regulation of transcription from RNA polymerase II promoter;GO:0007431//salivary gland development;GO:0008284//positive regulation of cell proliferation;GO:0009411//response to UV;GO:0009895//negative regulation of catabolic process;GO:0022029//telencephalon cell m…
NC_006089.5-116364942-116365650	NC_006089.5	116364942	116365650	5.29e-17	6.91e-15	58	28	18	22	140	61	122	173	2.22	1.6	1.28	1.61	7.62	8.21	6.98	8.58	1.68	7.85	2.22423	Exon (XM_015282904.2/ncbi_420174, exon 11 of 11)	NC_006089.5	116356728	116429177	72450	11	-	ncbi_420174	XM_015282904.2	63881	SLCO5A1	LOW QUALITY PROTEIN: solute carrier organic anion transporter family member 5A1	-	-	-	-	-	-	GO:0051234//establishment of localization
NC_006088.5-49503053-49503434	NC_006088.5	49503053	49503434	5.46e-17	7.08e-15	27	25	21	11	116	55	152	106	1.92	2.65	2.77	1.5	11.74	13.75	16.17	9.76	2.21	12.86	2.54077	Intron (XM_015289037.2/ncbi_395304, intron 9 of 18)	NC_006088.5	49493089	49511605	18517	19	-	ncbi_395304	XM_015289037.2	8362	SREBF2	sterol regulatory element-binding protein 2	-	-	-	-	GO:0043231//intracellular membrane-bounded organelle;GO:0043232//intracellular non-membrane-bounded organelle;GO:0043234//protein complex	GO:0000977//RNA polymerase II regulatory region sequence-specific DNA binding;GO:0001071//nucleic acid binding transcription factor activity;GO:0005515//protein binding	GO:0000122//negative regulation of transcription from RNA polymerase II promoter;GO:0010874//regulation of cholesterol efflux;GO:0010884//positive regulation of lipid storage;GO:0032844//regulation of homeostatic process;GO:0055094//response to lipoprotein particle
NC_006096.5-4994547-4994989	NC_006096.5	4994547	4994989	5.57e-17	7.19e-15	29	24	22	18	121	47	113	136	1.78	2.19	2.5	2.11	10.56	10.13	10.36	10.8	2.15	10.46	2.28247	Intron (XM_025153747.1/ncbi_429271, intron 5 of 6)	NC_006096.5	4984614	4997086	12473	7	+	ncbi_429271	XM_025153747.1	10154	THAP4	THAP domain-containing protein 4 isoform X1	-	-	-	-	-	-	-
NC_006091.5-50230276-50230670	NC_006091.5	50230276	50230670	5.71e-17	7.3e-15	28	21	25	21	122	49	116	150	1.92	2.15	3.19	2.76	11.94	11.85	11.93	13.36	2.5	12.27	2.29514	Intron (XM_025150084.1/ncbi_422649, intron 3 of 25)	NC_006091.5	50167863	50376565	208703	26	+	ncbi_422649	XM_025150084.1	62610	SLC4A4	electrogenic sodium bicarbonate cotransporter 1 isoform X1	Organismal Systems;Organismal Systems;Organismal Systems	Digestive system;Digestive system;Excretory system	ko04972//Pancreatic secretion;ko04976//Bile secretion;ko04964//Proximal tubule bicarbonate reclamation	K13575;K13575;K13575	GO:0031224//intrinsic component of membrane;GO:0031988//membrane-bounded vesicle	GO:0015081//sodium ion transmembrane transporter activity;GO:0015301//anion:anion antiporter activity	GO:0006814//sodium ion transport;GO:0015711//organic anion transport
NC_006112.4-177555-178278	NC_006112.4	177555	178278	5.74e-17	7.3e-15	129	118	64	80	279	146	325	315	4.83	6.59	4.45	5.73	14.88	19.24	18.21	15.29	5.4	16.91	1.64684	Exon (XM_025143392.1/ncbi_374026, exon 17 of 22)	NC_006112.4	174109	190448	16340	22	-	ncbi_374026	XM_025143392.1	12532	ARNT	aryl hydrocarbon receptor nuclear translocator isoform X10	Environmental Information Processing	Signal transduction	ko04066//HIF-1 signaling pathway	K09097	GO:0043231//intracellular membrane-bounded organelle;GO:0043234//protein complex	GO:0000981//RNA polymerase II transcription factor activity, sequence-specific DNA binding;GO:0003712//transcription cofactor activity;GO:0005102//receptor binding;GO:0038023//signaling receptor activity;GO:0044212//transcription regulatory region DNA binding;GO:0046983//protein dimerization activity	GO:0001819//positive regulation of cytokine production;GO:0007165//signal transduction;GO:0031328//positive regulation of cellular biosynthetic process;GO:0033233//regulation of protein sumoylation;GO:0043618//regulation of transcription from RNA polymerase II promoter in response to stress;GO:0048869//cellular developmental process
NC_006088.5-61839228-61839803	NC_006088.5	61839228	61839803	5.97e-17	7.55e-15	61	28	43	26	204	68	215	151	2.87	1.97	3.76	2.34	13.68	11.27	15.15	9.22	2.73	12.33	2.1752	3' UTR	NC_006088.5	61841784	61855657	13874	6	-	ncbi_395236	XM_025153546.1	16142	BID	BH3-interacting domain death agonist isoform X1	Cellular Processes;Cellular Processes;Environmental Information Processing;Organismal Systems;Cellular Processes;Cellular Processes	Cell growth and death;Cell growth and death;Signal transduction;Immune system;Cell growth and death;Cell growth and death	ko04217//Necroptosis;ko04210//Apoptosis;ko04071//Sphingolipid signaling pathway;ko04650//Natural killer cell mediated cytotoxicity;ko04115//p53 signaling pathway;ko04215//Apoptosis - multiple species	K04726;K04726;K04726;K04726;K04726;K04726	GO:0031301//integral component of organelle membrane;GO:0031988//membrane-bounded vesicle;GO:0043231//intracellular membrane-bounded organelle;GO:0044444//cytoplasmic part	GO:0044389//ubiquitin-like protein ligase binding	GO:0000082//G1/S transition of mitotic cell cycle;GO:0006605//protein targeting;GO:0008283//cell proliferation;GO:0010822//positive regulation of mitochondrion organization;GO:0032461//positive regulation of protein oligomerization;GO:0043280//positive regulation of cysteine-type endopeptidase activity involved in apoptotic process;GO:0097191//extrinsic apoptotic signaling pathway;GO:1902110//pos…
NC_006090.5-62890454-62891109	NC_006090.5	62890454	62891109	6.1e-17	7.67e-15	55	31	39	15	156	68	157	170	2.27	1.91	2.99	1.19	9.18	9.89	9.71	9.11	2.09	9.47	2.17986	Distal Intergenic	NC_006090.5	62906848	63048590	141743	13	+	ncbi_100857774	XM_004940277.3	-16067	CEP85L	centrosomal protein of 85 kDa-like isoform X1	-	-	-	-	-	-	-
NC_006105.5-886877-887773	NC_006105.5	886877	887773	6.34e-17	7.91e-15	86	69	36	47	245	111	200	191	2.6	3.11	2.02	2.72	10.54	11.8	9.04	7.48	2.61	9.71	1.89542	Intron (XM_015295171.2/ncbi_427790, intron 1 of 10)	NC_006105.5	806292	906211	99920	11	-	ncbi_427790	XM_015295171.2	18886	MYOCD	myocardin isoform X1	-	-	-	-	GO:0043231//intracellular membrane-bounded organelle	GO:0000976//transcription regulatory region sequence-specific DNA binding;GO:0000982//transcription factor activity, RNA polymerase II core promoter proximal region sequence-specific binding;GO:0003712//transcription cofactor activity;GO:0019899//enzyme binding;GO:0046332//SMAD binding	GO:0000079//regulation of cyclin-dependent protein serine/threonine kinase activity;GO:0001558//regulation of cell growth;GO:0003205//cardiac chamber development;GO:0003256//regulation of transcription from RNA polymerase II promoter involved in myocardial precursor cell differentiation;GO:0006940//regulation of smooth muscle contraction;GO:0006950//response to stress;GO:0010664//negative regulat…
NC_006101.5-14212212-14212650	NC_006101.5	14212212	14212650	6.53e-17	8.1e-15	38	38	26	16	146	74	114	156	2.35	3.5	2.98	1.89	12.85	16.1	10.55	12.5	2.68	13	2.27821	Intron (XM_015294773.2/ncbi_416755, intron 6 of 20)	NC_006101.5	14193054	14236004	42951	21	-	ncbi_416755	XM_015294773.2	23573	LOC416755	uncharacterized protein LOC416755 isoform X1	-	-	-	-	-	-	-
NC_008465.4-5780960-5781344	NC_008465.4	5780960	5781344	7.41e-17	9.13e-15	36	26	22	19	152	56	122	112	2.54	2.73	2.88	2.56	15.26	13.89	12.87	10.24	2.68	13.06	2.28485	Promoter (1-2kb)	NC_008465.4	5778644	5779174	531	2	-	ncbi_426880	NM_001302157.1	-1978	COX14	cytochrome c oxidase assembly homolog 14	Organismal Systems	Environmental adaptation	ko04714//Thermogenesis	K18181	-	-	-
NC_006107.5-9005750-9006329	NC_006107.5	9005750	9006329	7.76e-17	9.51e-15	74	55	52	38	167	78	239	235	3.46	3.84	4.51	3.4	11.12	12.84	16.73	14.24	3.8	13.73	1.85326	Intron (NM_001032398.3/ncbi_419244, intron 4 of 7)	NC_006107.5	9001255	9014412	13158	8	-	ncbi_419244	NM_001032398.3	8373	EEF1A2	elongation factor 1-alpha 2	Genetic Information Processing	Translation	ko03013//RNA transport	K03231	GO:0043231//intracellular membrane-bounded organelle;GO:0043234//protein complex;GO:0044297//cell body	GO:0008135//translation factor activity, RNA binding;GO:0017111//nucleoside-triphosphatase activity;GO:0019900//kinase binding;GO:0032550//purine ribonucleoside binding	GO:0010467//gene expression;GO:0033674//positive regulation of kinase activity;GO:0034645//cellular macromolecule biosynthetic process;GO:0042221//response to chemical;GO:0042981//regulation of apoptotic process
NC_006109.5-2414841-2415547	NC_006109.5	2414841	2415547	8.01e-17	9.75e-15	73	56	42	29	231	94	135	231	2.8	3.2	2.99	2.13	12.62	12.69	7.75	11.48	2.78	11.14	2.00259	Distal Intergenic	NC_006109.5	2480019	2482745	2727	2	+	ncbi_770560	XM_015297429.2	-64825	ZNF703	zinc finger protein 703	-	-	-	-	GO:0044428//nuclear part	GO:0019899//enzyme binding;GO:0043169//cation binding;GO:0097159//organic cyclic compound binding	GO:0006355//regulation of transcription, DNA-templated;GO:0007049//cell cycle;GO:0007420//brain development;GO:0022408//negative regulation of cell-cell adhesion;GO:0030111//regulation of Wnt signaling pathway;GO:0030334//regulation of cell migration;GO:0031058//positive regulation of histone modification;GO:0034329//cell junction assembly;GO:0048048//embryonic eye morphogenesis;GO:0090092//regul…
NC_006106.5-7464262-7464602	NC_006106.5	7464262	7464602	8.09e-17	9.78e-15	33	9	19	8	115	45	115	119	2.63	1.07	2.81	1.22	13.04	12.61	13.71	12.28	1.93	12.91	2.74182	Intron (XM_004946715.3/ncbi_417635, intron 2 of 11)	NC_006106.5	7456587	7512578	55992	12	+	ncbi_417635	XM_004946715.3	7845	VMP1	vacuole membrane protein 1 isoform X1	Cellular Processes	Transport and catabolism	ko04140//Autophagy - animal	K21248	GO:0043231//intracellular membrane-bounded organelle;GO:0044444//cytoplasmic part	-	GO:0006996//organelle organization;GO:0022607//cellular component assembly;GO:0031329//regulation of cellular catabolic process;GO:0098602//single organism cell adhesion
NC_006089.5-148777273-148778147	NC_006089.5	148777273	148778147	8.62e-17	1.04e-14	67	51	28	38	211	97	124	234	2.07	2.36	1.61	2.25	9.31	10.57	5.75	9.4	2.07	8.76	2.0813	Intron (XM_015283175.2/ncbi_430349, intron 3 of 12)	NC_006089.5	148657720	148812561	154842	13	-	ncbi_430349	XM_015283175.2	34851	ZC3H3	zinc finger CCCH domain-containing protein 3	-	-	-	-	-	GO:0043169//cation binding	GO:0006406//mRNA export from nucleus;GO:0010468//regulation of gene expression;GO:0031124//mRNA 3'-end processing
NC_006107.5-9967365-9967934	NC_006107.5	9967365	9967934	9.23e-17	1.1e-14	92	52	50	65	274	92	184	265	4.37	3.69	4.42	5.92	18.57	15.4	13.1	16.34	4.6	15.85	1.78478	Downstream (<1kb)	NC_006107.5	9968211	9970252	2042	3	-	ncbi_771790	XM_015296471.2	2603	NRSN2	neurensin-2	-	-	-	-	-	-	-
NC_006088.5-36476705-36477138	NC_006088.5	36476705	36477138	9.23e-17	1.1e-14	31	26	15	18	119	45	102	147	1.94	2.43	1.74	2.15	10.6	9.9	9.55	11.91	2.06	10.49	2.3483	Intron (XM_416097.6/ncbi_417855, intron 9 of 34)	NC_006088.5	36454504	36492361	37858	35	-	ncbi_417855	XM_416097.6	15440	ZFC3H1	zinc finger C3H1 domain-containing protein isoform X1	-	-	-	-	GO:0044464//cell part	GO:0003723//RNA binding	GO:0010467//gene expression
NC_006104.5-7642242-7642601	NC_006104.5	7642242	7642601	9.77e-17	1.15e-14	24	18	5	12	88	52	88	123	1.81	2.03	0.7	1.73	9.45	13.8	9.93	12.02	1.57	11.3	2.84749	Intron (XM_003642291.4/ncbi_417143, intron 5 of 9)	NC_006104.5	7577180	7655316	78137	10	+	ncbi_417143	XM_003642291.4	65241	RXRA	retinoic acid receptor RXR-alpha isoform X1	Environmental Information Processing;Organismal Systems;Organismal Systems;Organismal Systems;Organismal Systems;Organismal Systems;Organismal Systems	Signal transduction;Endocrine system;Immune system;Endocrine system;Digestive system;Endocrine system;Endocrine system	ko04151//PI3K-Akt signaling pathway;ko04919//Thyroid hormone signaling pathway;ko04659//Th17 cell differentiation;ko04928//Parathyroid hormone synthesis, secretion and action;ko04976//Bile secretion;ko03320//PPAR signaling pathway;ko04920//Adipocytokine signaling pathway	K08524;K08524;K08524;K08524;K08524;K08524;K08524	GO:0000785//chromatin;GO:0043231//intracellular membrane-bounded organelle	GO:0000976//transcription regulatory region sequence-specific DNA binding;GO:0003682//chromatin binding;GO:0003708//retinoic acid receptor activity;GO:0008134//transcription factor binding;GO:0046914//transition metal ion binding;GO:0046983//protein dimerization activity	GO:0001101//response to acid chemical;GO:0001654//eye development;GO:0002067//glandular epithelial cell differentiation;GO:0003006//developmental process involved in reproduction;GO:0006447//regulation of translational initiation by iron;GO:0009755//hormone-mediated signaling pathway;GO:0016032//viral process;GO:0030522//intracellular receptor signaling pathway;GO:0043009//chordate embryonic deve…
NC_006088.5-138826705-138827511	NC_006088.5	138826705	138827511	9.91e-17	1.16e-14	119	79	59	41	231	124	332	234	3.99	3.96	3.68	2.64	11.05	14.66	16.69	10.19	3.57	13.15	1.88107	Intron (XM_416941.6/ncbi_418742, intron 5 of 7)	NC_006088.5	138803158	138831233	28076	8	+	ncbi_418742	XM_416941.6	23950	GRTP1	growth hormone-regulated TBC protein 1	-	-	-	-	-	-	-
NC_006091.5-85513340-85514293	NC_006091.5	85513340	85514293	1.04e-16	1.21e-14	77	67	65	45	208	100	259	224	2.19	2.84	3.43	2.45	8.42	10	11.01	8.25	2.73	9.42	1.78683	Intron (XM_015285981.2/ncbi_771776, intron 7 of 9)	NC_006091.5	85496173	85557915	61743	10	-	ncbi_771776	XM_015285981.2	44099	REEP1	LOW QUALITY PROTEIN: receptor expression-enhancing protein 1	-	-	-	-	GO:0031090//organelle membrane;GO:0031224//intrinsic component of membrane;GO:0043231//intracellular membrane-bounded organelle	GO:0001664//G-protein coupled receptor binding;GO:0015631//tubulin binding	GO:0007029//endoplasmic reticulum organization;GO:0051049//regulation of transport;GO:0090150//establishment of protein localization to membrane
NC_006088.5-112120032-112121415	NC_006088.5	112120032	112121415	1.07e-16	1.24e-14	170	138	112	89	333	147	346	423	3.33	4.03	4.07	3.33	9.28	10.13	10.14	10.73	3.69	10.07	1.44837	Intron (XM_416761.6/ncbi_418555, intron 1 of 4)	NC_006088.5	112117776	112140365	22590	5	+	ncbi_418555	XM_416761.6	2947	C1HXORF36	deleted in autism-related protein 1 isoform X1	-	-	-	-	-	-	-
NC_006089.5-61665742-61666354	NC_006089.5	61665742	61666354	1.14e-16	1.32e-14	56	25	13	25	147	57	150	142	2.48	1.65	1.07	2.12	9.26	8.87	9.93	8.14	1.83	9.05	2.30607	Intron (XM_015275967.2/ncbi_420843, intron 1 of 3)	NC_006089.5	61566796	61666480	99685	4	-	ncbi_420843	XM_015275967.2	432	ATXN1	ataxin-1	-	-	-	-	GO:0016234//inclusion body;GO:0031981//nuclear lumen;GO:0043234//protein complex	GO:0005515//protein binding;GO:0008187//poly-pyrimidine tract binding;GO:0070717//poly-purine tract binding	GO:0006357//regulation of transcription from RNA polymerase II promoter;GO:0006913//nucleocytoplasmic transport;GO:0007626//locomotory behavior;GO:0007632//visual behavior;GO:0009968//negative regulation of signal transduction;GO:0042325//regulation of phosphorylation;GO:0044767//single-organism developmental process;GO:0051899//membrane depolarization
NC_006097.5-10293766-10294271	NC_006097.5	10293766	10294271	1.16e-16	1.32e-14	44	23	22	25	116	61	129	143	2.36	1.84	2.19	2.56	8.86	11.51	10.35	9.94	2.24	10.16	2.18133	Intron (XM_025154035.1/ncbi_415430, intron 9 of 26)	NC_006097.5	9831502	10366411	534910	27	+	ncbi_415430	XM_025154035.1	462516	SEMA6D	semaphorin-6D isoform X1	-	-	-	-	GO:0031224//intrinsic component of membrane	GO:0005102//receptor binding	GO:0007420//brain development;GO:0014910//regulation of smooth muscle cell migration
NC_028740.2-4783851-4785002	NC_028740.2	4783851	4785002	1.17e-16	1.32e-14	87	83	54	31	268	118	334	201	2.05	2.91	2.36	1.4	8.98	9.77	11.76	6.13	2.18	9.16	2.07102	Promoter (<=1kb)	NC_028740.2	4785200	4792701	7502	4	+	ncbi_101748417	XM_004949781.3	-774	SBK3	uncharacterized serine/threonine-protein kinase SBK3-like isoform X1	-	-	-	-	-	GO:0004672//protein kinase activity;GO:0032550//purine ribonucleoside binding	GO:0006464//cellular protein modification process
NC_006091.5-4788773-4789253	NC_006091.5	4788773	4789253	1.17e-16	1.32e-14	53	34	22	27	140	71	120	162	2.99	2.86	2.3	2.91	11.25	14.09	10.13	11.84	2.76	11.83	2.09971	Intron (XM_015278207.2/ncbi_414831, intron 3 of 4)	NC_006091.5	4747075	4802504	55430	5	-	ncbi_414831	XM_015278207.2	13491	FGF13	fibroblast growth factor 13 isoform X1	-	-	-	-	GO:0015630//microtubule cytoskeleton;GO:0016020//membrane;GO:0043005//neuron projection;GO:0043231//intracellular membrane-bounded organelle;GO:0044291//cell-cell contact zone;GO:0044444//cytoplasmic part	GO:0005102//receptor binding;GO:0015631//tubulin binding;GO:0016247//channel regulator activity;GO:0019887//protein kinase regulator activity	GO:0001934//positive regulation of protein phosphorylation;GO:0007009//plasma membrane organization;GO:0007611//learning or memory;GO:0012501//programmed cell death;GO:0021543//pallium development;GO:0022029//telencephalon cell migration;GO:0030010//establishment of cell polarity;GO:0030308//negative regulation of cell growth;GO:0031111//negative regulation of microtubule polymerization or depoly…
NC_006089.5-60210268-60210713	NC_006089.5	60210268	60210713	1.17e-16	1.32e-14	41	22	15	21	98	49	163	156	2.49	2	1.69	2.44	8.49	10.49	14.84	12.3	2.15	11.53	2.42298	Distal Intergenic	NC_006089.5	60241230	60287806	46577	8	-	ncbi_420827	XM_004939624.3	77316	RNF144B	E3 ubiquitin-protein ligase RNF144B isoform X1	-	-	-	-	GO:0031090//organelle membrane;GO:0044424//intracellular part	GO:0019787//ubiquitin-like protein transferase activity;GO:0046914//transition metal ion binding	GO:0016567//protein ubiquitination
NC_006088.5-111497834-111498238	NC_006088.5	111497834	111498238	1.22e-16	1.37e-14	52	40	36	24	162	57	158	164	3.48	4	4.48	3.08	15.46	13.44	15.85	14.25	3.76	14.75	1.97191	Intron (XM_004934600.3/ncbi_418550, intron 1 of 8)	NC_006088.5	111465239	111561231	95993	9	+	ncbi_418550	XM_004934600.3	32797	AGPAT3	1-acyl-sn-glycerol-3-phosphate acyltransferase gamma	Metabolism;Environmental Information Processing;Metabolism;Metabolism	Global and overview maps;Signal transduction;Lipid metabolism;Lipid metabolism	ko01100//Metabolic pathways;ko04072//Phospholipase D signaling pathway;ko00564//Glycerophospholipid metabolism;ko00561//Glycerolipid metabolism	K13523;K13523;K13523;K13523	GO:0016020//membrane	GO:0016740//transferase activity	-
NC_006093.5-9472563-9472971	NC_006093.5	9472563	9472971	1.31e-16	1.46e-14	33	13	30	30	130	76	164	154	2.19	1.29	3.7	3.81	12.29	17.75	16.29	13.25	2.75	14.89	2.43684	Intron (XM_025151494.1/ncbi_396309, intron 2 of 50)	NC_006093.5	9420229	9766759	346531	51	+	ncbi_396309	XM_025151494.1	52538	ANK3	ankyrin-3 isoform X2	Organismal Systems	Immune system	ko04624//Toll and Imd signaling pathway	K10380	-	-	-
NC_006096.5-1134613-1135107	NC_006096.5	1134613	1135107	1.35e-16	1.49e-14	117	98	67	62	228	125	244	361	6.41	8.01	6.82	6.5	17.8	24.11	20.01	25.65	6.94	21.89	1.65726	Intron (NM_001031773.1/ncbi_424741, intron 1 of 3)	NC_006096.5	1130069	1144385	14317	4	+	ncbi_424741	NM_001031773.1	4791	EFHD1	EF-hand domain-containing protein D1	-	-	-	-	GO:0019866//organelle inner membrane;GO:0031988//membrane-bounded vesicle;GO:0043231//intracellular membrane-bounded organelle	-	GO:0030030//cell projection organization
NC_006097.5-18220507-18220850	NC_006097.5	18220507	18220850	1.37e-16	1.51e-14	33	17	10	11	104	45	108	105	2.6	2	1.47	1.66	11.69	12.5	12.76	10.74	1.93	11.92	2.62671	5' UTR	NC_006097.5	18212671	18221175	8505	5	-	ncbi_415531	XM_025153901.1	497	SLC51B	organic solute transporter subunit beta isoform X1	Organismal Systems	Digestive system	ko04976//Bile secretion	K14361	GO:0016020//membrane	GO:0046983//protein dimerization activity	GO:0006869//lipid transport
NC_006091.5-1968347-1968779	NC_006091.5	1968347	1968779	1.39e-16	1.53e-14	73	48	44	27	169	76	155	224	4.57	4.49	5.12	3.24	15.08	16.76	14.54	18.2	4.36	16.14	1.88824	Distal Intergenic	NC_006091.5	1971968	1982272	10305	7	+	ncbi_422185	XM_420181.6	-3405	PRPS1	ribose-phosphate pyrophosphokinase 1	Metabolism;Metabolism;Metabolism;Metabolism;Metabolism	Global and overview maps;Nucleotide metabolism;Global and overview maps;Global and overview maps;Carbohydrate metabolism	ko01100//Metabolic pathways;ko00230//Purine metabolism;ko01200//Carbon metabolism;ko01230//Biosynthesis of amino acids;ko00030//Pentose phosphate pathway	K00948;K00948;K00948;K00948;K00948	-	GO:0016778//diphosphotransferase activity	GO:0009117//nucleotide metabolic process;GO:0009124//nucleoside monophosphate biosynthetic process
NC_006090.5-31810056-31810572	NC_006090.5	31810056	31810572	1.42e-16	1.55e-14	61	45	41	37	150	86	182	180	3.2	3.52	3.99	3.71	11.21	15.88	14.29	12.24	3.61	13.41	1.89324	Distal Intergenic	NC_006090.5	31787547	31801055	13509	6	-	ncbi_421464	NM_001031058.1	-9259	YIPF4	protein YIPF4	-	-	-	-	GO:0031224//intrinsic component of membrane;GO:0043231//intracellular membrane-bounded organelle	-	-
NC_006090.5-56495445-56496104	NC_006090.5	56495445	56496104	1.43e-16	1.55e-14	28	32	22	44	139	82	196	197	1.15	1.96	1.68	3.46	8.13	11.86	12.05	10.49	2.06	10.63	2.36742	Intron (XM_015284043.2/ncbi_395716, intron 10 of 15)	NC_006090.5	56477228	56525499	48272	16	-	ncbi_395716	XM_015284043.2	29725	EYA4	eyes absent homolog 4 isoform X1	-	-	-	-	-	-	-
NC_006108.5-4495090-4495683	NC_006108.5	4495090	4495683	1.46e-16	1.57e-14	63	49	42	38	163	76	211	178	2.87	3.34	3.56	3.32	10.6	12.21	14.42	10.53	3.27	11.94	1.86844	Intron (XM_015296829.2/ncbi_395942, intron 6 of 10)	NC_006108.5	4449586	4537803	88218	11	+	ncbi_395942	XM_015296829.2	45800	PAX7	paired box protein Pax-7 isoform X1	-	-	-	-	GO:0043231//intracellular membrane-bounded organelle	GO:0003677//DNA binding	GO:0001501//skeletal system development;GO:0006357//regulation of transcription from RNA polymerase II promoter;GO:0008284//positive regulation of cell proliferation;GO:0009953//dorsal/ventral pattern formation;GO:0014706//striated muscle tissue development;GO:0021515//cell differentiation in spinal cord;GO:0030182//neuron differentiation;GO:0031058//positive regulation of histone modification;GO…
NC_006095.5-28401825-28402416	NC_006095.5	28401825	28402416	1.46e-16	1.57e-14	36	16	15	16	116	71	76	173	1.65	1.09	1.28	1.4	7.57	11.45	5.21	10.27	1.35	8.62	2.67473	Distal Intergenic	NC_006095.5	28427227	28511139	83913	27	+	ncbi_424693	XM_015291121.2	-25107	CACHD1	VWFA and cache domain-containing protein 1 isoform X1	-	-	-	-	-	-	-
NC_006098.5-15087775-15088365	NC_006098.5	15087775	15088365	1.7e-16	1.81e-14	78	43	28	49	166	81	251	202	3.58	2.94	2.39	4.3	10.85	13.08	17.24	12.02	3.3	13.3	2.01089	Distal Intergenic	NC_006098.5	15126176	15131247	5072	4	+	ncbi_415802	XM_015292510.2	-38106	DYNLRB2	dynein light chain roadblock-type 2 isoform X1	-	-	-	-	GO:0031988//membrane-bounded vesicle	-	-
NC_006090.5-85552770-85553295	NC_006090.5	85552770	85553295	1.81e-16	1.91e-14	39	12	9	3	100	45	135	147	2.01	0.92	0.86	0.3	7.34	8.17	10.42	9.83	1.02	8.94	3.13171	Intron (XM_015284845.2/ncbi_100858320, intron 40 of 46)	NC_006090.5	84814812	85589783	774972	47	+	ncbi_100858320	XM_015284845.2	738220	EYS	protein eyes shut homolog isoform X1	-	-	-	-	GO:0031988//membrane-bounded vesicle	-	GO:0007601//visual perception
NC_006113.5-69941-70516	NC_006113.5	69941	70516	1.92e-16	2.01e-14	91	62	48	60	184	92	220	258	4.28	4.36	4.2	5.41	12.34	15.24	15.5	15.75	4.56	14.71	1.68969	Intron (XM_015298683.1/ncbi_395321, intron 14 of 14)	NC_006113.5	69389	76198	6810	15	-	ncbi_395321	XM_015298683.1	5970	TULP1	tubby-related protein 1 isoform X1	-	-	-	-	GO:0016020//membrane;GO:0097458//neuron part	GO:0003779//actin binding;GO:0004930//G-protein coupled receptor activity;GO:1902936//phosphatidylinositol bisphosphate binding	GO:0001894//tissue homeostasis;GO:0007165//signal transduction;GO:0007601//visual perception;GO:0009888//tissue development;GO:0031175//neuron projection development;GO:0042461//photoreceptor cell development;GO:0045807//positive regulation of endocytosis
NC_006095.5-28973683-28974143	NC_006095.5	28973683	28974143	1.92e-16	2.01e-14	60	41	26	24	166	72	137	147	3.53	3.6	2.84	2.7	13.91	14.91	12.07	11.21	3.17	13.03	2.03928	Intron (XM_422532.6/ncbi_424703, intron 6 of 11)	NC_006095.5	28968026	28975549	7524	12	-	ncbi_424703	XM_422532.6	1636	SLC35D1	UDP-glucuronic acid/UDP-N-acetylgalactosamine transporter	-	-	-	-	GO:0031224//intrinsic component of membrane	GO:0005338//nucleotide-sugar transmembrane transporter activity	GO:0001501//skeletal system development;GO:0006024//glycosaminoglycan biosynthetic process;GO:0015781//pyrimidine nucleotide-sugar transport
NC_006091.5-2263729-2264416	NC_006091.5	2263729	2264416	2.07e-16	2.15e-14	102	79	47	50	204	97	274	231	4.02	4.64	3.44	3.77	11.45	13.45	16.16	11.8	3.97	13.21	1.73442	5' UTR	NC_006091.5	2261500	2264126	2627	8	-	ncbi_422208	XM_025149939.1	54	ITGB1BP2	integrin beta-1-binding protein 2	-	-	-	-	GO:0031674//I band	GO:0046914//transition metal ion binding	-
NC_006089.5-5056998-5057499	NC_006089.5	5056998	5057499	2.11e-16	2.18e-14	81	48	51	49	193	73	193	227	4.37	3.87	5.12	5.07	14.85	13.88	15.61	15.9	4.61	15.06	1.70788	Promoter (<=1kb)	NC_006089.5	5035582	5057115	21534	4	-	ncbi_374266	NM_204348.3	-133	XIRP1	xin actin-binding repeat-containing protein 1 isoform X1	-	-	-	-	-	-	-
NC_006088.5-196978348-196978898	NC_006088.5	196978348	196978898	2.25e-16	2.32e-14	58	62	55	39	197	112	240	191	2.85	4.55	5.03	3.67	13.81	19.4	17.68	12.19	4.03	15.77	1.96833	Intron (XM_419374.6/ncbi_421309, intron 4 of 7)	NC_006088.5	196969914	196986056	16143	8	+	ncbi_421309	XM_419374.6	8709	DGAT2	diacylglycerol O-acyltransferase 2	Metabolism;Metabolism;Organismal Systems	Global and overview maps;Lipid metabolism;Digestive system	ko01100//Metabolic pathways;ko00561//Glycerolipid metabolism;ko04975//Fat digestion and absorption	K11160;K11160;K11160	GO:0031227//intrinsic component of endoplasmic reticulum membrane;GO:0043232//intracellular non-membrane-bounded organelle	GO:0016411//acylglycerol O-acyltransferase activity;GO:0046983//protein dimerization activity	GO:0006639//acylglycerol metabolic process;GO:0034201//response to oleic acid;GO:0034381//plasma lipoprotein particle clearance;GO:0035337//fatty-acyl-CoA metabolic process;GO:0051235//maintenance of location;GO:0055081//anion homeostasis;GO:0055082//cellular chemical homeostasis;GO:0055092//sterol homeostasis;GO:0060612//adipose tissue development
NC_006102.5-1201699-1202210	NC_006102.5	1201699	1202210	2.31e-16	2.37e-14	30	25	29	24	124	73	149	125	1.59	1.98	2.85	2.43	9.36	13.61	11.82	8.58	2.21	10.84	2.29425	Intron (XM_025155714.1/ncbi_771328, intron 2 of 10)	NC_006102.5	1184486	1230458	45973	11	+	ncbi_771328	XM_025155714.1	17468	TBX1	T-box transcription factor TBX1 isoform X1	-	-	-	-	-	-	-
NW_020110163.1-823124-824528	NW_020110163.1	823124	824528	2.5e-16	2.55e-14	119	73	90	74	383	269	227	428	2.29	2.1	3.22	2.73	10.52	18.25	6.55	10.7	2.59	11.5	2.15061	Distal Intergenic	NW_020110163.1	830013	836087	6075	4	-	ncbi_100857193	XM_025146295.1	12261	LOC100857193	T-cell-interacting, activating receptor on myeloid cells protein 1-like	-	-	-	-	-	-	-
NC_006095.5-21446425-21447249	NC_006095.5	21446425	21447249	2.6e-16	2.64e-14	57	42	36	42	183	80	132	204	1.87	2.06	2.2	2.64	8.56	9.25	6.49	8.69	2.19	8.25	1.91346	Intron (XM_025153084.1/ncbi_100858275, intron 1 of 8)	NC_006095.5	21396501	21458212	61712	9	-	ncbi_100858275	XM_025153084.1	11375	TESK2	dual specificity testis-specific protein kinase 2 isoform X1	-	-	-	-	-	-	-
NC_008465.4-7264890-7265234	NC_008465.4	7264890	7265234	2.64e-16	2.66e-14	37	19	19	21	134	61	125	101	2.91	2.23	2.78	3.16	15.02	16.89	14.72	10.3	2.77	14.23	2.36098	Intron (NM_204223.2/ncbi_374064, intron 3 of 21)	NC_008465.4	7260026	7266266	6241	22	-	ncbi_374064	NM_204223.2	1204	PFKM	ATP-dependent 6-phosphofructokinase, muscle type	Metabolism;Organismal Systems;Environmental Information Processing;Metabolism;Environmental Information Processing;Organismal Systems;Genetic Information Processing;Metabolism;Metabolism;Metabolism;Metabolism;Metabolism	Global and overview maps;Endocrine system;Signal transduction;Global and overview maps;Signal transduction;Endocrine system;Folding, sorting and degradation;Global and overview maps;Carbohydrate metabolism;Carbohydrate metabolism;Carbohydrate metabolism;Carbohydrate metabolism	ko01100//Metabolic pathways;ko04919//Thyroid hormone signaling pathway;ko04152//AMPK signaling pathway;ko01200//Carbon metabolism;ko04066//HIF-1 signaling pathway;ko04922//Glucagon signaling pathway;ko03018//RNA degradation;ko01230//Biosynthesis of amino acids;ko00010//Glycolysis / Gluconeogenesis;ko00051//Fructose and mannose metabolism;ko00052//Galactose metabolism;ko00030//Pentose phosphate pa…	K00850;K00850;K00850;K00850;K00850;K00850;K00850;K00850;K00850;K00850;K00850;K00850	GO:0005886//plasma membrane;GO:0031988//membrane-bounded vesicle;GO:0044441//ciliary part;GO:0044445//cytosolic part	GO:0008443//phosphofructokinase activity;GO:0019899//enzyme binding;GO:0032550//purine ribonucleoside binding;GO:0046983//protein dimerization activity;GO:0048029//monosaccharide binding	GO:0006090//pyruvate metabolic process;GO:0006461//protein complex assembly;GO:0016310//phosphorylation;GO:0019725//cellular homeostasis;GO:0033500//carbohydrate homeostasis;GO:0050796//regulation of insulin secretion
NC_006104.5-5848692-5849343	NC_006104.5	5848692	5849343	2.65e-16	2.66e-14	107	90	50	36	214	114	252	261	4.45	5.58	3.86	2.86	12.68	16.68	15.69	14.07	4.19	14.78	1.81862	Distal Intergenic	NC_006104.5	5837677	5839165	1489	1	-	ncbi_107052203	XM_015279715.2	-9852	IER5L	immediate early response gene 5-like protein	-	-	-	-	-	-	-
NC_006088.5-1121224-1121839	NC_006088.5	1121224	1121839	2.67e-16	2.66e-14	86	58	50	40	199	90	292	188	3.78	3.81	4.09	3.37	12.48	13.94	19.24	10.73	3.76	14.1	1.90689	Intron (XM_015299287.2/ncbi_426252, intron 5 of 19)	NC_006088.5	1109042	1125111	16070	20	-	ncbi_426252	XM_015299287.2	3580	DENND6B	protein DENND6B isoform X1	-	-	-	-	-	-	-
NC_006097.5-16785496-16786095	NC_006097.5	16785496	16786095	2.68e-16	2.66e-14	63	35	41	33	167	60	205	173	2.85	2.36	3.44	2.85	10.75	9.54	13.87	10.14	2.88	11.07	1.94251	Promoter (<=1kb)	NC_006097.5	16786636	16910090	123455	11	+	ncbi_415509	XM_025154039.1	-841	ARRDC4	arrestin domain-containing protein 4 isoform X1	-	-	-	-	-	-	-
NC_006089.5-148616794-148618025	NC_006089.5	148616794	148618025	2.68e-16	2.66e-14	86	76	61	73	214	129	464	314	1.89	2.49	2.49	3.07	6.7	9.98	15.27	8.95	2.49	10.22	2.03718	Distal Intergenic	NC_006089.5	148652440	148654580	2141	1	-	ncbi_395881	NM_205025.1	37171	MAFA	transcription factor MafA	-	-	-	-	GO:0043231//intracellular membrane-bounded organelle	GO:0001071//nucleic acid binding transcription factor activity;GO:0003677//DNA binding	GO:0006357//regulation of transcription from RNA polymerase II promoter;GO:0009306//protein secretion;GO:0009746//response to hexose;GO:0019932//second-messenger-mediated signaling
NC_006111.5-222451-222916	NC_006111.5	222451	222916	2.77e-16	2.73e-14	83	42	32	33	173	85	139	215	4.83	3.65	3.46	3.68	14.35	17.42	12.11	16.23	3.91	15.03	1.9426	Intron (XM_015297935.2/ncbi_374067, intron 2 of 14)	NC_006111.5	166630	231393	64764	15	-	ncbi_374067	XM_015297935.2	8710	PKNOX2	homeobox protein PKNOX2 isoform X1	-	-	-	-	GO:0005856//cytoskeleton;GO:0043231//intracellular membrane-bounded organelle	GO:0003677//DNA binding;GO:0003779//actin binding	GO:0006355//regulation of transcription, DNA-templated
NC_006091.5-1549983-1550311	NC_006091.5	1549983	1550311	3.02e-16	2.96e-14	20	13	13	12	121	34	80	108	1.65	1.6	1.99	1.9	14.22	9.88	9.88	11.56	1.79	11.39	2.66974	Intron (XM_015278212.2/ncbi_422142, intron 1 of 15)	NC_006091.5	1529740	1551456	21717	16	-	ncbi_422142	XM_015278212.2	1309	ENOX2	ecto-NOX disulfide-thiol exchanger 2 isoform X3	-	-	-	-	GO:0044459//plasma membrane part	GO:0015036//disulfide oxidoreductase activity;GO:0097159//organic cyclic compound binding	GO:0044710//single-organism metabolic process
NC_006090.5-16549392-16550000	NC_006090.5	16549392	16550000	3.09e-16	3.01e-14	60	41	32	44	179	80	143	180	2.67	2.72	2.65	3.75	11.35	12.54	9.53	10.39	2.95	10.95	1.89214	Intron (XM_015283570.2/ncbi_100859117, intron 1 of 13)	NC_006090.5	16524517	16549999	25483	14	-	ncbi_100859117	XM_015283570.2	303	ATL2	atlastin-2 isoform X1	-	-	-	-	GO:0031224//intrinsic component of membrane;GO:0043231//intracellular membrane-bounded organelle	GO:0005515//protein binding;GO:0032550//purine ribonucleoside binding	GO:0006996//organelle organization;GO:0051259//protein oligomerization
NC_006088.5-111283897-111284583	NC_006088.5	111283897	111284583	3.18e-16	3.09e-14	112	88	52	61	245	110	219	247	4.42	5.18	3.81	4.61	13.77	15.28	12.94	12.64	4.5	13.66	1.60196	Distal Intergenic	NC_006088.5	111210235	111240002	29768	17	-	ncbi_395417	XM_025154800.1	-44238	SIK1	serine/threonine-protein kinase SIK2 isoform X1	Organismal Systems	Endocrine system	ko04922//Glucagon signaling pathway	K19008	GO:0043231//intracellular membrane-bounded organelle	GO:0004672//protein kinase activity;GO:0008134//transcription factor binding;GO:0019900//kinase binding;GO:0032550//purine ribonucleoside binding;GO:0046872//metal ion binding	GO:0000278//mitotic cell cycle;GO:0006111//regulation of gluconeogenesis;GO:0006464//cellular protein modification process;GO:0006796//phosphate-containing compound metabolic process;GO:0006915//apoptotic process;GO:0007165//signal transduction;GO:0009648//photoperiodism;GO:0010866//regulation of triglyceride biosynthetic process;GO:0035051//cardiocyte differentiation;GO:0043433//negative regulat…
NC_006089.5-127183643-127184017	NC_006089.5	127183643	127184017	3.21e-16	3.09e-14	21	12	9	10	90	44	79	90	1.52	1.3	1.21	1.39	9.28	11.21	8.56	8.45	1.35	9.38	2.79663	Intron (XM_015282949.2/ncbi_101751823, intron 1 of 12)	NC_006089.5	127178717	127213171	34455	13	+	ncbi_101751823	XM_015282949.2	5113	MTDH	protein LYRIC isoform X1	-	-	-	-	-	-	-
NC_006114.5-5084984-5085315	NC_006114.5	5084984	5085315	3.23e-16	3.1e-14	14	15	6	11	78	41	89	93	1.14	1.83	0.91	1.72	9.09	11.8	10.9	9.86	1.4	10.41	2.89447	Distal Intergenic	NC_006114.5	5090432	5118510	28079	14	+	ncbi_414871	NM_001305113.2	-5283	KCNH6	potassium voltage-gated channel subfamily H member 6 isoform X1	-	-	-	-	-	-	-
NC_006088.5-25283706-25284387	NC_006088.5	25283706	25284387	3.31e-16	3.16e-14	222	183	134	145	54	15	45	59	8.82	10.85	9.89	11.03	3.06	2.1	2.68	3.04	10.15	2.72	-1.8998	Distal Intergenic	NC_006088.5	25223560	25231414	7855	3	-	ncbi_417772	NM_001007086.1	-52632	CAV2	caveolin-2	Cellular Processes;Cellular Processes	Transport and catabolism;Cellular community - eukaryotes	ko04144//Endocytosis;ko04510//Focal adhesion	K12958;K12958	GO:0016021//integral component of membrane;GO:0019897//extrinsic component of plasma membrane;GO:0030667//secretory granule membrane;GO:0032991//macromolecular complex;GO:0098589//membrane region	GO:0046983//protein dimerization activity;GO:0050780//dopamine receptor binding	GO:0001765//membrane raft assembly;GO:0001936//regulation of endothelial cell proliferation;GO:0006461//protein complex assembly;GO:0007346//regulation of mitotic cell cycle;GO:0014904//myotube cell development;GO:0016050//vesicle organization;GO:0017015//regulation of transforming growth factor beta receptor signaling pathway;GO:0022406//membrane docking;GO:0045745//positive regulation of G-prot…
NC_006099.5-11742434-11743015	NC_006099.5	11742434	11743015	3.35e-16	3.19e-14	87	68	48	63	219	81	213	250	4.05	4.73	4.15	5.62	14.53	13.28	14.86	15.1	4.64	14.44	1.63787	5' UTR	NC_006099.5	11740940	11755274	14335	12	+	ncbi_770936	XM_025154711.1	1784	LOC770936	SRSF protein kinase 3-like	-	-	-	-	-	-	-
NC_006106.5-5945682-5946113	NC_006106.5	5945682	5946113	3.5e-16	3.31e-14	58	55	44	19	174	73	196	195	3.64	5.15	5.13	2.28	15.57	16.14	18.43	15.88	4.05	16.5	2.02647	Promoter (<=1kb)	NC_006106.5	5945913	5947016	1104	4	+	ncbi_100858814	XM_003642427.4	-16	LOC100858814	uncharacterized protein LOC100858814 isoform X2	-	-	-	-	-	GO:0003824//catalytic activity	-
NC_006106.5-7561918-7562345	NC_006106.5	7561918	7562345	3.69e-16	3.48e-14	39	52	36	23	146	74	177	185	2.47	4.92	4.24	2.79	13.18	16.51	16.8	15.2	3.6	15.42	2.09873	Distal Intergenic	NC_006106.5	7564429	7613345	48917	30	+	ncbi_417639	XM_004946722.3	-2298	MED13	mediator of RNA polymerase II transcription subunit 13	Organismal Systems	Endocrine system	ko04919//Thyroid hormone signaling pathway	K15164	GO:0043231//intracellular membrane-bounded organelle;GO:0043234//protein complex	GO:0003712//transcription cofactor activity;GO:0008134//transcription factor binding;GO:0060089//molecular transducer activity	GO:0006352//DNA-templated transcription, initiation;GO:0006357//regulation of transcription from RNA polymerase II promoter;GO:0030518//intracellular steroid hormone receptor signaling pathway
NC_006091.5-60961525-60962196	NC_006091.5	60961525	60962196	3.79e-16	3.56e-14	23	24	15	11	162	32	90	168	0.93	1.44	1.12	0.85	9.31	4.54	5.43	8.79	1.08	7.02	2.70044	Intron (XM_025149953.1/ncbi_428776, intron 8 of 17)	NC_006091.5	60946194	60972827	26634	18	-	ncbi_428776	XM_025149953.1	10967	SLC9B2	sodium/hydrogen exchanger 9B2 isoform X1	-	-	-	-	-	-	-
NC_006096.5-1486503-1486910	NC_006096.5	1486503	1486910	3.87e-16	3.61e-14	49	40	22	19	148	60	160	129	3.26	3.97	2.72	2.42	14.02	14.05	15.93	11.12	3.09	13.78	2.1569	Intron (XM_015277187.2/ncbi_424751, intron 1 of 49)	NC_006096.5	1485897	1540313	54417	50	+	ncbi_424751	XM_015277187.2	809	MYO7B	unconventional myosin-VIIb isoform X1	-	-	-	-	GO:0015629//actin cytoskeleton;GO:0031988//membrane-bounded vesicle	GO:0017111//nucleoside-triphosphatase activity;GO:0032550//purine ribonucleoside binding	-
NC_006092.5-12020724-12021177	NC_006092.5	12020724	12021177	3.92e-16	3.64e-14	57	44	35	54	175	78	207	195	3.4	3.92	3.88	6.18	14.9	16.41	18.52	15.11	4.34	16.23	1.9029	5' UTR	NC_006092.5	11956458	12021114	64657	34	-	ncbi_423070	XM_004941407.3	164	PIK3C2A	phosphatidylinositol 4-phosphate 3-kinase C2 domain-containing subunit alpha isoform X1	Metabolism;Environmental Information Processing;Metabolism	Global and overview maps;Signal transduction;Carbohydrate metabolism	ko01100//Metabolic pathways;ko04070//Phosphatidylinositol signaling system;ko00562//Inositol phosphate metabolism	K00923;K00923;K00923	GO:0016020//membrane;GO:0031988//membrane-bounded vesicle;GO:0044424//intracellular part	GO:0005543//phospholipid binding;GO:0032550//purine ribonucleoside binding;GO:0052742//phosphatidylinositol kinase activity	GO:0006661//phosphatidylinositol biosynthetic process;GO:0016192//vesicle-mediated transport;GO:0048017//inositol lipid-mediated signaling;GO:0071580//regulation of zinc ion transmembrane transport
NC_006091.5-16226970-16227489	NC_006091.5	16226970	16227489	4.22e-16	3.89e-14	39	14	21	19	120	36	141	173	2.03	1.09	2.03	1.9	8.92	6.61	11.01	11.7	1.76	9.56	2.44143	Distal Intergenic	NC_006091.5	16382414	16384105	1692	2	+	ncbi_422362	NM_001277789.1	-155185	C1GALT1C1	C1GALT1-specific chaperone 1 isoform X1	Metabolism;Metabolism	Global and overview maps;Glycan biosynthesis and metabolism	ko01100//Metabolic pathways;ko00512//Mucin type O-glycan biosynthesis	K09653;K09653	GO:0031988//membrane-bounded vesicle	-	GO:0000904//cell morphogenesis involved in differentiation;GO:0001775//cell activation;GO:0043085//positive regulation of catalytic activity
NC_006110.5-2073355-2073951	NC_006110.5	2073355	2073951	4.23e-16	3.89e-14	95	73	70	53	255	125	317	205	4.31	4.95	5.9	4.61	16.5	19.98	21.55	12.07	4.94	17.52	1.82642	Intron (XM_015297594.2/ncbi_426359, intron 7 of 8)	NC_006110.5	2068314	2084138	15825	9	-	ncbi_426359	XM_015297594.2	10485	WASF2	wiskott-Aldrich syndrome protein family member 2	Cellular Processes;Organismal Systems;Cellular Processes	Cell motility;Immune system;Cellular community - eukaryotes	ko04810//Regulation of actin cytoskeleton;ko04666//Fc gamma R-mediated phagocytosis;ko04520//Adherens junction	K05748;K05748;K05748	-	-	-
NC_006089.5-41561697-41562187	NC_006089.5	41561697	41562187	4.43e-16	4.06e-14	48	36	13	29	150	64	189	130	2.65	2.97	1.33	3.07	11.8	12.44	15.63	9.31	2.5	12.3	2.29866	Intron (XM_001235240.4/ncbi_428449, intron 4 of 19)	NC_006089.5	41543358	41566456	23099	20	-	ncbi_428449	XM_001235240.4	4514	PIK3R4	phosphoinositide 3-kinase regulatory subunit 4 isoform X1	Environmental Information Processing;Cellular Processes;Cellular Processes	Signal transduction;Transport and catabolism;Transport and catabolism	ko04371//Apelin signaling pathway;ko04140//Autophagy - animal;ko04136//Autophagy - other eukaryotes	K08333;K08333;K08333	GO:0005768//endosome;GO:0044441//ciliary part	GO:0004672//protein kinase activity;GO:0032550//purine ribonucleoside binding	GO:0006464//cellular protein modification process
NC_006088.5-10393375-10393961	NC_006088.5	10393375	10393961	4.64e-16	4.23e-14	69	36	26	27	128	64	194	182	3.19	2.48	2.23	2.39	8.42	10.41	13.41	10.9	2.57	10.78	2.06852	Intron (NM_001177322.3/ncbi_768444, intron 1 of 37)	NC_006088.5	10375977	10734880	358904	38	+	ncbi_768444	NM_001177322.3	17691	CACNA2D1	voltage-dependent calcium channel subunit alpha-2/delta-1 isoform X1	Environmental Information Processing;Organismal Systems;Organismal Systems;Organismal Systems	Signal transduction;Endocrine system;Circulatory system;Circulatory system	ko04010//MAPK signaling pathway;ko04921//Oxytocin signaling pathway;ko04261//Adrenergic signaling in cardiomyocytes;ko04260//Cardiac muscle contraction	K04858;K04858;K04858;K04858	-	-	-
NC_006089.5-66118587-66118999	NC_006089.5	66118587	66118999	4.71e-16	4.27e-14	56	45	20	33	151	86	166	148	3.68	4.41	2.44	4.15	14.13	19.89	16.33	12.61	3.67	15.74	2.10058	Distal Intergenic	NC_006089.5	66163207	66257996	94790	10	+	ncbi_420881	XM_015276012.2	-44414	SLC22A23	solute carrier family 22 member 23 isoform X1	-	-	-	-	GO:0031224//intrinsic component of membrane	GO:0005215//transporter activity	GO:0044763//single-organism cellular process
NC_006088.5-50143227-50143726	NC_006088.5	50143227	50143726	4.76e-16	4.29e-14	55	30	23	9	141	51	199	157	2.98	2.43	2.32	0.93	10.9	9.74	16.16	11.04	2.17	11.96	2.46245	Intron (XM_025155203.1/ncbi_418010, intron 6 of 20)	NC_006088.5	50107385	50158956	51572	21	-	ncbi_418010	XM_025155203.1	15480	TNRC6B	trinucleotide repeat-containing gene 6B protein isoform X1	-	-	-	-	-	GO:0003723//RNA binding	GO:0016458//gene silencing;GO:0031442//positive regulation of mRNA 3'-end processing;GO:0061014//positive regulation of mRNA catabolic process
NC_006107.5-10034560-10034952	NC_006107.5	10034560	10034952	4.78e-16	4.29e-14	75	39	24	40	190	58	168	198	5.18	4.02	3.08	5.29	18.69	14.1	17.37	17.73	4.39	16.97	1.95069	Intron (XM_015296323.2/ncbi_395081, intron 1 of 17)	NC_006107.5	10034266	10047802	13537	18	+	ncbi_395081	XM_015296323.2	490	TPX2	targeting protein for Xklp2 isoform X1	-	-	-	-	GO:0005819//spindle;GO:0033267//axon part;GO:0043231//intracellular membrane-bounded organelle	GO:0019900//kinase binding	GO:0000280//nuclear division;GO:0007052//mitotic spindle organization;GO:0045860//positive regulation of protein kinase activity
NC_006101.5-5439162-5439818	NC_006101.5	5439162	5439818	5.13e-16	4.59e-14	67	37	37	54	166	88	197	200	2.76	2.28	2.83	4.26	9.76	12.78	12.17	10.7	3.03	11.35	1.9053	Intron (NM_001257201.1/ncbi_770703, intron 2 of 4)	NC_006101.5	5436664	5454222	17559	5	+	ncbi_770703	NM_001257201.1	2826	ALKBH5	RNA demethylase ALKBH5	-	-	-	-	GO:0016604//nuclear body	GO:0003723//RNA binding;GO:0016705//oxidoreductase activity, acting on paired donors, with incorporation or reduction of molecular oxygen	GO:0006396//RNA processing;GO:0006405//RNA export from nucleus;GO:0035513//oxidative RNA demethylation;GO:0048232//male gamete generation
NC_006089.5-81201719-81202166	NC_006089.5	81201719	81202166	5.45e-16	4.85e-14	51	56	35	41	174	70	198	182	3.09	5.06	3.94	4.75	15.01	14.92	17.95	14.29	4.21	15.54	1.88409	Intron (XM_025147765.1/ncbi_420949, intron 1 of 15)	NC_006089.5	81065848	81215542	149695	16	-	ncbi_420949	XM_025147765.1	13600	COBL	protein cordon-bleu isoform X1	-	-	-	-	-	-	-
NC_006088.5-43421073-43421540	NC_006088.5	43421073	43421540	5.59e-16	4.95e-14	35	19	28	25	182	49	133	126	2.03	1.64	3.01	2.77	15.03	10	11.54	9.47	2.36	11.51	2.28603	Distal Intergenic	NC_006088.5	43360801	43404429	43629	12	-	ncbi_417889	NM_001006232.1	-16877	POC1B	POC1 centriolar protein homolog B	-	-	-	-	GO:0005815//microtubule organizing center	-	GO:0010927//cellular component assembly involved in morphogenesis
NC_006095.5-22673696-22674195	NC_006095.5	22673696	22674195	5.75e-16	5.08e-14	37	48	29	27	166	64	153	153	2.01	3.89	2.92	2.8	12.83	12.22	12.42	10.76	2.91	12.06	2.05114	Intron (XM_422458.6/ncbi_424623, intron 2 of 6)	NC_006095.5	22552468	22819988	267521	7	-	ncbi_424623	XM_422458.6	146043	TRABD2B	metalloprotease TIKI2 isoform X1	-	-	-	-	-	-	-
NC_006096.5-15964642-15965124	NC_006096.5	15964642	15965124	6.35e-16	5.58e-14	48	39	44	33	128	72	207	230	2.69	3.27	4.59	3.55	10.24	14.23	17.4	16.75	3.53	14.65	2.05316	Intron (XM_015291562.2/ncbi_424949, intron 2 of 15)	NC_006096.5	15944359	15972468	28110	16	+	ncbi_424949	XM_015291562.2	20524	DVL3	segment polarity protein dishevelled homolog DVL-3 isoform X1	Environmental Information Processing;Environmental Information Processing;Environmental Information Processing;Cellular Processes;Organismal Systems;Environmental Information Processing	Signal transduction;Signal transduction;Signal transduction;Cellular community - eukaryotes;Endocrine system;Signal transduction	ko04150//mTOR signaling pathway;ko04390//Hippo signaling pathway;ko04310//Wnt signaling pathway;ko04550//Signaling pathways regulating pluripotency of stem cells;ko04916//Melanogenesis;ko04330//Notch signaling pathway	K02353;K02353;K02353;K02353;K02353;K02353	-	-	-
NC_006095.5-21696545-21696972	NC_006095.5	21696545	21696972	6.65e-16	5.82e-14	29	29	22	18	112	62	122	118	1.84	2.74	2.59	2.18	10.11	13.83	11.58	9.7	2.34	11.3	2.27174	Intron (XM_015291257.2/ncbi_424606, intron 5 of 30)	NC_006095.5	21613724	21776006	162283	31	+	ncbi_424606	XM_015291257.2	83034	MAST2	microtubule-associated serine/threonine-protein kinase 2 isoform X1	-	-	-	-	GO:0005856//cytoskeleton	GO:0004672//protein kinase activity;GO:0015631//tubulin binding;GO:0019899//enzyme binding;GO:0032550//purine ribonucleoside binding	GO:0006464//cellular protein modification process;GO:0006796//phosphate-containing compound metabolic process;GO:0032655//regulation of interleukin-12 production
NC_006088.5-106716491-106717140	NC_006088.5	106716491	106717140	7.32e-16	6.38e-14	39	22	15	14	119	43	160	107	1.63	1.37	1.16	1.12	7.07	6.31	9.99	5.79	1.32	7.29	2.46538	Intron (XM_015299217.2/ncbi_395315, intron 8 of 23)	NC_006088.5	106695137	106733810	38674	24	-	ncbi_395315	XM_015299217.2	16995	GART	trifunctional purine biosynthetic protein adenosine-3 isoform X1	Metabolism;Metabolism;Metabolism	Global and overview maps;Nucleotide metabolism;Metabolism of cofactors and vitamins	ko01100//Metabolic pathways;ko00230//Purine metabolism;ko00670//One carbon pool by folate	K11787;K11787;K11787	GO:0031988//membrane-bounded vesicle;GO:0044444//cytoplasmic part	GO:0016742//hydroxymethyl-, formyl- and related transferase activity;GO:0016811//hydrolase activity, acting on carbon-nitrogen (but not peptide) bonds, in linear amides;GO:0016882//cyclo-ligase activity;GO:0032550//purine ribonucleoside binding;GO:0043169//cation binding	GO:0006144//purine nucleobase metabolic process;GO:0006188//IMP biosynthetic process
NC_006096.5-14395965-14396538	NC_006096.5	14395965	14396538	7.81e-16	6.77e-14	80	65	42	37	197	70	216	194	3.78	4.58	3.68	3.35	13.26	11.64	15.27	11.88	3.85	13.01	1.75669	Distal Intergenic	NC_006096.5	14201947	14296030	94084	14	-	ncbi_374269	XM_015291361.2	-100221	TP63	tumor protein 63 isoform X1	Environmental Information Processing;Cellular Processes	Signal transduction;Cell growth and death	ko04391//Hippo signaling pathway -fly;ko04214//Apoptosis - fly	K10149;K10149	GO:0000785//chromatin;GO:0031981//nuclear lumen	GO:0000975//regulatory region DNA binding;GO:0000982//transcription factor activity, RNA polymerase II core promoter proximal region sequence-specific binding;GO:0000988//transcription factor activity, protein binding;GO:0019904//protein domain specific binding	GO:0001738//morphogenesis of a polarized epithelium;GO:0002067//glandular epithelial cell differentiation;GO:0003002//regionalization;GO:0006357//regulation of transcription from RNA polymerase II promoter;GO:0007267//cell-cell signaling;GO:0007498//mesoderm development;GO:0007568//aging;GO:0008593//regulation of Notch signaling pathway;GO:0008630//intrinsic apoptotic signaling pathway in respons…
NC_006089.5-114979219-114979624	NC_006089.5	114979219	114979624	7.85e-16	6.78e-14	21	13	7	15	100	32	84	122	1.4	1.3	0.87	1.92	9.52	7.53	8.4	10.57	1.37	9.01	2.71735	Intron (NM_001199404.1/ncbi_420166, intron 2 of 8)	NC_006089.5	114973295	115009947	36653	9	+	ncbi_420166	NM_001199404.1	6126	TRIM55	tripartite motif-containing protein 55	-	-	-	-	-	GO:0005515//protein binding;GO:0046914//transition metal ion binding	-
NC_006091.5-63092858-63093450	NC_006091.5	63092858	63093450	7.9e-16	6.79e-14	99	44	56	55	216	99	242	202	4.52	3	4.75	4.81	14.07	15.93	16.56	11.97	4.27	14.63	1.77662	Intron (XM_025149824.1/ncbi_422731, intron 1 of 12)	NC_006091.5	63086410	63134728	48319	13	+	ncbi_422731	XM_025149824.1	6744	MTMR7	myotubularin-related protein 7 isoform X1	Metabolism;Environmental Information Processing;Metabolism	Global and overview maps;Signal transduction;Carbohydrate metabolism	ko01100//Metabolic pathways;ko04070//Phosphatidylinositol signaling system;ko00562//Inositol phosphate metabolism	K18083;K18083;K18083	GO:0044444//cytoplasmic part	GO:0042578//phosphoric ester hydrolase activity	GO:0006470//protein dephosphorylation;GO:0044723//single-organism carbohydrate metabolic process;GO:0046488//phosphatidylinositol metabolic process
NC_006089.5-116390991-116391483	NC_006089.5	116390991	116391483	8.2e-16	7.02e-14	35	28	19	23	109	55	110	147	1.92	2.3	1.94	2.42	8.54	10.65	9.06	10.49	2.15	9.69	2.17216	Intron (XM_015282904.2/ncbi_420174, intron 5 of 10)	NC_006089.5	116356728	116429177	72450	11	-	ncbi_420174	XM_015282904.2	37940	SLCO5A1	LOW QUALITY PROTEIN: solute carrier organic anion transporter family member 5A1	-	-	-	-	-	-	GO:0051234//establishment of localization
NC_006090.5-107377484-107377969	NC_006090.5	107377484	107377969	8.37e-16	7.13e-14	80	86	74	48	237	112	252	256	4.46	7.16	7.67	5.13	18.84	22	21.05	18.52	6.1	20.1	1.72031	Intron (NM_205371.2/ncbi_396329, intron 1 of 9)	NC_006090.5	107371760	107380846	9087	10	-	ncbi_396329	NM_205371.2	3120	CTSB	cathepsin B precursor	Organismal Systems;Cellular Processes;Cellular Processes;Cellular Processes;Organismal Systems;Organismal Systems	Immune system;Cell growth and death;Transport and catabolism;Transport and catabolism;Endocrine system;Immune system	ko04621//NOD-like receptor signaling pathway;ko04210//Apoptosis;ko04140//Autophagy - animal;ko04142//Lysosome;ko04924//Renin secretion;ko04612//Antigen processing and presentation	K01363;K01363;K01363;K01363;K01363;K01363	GO:0000323//lytic vacuole;GO:0031988//membrane-bounded vesicle;GO:0043232//intracellular non-membrane-bounded organelle	GO:0001948//glycoprotein binding;GO:0032403//protein complex binding;GO:0070011//peptidase activity, acting on L-amino acid peptides	GO:0006508//proteolysis;GO:0019222//regulation of metabolic process;GO:0030154//cell differentiation;GO:0032870//cellular response to hormone stimulus;GO:0032963//collagen metabolic process
NC_006094.5-3010862-3011260	NC_006094.5	3010862	3011260	8.67e-16	7.35e-14	48	44	18	15	154	68	133	141	3.26	4.47	2.27	1.95	14.92	16.28	13.54	12.43	2.99	14.29	2.25679	Distal Intergenic	NC_006094.5	2858685	2944989	86305	38	+	ncbi_428994	XM_015289177.2	152376	CPS1	carbamoyl-phosphate synthase [ammonia], mitochondrial isoform X2	Metabolism;Metabolism;Metabolism;Metabolism;Metabolism;Metabolism	Global and overview maps;Global and overview maps;Global and overview maps;Amino acid metabolism;Amino acid metabolism;Energy metabolism	ko01100//Metabolic pathways;ko01200//Carbon metabolism;ko01230//Biosynthesis of amino acids;ko00250//Alanine, aspartate and glutamate metabolism;ko00220//Arginine biosynthesis;ko00910//Nitrogen metabolism	K01948;K01948;K01948;K01948;K01948;K01948	GO:0009295//nucleoid;GO:0043231//intracellular membrane-bounded organelle	GO:0016879//ligase activity, forming carbon-nitrogen bonds;GO:0032550//purine ribonucleoside binding;GO:0043169//cation binding	GO:0000096//sulfur amino acid metabolic process;GO:0002237//response to molecule of bacterial origin;GO:0005977//glycogen metabolic process;GO:0006541//glutamine metabolic process;GO:0006641//triglyceride metabolic process;GO:0042312//regulation of vasodilation;GO:0044271//cellular nitrogen compound biosynthetic process;GO:0072593//reactive oxygen species metabolic process
NC_006092.5-44072426-44073059	NC_006092.5	44072426	44073059	8.71e-16	7.36e-14	33	28	14	24	125	42	138	131	1.41	1.79	1.11	1.96	7.61	6.32	8.83	7.26	1.57	7.5	2.25613	3' UTR	NC_006092.5	44065039	44072993	7955	6	+	ncbi_396523	XM_025150616.1	7703	CALM1	neo-calmodulin	Organismal Systems;Environmental Information Processing;Environmental Information Processing;Environmental Information Processing;Environmental Information Processing;Organismal Systems;Environmental Information Processing;Cellular Processes;Environmental Information Processing;Organismal Systems;Organismal Systems;Organismal Systems;Organismal Systems;Organismal Systems;Organismal Systems;Organi…	Sensory system;Signal transduction;Signal transduction;Signal transduction;Signal transduction;Endocrine system;Signal transduction;Cell growth and death;Signal transduction;Circulatory system;Endocrine system;Circulatory system;Nervous system;Nervous system;Endocrine system;Environmental adaptation;Cell growth and death;Sensory system;Signal transduction;Endocrine system;Immune system;Endocrine …	ko04740//Olfactory transduction;ko04024//cAMP signaling pathway;ko04014//Ras signaling pathway;ko04015//Rap1 signaling pathway;ko04020//Calcium signaling pathway;ko04921//Oxytocin signaling pathway;ko04022//cGMP - PKG signaling pathway;ko04218//Cellular senescence;ko04371//Apelin signaling pathway;ko04261//Adrenergic signaling in cardiomyocytes;ko04910//Insulin signaling pathway;ko04270//Vascular…	K02183;K02183;K02183;K02183;K02183;K02183;K02183;K02183;K02183;K02183;K02183;K02183;K02183;K02183;K02183;K02183;K02183;K02183;K02183;K02183;K02183;K02183;K02183;K02183;K02183;K02183;K02183;K02183;K02183;K02183	GO:0005815//microtubule organizing center;GO:0005819//spindle;GO:0031988//membrane-bounded vesicle;GO:0034703//cation channel complex;GO:0043231//intracellular membrane-bounded organelle;GO:0044449//contractile fiber part	GO:0008092//cytoskeletal protein binding;GO:0019211//phosphatase activator activity;GO:0019900//kinase binding;GO:0046872//metal ion binding;GO:0047485//protein N-terminus binding	GO:0000910//cytokinesis;GO:0006942//regulation of striated muscle contraction;GO:0008016//regulation of heart contraction;GO:0009593//detection of chemical stimulus;GO:0010038//response to metal ion;GO:0010922//positive regulation of phosphatase activity;GO:0030799//regulation of cyclic nucleotide metabolic process;GO:0031401//positive regulation of protein modification process;GO:0048856//anatom…
NC_006091.5-1929513-1929866	NC_006091.5	1929513	1929866	9.02e-16	7.59e-14	25	12	14	10	74	49	178	96	1.92	1.37	1.99	1.47	8.08	13.23	20.43	9.54	1.69	12.82	2.9233	Intron (XM_015278359.2/ncbi_428699, intron 1 of 16)	NC_006091.5	1927932	1967756	39825	17	+	ncbi_428699	XM_015278359.2	1757	FRMPD3	FERM and PDZ domain-containing protein 3	-	-	-	-	-	-	-
NC_006093.5-23836643-23837182	NC_006093.5	23836643	23837182	9.31e-16	7.8e-14	39	38	17	20	151	47	110	178	1.96	2.85	1.59	1.92	10.8	8.31	8.27	11.59	2.08	9.74	2.22734	Intron (XM_015288763.2/ncbi_423854, intron 6 of 16)	NC_006093.5	23789857	23907913	118057	17	-	ncbi_423854	XM_015288763.2	71001	BTRC	F-box/WD repeat-containing protein 1A isoform X1	Environmental Information Processing;Cellular Processes;Environmental Information Processing;Genetic Information Processing;Cellular Processes;Environmental Information Processing;Organismal Systems;Organismal Systems;Environmental Information Processing	Signal transduction;Cell growth and death;Signal transduction;Folding, sorting and degradation;Cell growth and death;Signal transduction;Immune system;Environmental adaptation;Signal transduction	ko04390//Hippo signaling pathway;ko04218//Cellular senescence;ko04310//Wnt signaling pathway;ko04120//Ubiquitin mediated proteolysis;ko04114//Oocyte meiosis;ko04340//Hedgehog signaling pathway;ko04624//Toll and Imd signaling pathway;ko04710//Circadian rhythm;ko04341//Hedgehog signaling pathway - fly	K03362;K03362;K03362;K03362;K03362;K03362;K03362;K03362;K03362	GO:0031461//cullin-RING ubiquitin ligase complex	GO:0019787//ubiquitin-like protein transferase activity;GO:0051219//phosphoprotein binding	GO:0006355//regulation of transcription, DNA-templated;GO:0006511//ubiquitin-dependent protein catabolic process;GO:0007049//cell cycle;GO:0007249//I-kappaB kinase/NF-kappaB signaling;GO:0010498//proteasomal protein catabolic process;GO:0014070//response to organic cyclic compound;GO:0031647//regulation of protein stability;GO:0032446//protein modification by small protein conjugation;GO:0042752/…
NC_006095.5-28235198-28235719	NC_006095.5	28235198	28235719	9.51e-16	7.93e-14	31	28	16	13	125	84	90	120	1.61	2.17	1.54	1.29	9.25	15.36	7	8.08	1.65	9.92	2.58787	Distal Intergenic	NC_006095.5	28243330	28378691	135362	9	+	ncbi_395179	XM_025152746.1	-7872	ROR1	inactive tyrosine-protein kinase transmembrane receptor ROR1 isoform X1	-	-	-	-	GO:0031224//intrinsic component of membrane;GO:0043234//protein complex	GO:0004713//protein tyrosine kinase activity;GO:0005515//protein binding;GO:0032550//purine ribonucleoside binding	GO:0006468//protein phosphorylation;GO:0007167//enzyme linked receptor protein signaling pathway
NC_006088.5-14423944-14424326	NC_006088.5	14423944	14424326	9.66e-16	8.02e-14	25	8	12	8	77	58	106	85	1.77	0.85	1.58	1.08	7.77	14.47	11.24	7.81	1.32	10.32	2.96683	Distal Intergenic	NC_006088.5	14363077	14392439	29363	12	-	ncbi_417707	XM_015275716.2	-31696	NAMPT	nicotinamide phosphoribosyltransferase isoform X1	Metabolism;Organismal Systems;Metabolism	Global and overview maps;Immune system;Metabolism of cofactors and vitamins	ko01100//Metabolic pathways;ko04621//NOD-like receptor signaling pathway;ko00760//Nicotinate and nicotinamide metabolism	K03462;K03462;K03462	-	-	-
NC_006105.5-2646565-2647189	NC_006105.5	2646565	2647189	9.91e-16	8.19e-14	65	63	41	31	201	89	183	165	2.82	4.08	3.3	2.57	12.42	13.59	11.88	9.28	3.19	11.79	1.88593	Intron (NM_001030700.1/ncbi_417329, intron 4 of 6)	NC_006105.5	2594688	2691463	96776	7	-	ncbi_417329	NM_001030700.1	44586	COX10	protoheme IX farnesyltransferase, mitochondrial	Metabolism;Organismal Systems;Metabolism;Metabolism	Global and overview maps;Environmental adaptation;Energy metabolism;Metabolism of cofactors and vitamins	ko01100//Metabolic pathways;ko04714//Thermogenesis;ko00190//Oxidative phosphorylation;ko00860//Porphyrin and chlorophyll metabolism	K02257;K02257;K02257;K02257	GO:0031090//organelle membrane;GO:0031224//intrinsic component of membrane;GO:0043231//intracellular membrane-bounded organelle	GO:0004311//farnesyltranstransferase activity;GO:0009055//electron carrier activity	GO:0006783//heme biosynthetic process;GO:0006996//organelle organization;GO:0015992//proton transport;GO:0017004//cytochrome complex assembly;GO:0045333//cellular respiration
NC_006105.5-10859063-10859458	NC_006105.5	10859063	10859458	1.04e-15	8.53e-14	45	34	22	19	118	59	157	127	3.08	3.48	2.8	2.49	11.52	14.23	16.11	11.28	2.96	13.29	2.16667	Intron (XM_015295440.2/ncbi_422125, intron 2 of 20)	NC_006105.5	10833383	10864510	31128	21	-	ncbi_422125	XM_015295440.2	5250	CASKIN2	caskin-2 isoform X1	-	-	-	-	-	-	-
NC_006093.5-16825375-16825786	NC_006093.5	16825375	16825786	1.07e-15	8.74e-14	54	43	29	37	195	76	109	236	3.55	4.23	3.55	4.66	18.29	17.62	10.75	20.15	4	16.7	2.06178	Intron (XM_421618.6/ncbi_423743, intron 1 of 3)	NC_006093.5	16818689	16853592	34904	4	+	ncbi_423743	XM_421618.6	6891	SYNPO2L	synaptopodin 2-like protein isoform X1	-	-	-	-	GO:0031674//I band	-	-
NC_006094.5-19206259-19206778	NC_006094.5	19206259	19206778	1.09e-15	8.86e-14	50	32	29	44	145	66	200	171	2.61	2.49	2.81	4.39	10.77	12.12	15.61	11.56	3.08	12.52	2.02323	Distal Intergenic	NC_006094.5	19186600	19191468	4869	1	-	ncbi_429027	XM_025152636.1	-15050	B3GALT1	beta-1,3-galactosyltransferase 1	Metabolism;Metabolism	Global and overview maps;Glycan biosynthesis and metabolism	ko01100//Metabolic pathways;ko00601//Glycosphingolipid biosynthesis - lacto and neolacto series	K07819;K07819	GO:0031224//intrinsic component of membrane;GO:0043231//intracellular membrane-bounded organelle	GO:0035250//UDP-galactosyltransferase activity	GO:0006464//cellular protein modification process;GO:0009311//oligosaccharide metabolic process
NC_006088.5-108075769-108076109	NC_006088.5	108075769	108076109	1.12e-15	9.14e-14	12	8	7	4	66	35	90	66	0.95	0.95	1.03	0.61	7.49	9.81	10.73	6.81	0.88	8.71	3.3071	Distal Intergenic	NC_006088.5	108041892	108045193	3302	1	-	ncbi_427982	XM_015300231.2	-30746	CLDN14	claudin-14	Cellular Processes;Environmental Information Processing;Organismal Systems	Cellular community - eukaryotes;Signaling molecules and interaction;Immune system	ko04530//Tight junction;ko04514//Cell adhesion molecules (CAMs);ko04670//Leukocyte transendothelial migration	K06087;K06087;K06087	GO:0031224//intrinsic component of membrane;GO:0043231//intracellular membrane-bounded organelle;GO:0043296//apical junction complex	-	-
NC_006104.5-5250382-5250929	NC_006104.5	5250382	5250929	1.15e-15	9.33e-14	56	49	39	24	144	103	148	195	2.77	3.62	3.58	2.27	10.15	17.94	10.96	12.51	3.06	12.89	2.07465	Intron (NM_205109.2/ncbi_396002, intron 2 of 6)	NC_006104.5	5248345	5253185	4841	7	+	ncbi_396002	NM_205109.2	2310	AK1	adenylate kinase isoenzyme 1 isoform X1	Metabolism;Metabolism;Metabolism	Global and overview maps;Nucleotide metabolism;Metabolism of cofactors and vitamins	ko01100//Metabolic pathways;ko00230//Purine metabolism;ko00730//Thiamine metabolism	K00939;K00939;K00939	GO:0016020//membrane;GO:0031514//motile cilium;GO:0031988//membrane-bounded vesicle;GO:0044447//axoneme part	GO:0016301//kinase activity;GO:0016776//phosphotransferase activity, phosphate group as acceptor;GO:0032550//purine ribonucleoside binding	GO:0009132//nucleoside diphosphate metabolic process;GO:0009141//nucleoside triphosphate metabolic process;GO:0009152//purine ribonucleotide biosynthetic process;GO:0022402//cell cycle process
NC_006092.5-44159506-44160456	NC_006092.5	44159506	44160456	1.17e-15	9.47e-14	94	104	61	61	243	110	282	266	2.68	4.42	3.23	3.33	9.86	11.03	12.03	9.83	3.42	10.69	1.64419	Distal Intergenic	NC_006092.5	44065039	44072993	7955	6	+	ncbi_396523	XM_025150616.1	94942	CALM1	neo-calmodulin	Organismal Systems;Environmental Information Processing;Environmental Information Processing;Environmental Information Processing;Environmental Information Processing;Organismal Systems;Environmental Information Processing;Cellular Processes;Environmental Information Processing;Organismal Systems;Organismal Systems;Organismal Systems;Organismal Systems;Organismal Systems;Organismal Systems;Organi…	Sensory system;Signal transduction;Signal transduction;Signal transduction;Signal transduction;Endocrine system;Signal transduction;Cell growth and death;Signal transduction;Circulatory system;Endocrine system;Circulatory system;Nervous system;Nervous system;Endocrine system;Environmental adaptation;Cell growth and death;Sensory system;Signal transduction;Endocrine system;Immune system;Endocrine …	ko04740//Olfactory transduction;ko04024//cAMP signaling pathway;ko04014//Ras signaling pathway;ko04015//Rap1 signaling pathway;ko04020//Calcium signaling pathway;ko04921//Oxytocin signaling pathway;ko04022//cGMP - PKG signaling pathway;ko04218//Cellular senescence;ko04371//Apelin signaling pathway;ko04261//Adrenergic signaling in cardiomyocytes;ko04910//Insulin signaling pathway;ko04270//Vascular…	K02183;K02183;K02183;K02183;K02183;K02183;K02183;K02183;K02183;K02183;K02183;K02183;K02183;K02183;K02183;K02183;K02183;K02183;K02183;K02183;K02183;K02183;K02183;K02183;K02183;K02183;K02183;K02183;K02183;K02183	GO:0005815//microtubule organizing center;GO:0005819//spindle;GO:0031988//membrane-bounded vesicle;GO:0034703//cation channel complex;GO:0043231//intracellular membrane-bounded organelle;GO:0044449//contractile fiber part	GO:0008092//cytoskeletal protein binding;GO:0019211//phosphatase activator activity;GO:0019900//kinase binding;GO:0046872//metal ion binding;GO:0047485//protein N-terminus binding	GO:0000910//cytokinesis;GO:0006942//regulation of striated muscle contraction;GO:0008016//regulation of heart contraction;GO:0009593//detection of chemical stimulus;GO:0010038//response to metal ion;GO:0010922//positive regulation of phosphatase activity;GO:0030799//regulation of cyclic nucleotide metabolic process;GO:0031401//positive regulation of protein modification process;GO:0048856//anatom…
NC_006107.5-10513334-10513891	NC_006107.5	10513334	10513891	1.2e-15	9.63e-14	124	90	45	59	252	125	204	282	6.02	6.53	4.06	5.49	17.45	21.38	14.84	17.77	5.53	17.86	1.69138	Promoter (<=1kb)	NC_006107.5	10513860	10516159	2300	3	+	ncbi_419302	XM_025142434.1	-248	SNX21	sorting nexin-21 isoform X1	-	-	-	-	-	-	-
NC_006106.5-9339740-9340139	NC_006106.5	9339740	9340139	1.24e-15	9.91e-14	26	35	19	15	109	49	152	135	1.76	3.54	2.39	1.95	10.53	11.7	15.44	11.87	2.41	12.38	2.36091	Downstream (2-3kb)	NC_006106.5	9342049	9361222	19174	28	-	ncbi_395807	NM_204961.1	21283	NOS2	nitric oxide synthase, inducible	Metabolism;Environmental Information Processing;Environmental Information Processing;Organismal Systems;Environmental Information Processing;Cellular Processes;Metabolism;Metabolism	Global and overview maps;Signal transduction;Signal transduction;Endocrine system;Signal transduction;Transport and catabolism;Amino acid metabolism;Amino acid metabolism	ko01100//Metabolic pathways;ko04020//Calcium signaling pathway;ko04371//Apelin signaling pathway;ko04926//Relaxin signaling pathway;ko04066//HIF-1 signaling pathway;ko04146//Peroxisome;ko00330//Arginine and proline metabolism;ko00220//Arginine biosynthesis	K13241;K13241;K13241;K13241;K13241;K13241;K13241;K13241	GO:0005856//cytoskeleton;GO:0042579//microbody	GO:0016491//oxidoreductase activity;GO:0016597//amino acid binding;GO:0032553//ribonucleotide binding;GO:0046906//tetrapyrrole binding;GO:0046914//transition metal ion binding;GO:0046983//protein dimerization activity;GO:0050662//coenzyme binding	GO:0006525//arginine metabolic process;GO:0008283//cell proliferation;GO:0009895//negative regulation of catabolic process;GO:0010468//regulation of gene expression;GO:0017014//protein nitrosylation;GO:0031343//positive regulation of cell killing;GO:0032496//response to lipopolysaccharide;GO:0034341//response to interferon-gamma;GO:0044271//cellular nitrogen compound biosynthetic process;GO:00485…
NC_006088.5-194407408-194407767	NC_006088.5	194407408	194407767	1.24e-15	9.91e-14	23	10	16	9	81	53	87	103	1.73	1.13	2.24	1.3	8.7	14.07	9.82	10.07	1.6	10.67	2.73742	Exon (XM_025146938.1/ncbi_426483, exon 6 of 18)	NC_006088.5	194375001	194433346	58346	18	+	ncbi_426483	XM_025146938.1	32586	RSF1	LOW QUALITY PROTEIN: remodeling and spacing factor 1	-	-	-	-	GO:0031010//ISWI-type complex	GO:0005515//protein binding;GO:0046914//transition metal ion binding	GO:0006355//regulation of transcription, DNA-templated;GO:0010628//positive regulation of gene expression;GO:0016568//chromatin modification;GO:0034728//nucleosome organization;GO:0051100//negative regulation of binding
NC_006107.5-5161090-5161491	NC_006107.5	5161090	5161491	1.26e-15	1e-13	47	46	16	28	137	77	135	168	3.17	4.63	2.01	3.62	13.17	18.29	13.64	14.7	3.36	14.95	2.15361	Promoter (<=1kb)	NC_006107.5	5147829	5160989	13161	12	-	ncbi_419185	XM_015296737.2	-301	RBPJL	recombining binding protein suppressor of hairless-like protein isoform X1	Organismal Systems;Environmental Information Processing	Immune system;Signal transduction	ko04658//Th1 and Th2 cell differentiation;ko04330//Notch signaling pathway	K06053;K06053	GO:0043231//intracellular membrane-bounded organelle;GO:0043234//protein complex	GO:0000981//RNA polymerase II transcription factor activity, sequence-specific DNA binding;GO:0003676//nucleic acid binding	GO:0006355//regulation of transcription, DNA-templated
NC_006088.5-99745830-99746370	NC_006088.5	99745830	99746370	1.27e-15	1e-13	24	32	17	25	99	65	141	150	1.2	2.39	1.58	2.4	7.07	11.47	10.58	9.75	1.89	9.72	2.36257	Intron (XM_015298704.2/ncbi_101749375, intron 2 of 3)	NC_006088.5	99694070	99764237	70168	4	-	ncbi_101749375	XM_015298704.2	18137	NRIP1	nuclear receptor-interacting protein 1	-	-	-	-	GO:0016604//nuclear body	GO:0000976//transcription regulatory region sequence-specific DNA binding;GO:0003712//transcription cofactor activity;GO:0019899//enzyme binding;GO:0035258//steroid hormone receptor binding;GO:0042974//retinoic acid receptor binding	GO:0006357//regulation of transcription from RNA polymerase II promoter;GO:0007623//circadian rhythm;GO:0022602//ovulation cycle process;GO:0051235//maintenance of location
NC_006093.5-27065420-27065808	NC_006093.5	27065420	27065808	1.3e-15	1.02e-13	27	14	15	17	95	39	92	148	1.88	1.46	1.94	2.27	9.44	9.58	9.61	13.39	1.89	10.5	2.47393	Intron (XM_015288976.2/ncbi_423892, intron 5 of 13)	NC_006093.5	26991798	27081746	89949	14	+	ncbi_423892	XM_015288976.2	73816	RBM20	RNA-binding protein 20 isoform X1	-	-	-	-	GO:0043231//intracellular membrane-bounded organelle	GO:0046914//transition metal ion binding;GO:0097159//organic cyclic compound binding	-
NC_006088.5-60926345-60926940	NC_006088.5	60926345	60926940	1.32e-15	1.03e-13	130	84	49	65	259	115	253	231	5.91	5.7	4.14	5.66	16.78	18.41	17.23	13.62	5.35	16.51	1.62573	Intron (NM_001007854.1/ncbi_418155, intron 1 of 7)	NC_006088.5	60925606	60965998	40393	8	+	ncbi_418155	NM_001007854.1	1036	ADIPOR2	adiponectin receptor protein 2	Environmental Information Processing;Organismal Systems;Organismal Systems	Signal transduction;Aging;Endocrine system	ko04152//AMPK signaling pathway;ko04211//Longevity regulating pathway - mammal;ko04920//Adipocytokine signaling pathway	K07297;K07297;K07297	-	-	-
NC_006090.5-24665182-24665625	NC_006090.5	24665182	24665625	1.35e-15	1.06e-13	43	28	23	17	128	45	128	131	2.63	2.55	2.61	1.99	11.14	9.68	11.71	10.38	2.44	10.73	2.1367	Distal Intergenic	NC_006090.5	24697294	24738514	41221	6	-	ncbi_107052934	XM_025148856.1	73111	LOC107052934	uncharacterized protein LOC107052934 isoform X1	-	-	-	-	-	-	-
NC_006099.5-15910368-15911045	NC_006099.5	15910368	15911045	1.36e-15	1.06e-13	70	51	50	54	214	94	168	203	2.8	3.04	3.71	4.13	12.19	13.23	10.06	10.52	3.42	11.5	1.74957	Intron (XM_015292966.2/ncbi_395886, intron 1 of 9)	NC_006099.5	15882857	15970475	87619	10	+	ncbi_395886	XM_015292966.2	27849	MITF	microphthalmia-associated transcription factor isoform X1	Organismal Systems;Organismal Systems;Cellular Processes	Development;Endocrine system;Transport and catabolism	ko04380//Osteoclast differentiation;ko04916//Melanogenesis;ko04137//Mitophagy - animal	K09455;K09455;K09455	GO:0032991//macromolecular complex;GO:0043231//intracellular membrane-bounded organelle	GO:0000977//RNA polymerase II regulatory region sequence-specific DNA binding;GO:0000982//transcription factor activity, RNA polymerase II core promoter proximal region sequence-specific binding;GO:0005515//protein binding	GO:0001654//eye development;GO:0002761//regulation of myeloid leukocyte differentiation;GO:0006357//regulation of transcription from RNA polymerase II promoter;GO:0008283//cell proliferation;GO:0042981//regulation of apoptotic process;GO:0048771//tissue remodeling;GO:0050931//pigment cell differentiation;GO:0060070//canonical Wnt signaling pathway;GO:0065003//macromolecular complex assembly
NC_006090.5-8343286-8343913	NC_006090.5	8343286	8343913	1.6e-15	1.24e-13	54	24	11	20	139	86	118	127	2.33	1.55	0.88	1.65	8.55	13.07	7.63	7.11	1.6	9.09	2.50621	Intron (NM_001031040.1/ncbi_421306, intron 1 of 5)	NC_006090.5	8325103	8350291	25189	6	-	ncbi_421306	NM_001031040.1	6692	EHD3	EH domain-containing protein 3	Cellular Processes	Transport and catabolism	ko04144//Endocytosis	K12476	GO:0005924//cell-substrate adherens junction;GO:0010008//endosome membrane;GO:0016023//cytoplasmic, membrane-bounded vesicle	GO:0032550//purine ribonucleoside binding	GO:0006612//protein targeting to membrane;GO:0016192//vesicle-mediated transport;GO:0042391//regulation of membrane potential;GO:0051259//protein oligomerization
NC_006099.5-14875812-14876263	NC_006099.5	14875812	14876263	1.66e-15	1.28e-13	58	39	37	41	149	70	156	181	3.48	3.49	4.12	4.71	12.74	14.79	14.02	14.08	3.95	13.91	1.8162	Intron (XM_015293263.2/ncbi_427592, intron 3 of 18)	NC_006099.5	14845518	14926399	80882	19	-	ncbi_427592	XM_015293263.2	50362	LRIG1	leucine-rich repeats and immunoglobulin-like domains protein 1 isoform X1	-	-	-	-	-	-	GO:0042472//inner ear morphogenesis
NC_006092.5-14241285-14241803	NC_006092.5	14241285	14241803	1.66e-15	1.28e-13	67	59	34	22	190	77	156	177	3.5	4.6	3.3	2.2	14.14	14.16	12.2	11.99	3.4	13.12	1.94816	Promoter (<=1kb)	NC_006092.5	14207179	14241384	34206	23	-	ncbi_395761	XM_015286541.1	-160	TNNT3	troponin T, fast skeletal muscle isoforms isoform X1	-	-	-	-	-	GO:0008092//cytoskeletal protein binding;GO:0042623//ATPase activity, coupled	GO:0006937//regulation of muscle contraction;GO:0006941//striated muscle contraction;GO:0051336//regulation of hydrolase activity
NC_006088.5-62181031-62181420	NC_006088.5	62181031	62181420	1.7e-15	1.3e-13	37	10	20	12	107	41	115	135	2.57	1.04	2.58	1.6	10.61	10.04	11.98	12.18	1.95	11.2	2.52195	Intron (XM_015285901.2/ncbi_418172, intron 3 of 3)	NC_006088.5	62166914	62186554	19641	4	+	ncbi_418172	XM_015285901.2	14311	BPGM	bisphosphoglycerate mutase isoform X1	Metabolism;Metabolism;Metabolism	Global and overview maps;Carbohydrate metabolism;Amino acid metabolism	ko01100//Metabolic pathways;ko00010//Glycolysis / Gluconeogenesis;ko00260//Glycine, serine and threonine metabolism	K01837;K01837;K01837	GO:0031988//membrane-bounded vesicle	GO:0016868//intramolecular transferase activity, phosphotransferases	GO:0006090//pyruvate metabolic process
NC_006113.5-904336-904636	NC_006113.5	904336	904636	1.79e-15	1.37e-13	17	8	13	7	83	45	121	66	1.53	1.08	2.18	1.21	10.67	14.29	16.34	7.72	1.5	12.25	3.02975	Distal Intergenic	NC_006113.5	869620	898303	28684	27	-	ncbi_771410	XM_025143768.1	-6183	IGFN1	immunoglobulin-like and fibronectin type III domain-containing protein 1 isoform X1	-	-	-	-	-	-	-
NC_006093.5-13180337-13181006	NC_006093.5	13180337	13181006	1.8e-15	1.37e-13	92	66	51	23	197	98	283	209	3.72	3.98	3.83	1.78	11.35	13.96	17.14	10.96	3.33	13.35	2.00325	Intron (XM_015288288.2/ncbi_423724, intron 1 of 17)	NC_006093.5	13110616	13204549	93934	18	-	ncbi_423724	XM_015288288.2	23878	ZMIZ1	zinc finger MIZ domain-containing protein 1 isoform X1	-	-	-	-	-	GO:0046914//transition metal ion binding	GO:0006357//regulation of transcription from RNA polymerase II promoter;GO:0007028//cytoplasm organization;GO:0007568//aging;GO:0008284//positive regulation of cell proliferation;GO:0009887//organ morphogenesis;GO:0040007//growth;GO:0048514//blood vessel morphogenesis
NC_006092.5-7574438-7575509	NC_006092.5	7574438	7575509	1.85e-15	1.4e-13	118	75	76	64	231	96	305	270	2.98	2.83	3.57	3.1	8.32	8.54	11.54	8.85	3.12	9.31	1.57723	Intron (XM_025151026.1/ncbi_428843, intron 1 of 27)	NC_006092.5	7570753	7665496	94744	28	+	ncbi_428843	XM_025151026.1	4220	PPFIBP2	liprin-beta-2 isoform X1	-	-	-	-	-	-	-
NC_006114.5-5224031-5224486	NC_006114.5	5224031	5224486	1.85e-15	1.4e-13	49	22	25	21	122	54	124	136	2.91	1.95	2.76	2.39	10.34	11.31	11.04	10.49	2.5	10.79	2.10969	Intron (XM_004948538.3/ncbi_419958, intron 1 of 12)	NC_006114.5	5215331	5225114	9784	13	-	ncbi_419958	XM_004948538.3	856	CCDC47	coiled-coil domain-containing protein 47	-	-	-	-	GO:0043231//intracellular membrane-bounded organelle	GO:0003723//RNA binding;GO:0046872//metal ion binding	GO:0006984//ER-nucleus signaling pathway;GO:0044707//single-multicellular organism process;GO:0055065//metal ion homeostasis
NC_006092.5-209074-209411	NC_006092.5	209074	209411	1.87e-15	1.4e-13	18	17	13	10	104	46	70	100	1.45	2.04	1.94	1.54	11.9	13.01	8.42	10.41	1.74	10.93	2.65113	Exon (XM_025150527.1/ncbi_100359387, exon 9 of 10)	NC_006092.5	205432	211327	5896	10	+	ncbi_100359387	XM_025150527.1	3810	CARNS1	carnosine synthase 1 isoform X1	Metabolism;Metabolism;Metabolism	Amino acid metabolism;Metabolism of other amino acids;Amino acid metabolism	ko00330//Arginine and proline metabolism;ko00410//beta-Alanine metabolism;ko00340//Histidine metabolism	K14755;K14755;K14755	-	GO:0016881//acid-amino acid ligase activity;GO:0036094//small molecule binding;GO:0043169//cation binding	GO:0035498//carnosine metabolic process
NC_006101.5-4866092-4866515	NC_006101.5	4866092	4866515	1.97e-15	1.47e-13	38	34	20	25	110	57	145	138	2.43	3.25	2.38	3.06	10.03	12.84	13.89	11.45	2.78	12.05	2.11588	Intron (XM_015294379.2/ncbi_427662, intron 1 of 1)	NC_006101.5	4840487	4867960	27474	2	-	ncbi_427662	XM_015294379.2	1657	KCNJ12	ATP-sensitive inward rectifier potassium channel 12	Organismal Systems;Organismal Systems	Endocrine system;Nervous system	ko04921//Oxytocin signaling pathway;ko04725//Cholinergic synapse	K05005;K05005	-	-	-
NC_006095.5-12503601-12505110	NC_006095.5	12503601	12505110	2.06e-15	1.53e-13	255	187	150	141	439	185	461	495	4.57	5.01	5	4.84	11.22	11.68	12.38	11.51	4.86	11.7	1.26748	5' UTR	NC_006095.5	12504318	12529530	25213	17	+	ncbi_429082	XM_004936556.3	37	FRRS1	ferric-chelate reductase 1 isoform X1	-	-	-	-	GO:0031224//intrinsic component of membrane	-	GO:0044710//single-organism metabolic process
NC_006090.5-40293813-40294234	NC_006090.5	40293813	40294234	2.16e-15	1.6e-13	45	27	25	23	113	60	144	127	2.89	2.59	2.98	2.83	10.35	13.58	13.86	10.59	2.82	12.09	2.10005	Intron (XM_015284386.2/ncbi_421540, intron 1 of 15)	NC_006090.5	40287221	40382310	95090	16	+	ncbi_421540	XM_015284386.2	6802	GALNT2	polypeptide N-acetylgalactosaminyltransferase 2	Metabolism;Metabolism	Global and overview maps;Glycan biosynthesis and metabolism	ko01100//Metabolic pathways;ko00512//Mucin type O-glycan biosynthesis	K00710;K00710	GO:0005794//Golgi apparatus;GO:0031224//intrinsic component of membrane;GO:0031988//membrane-bounded vesicle	GO:0008376//acetylgalactosaminyltransferase activity;GO:0046914//transition metal ion binding	GO:0002377//immunoglobulin production;GO:0006493//protein O-linked glycosylation
NC_006099.5-3379078-3379613	NC_006099.5	3379078	3379613	2.18e-15	1.61e-13	62	46	31	32	152	87	234	139	3.14	3.47	2.91	3.1	10.96	15.49	17.72	9.12	3.15	13.32	2.08017	Downstream (2-3kb)	NC_006099.5	3372348	3379039	6692	10	+	ncbi_415941	NM_001013394.1	6997	PPM1M	protein phosphatase 1M	-	-	-	-	-	-	-
NC_006105.5-636614-636943	NC_006105.5	636614	636943	2.25e-15	1.66e-13	14	12	10	7	74	27	84	112	1.15	1.47	1.53	1.1	8.67	7.82	10.35	11.95	1.31	9.7	2.88842	Distal Intergenic	NC_006105.5	609685	626955	17271	39	-	ncbi_417310	NM_001113709.1	-9823	MYH1C	myosin, heavy chain 1C, skeletal muscle	Cellular Processes;Cellular Processes;Organismal Systems	Cell motility;Cellular community - eukaryotes;Circulatory system	ko04810//Regulation of actin cytoskeleton;ko04530//Tight junction;ko04270//Vascular smooth muscle contraction	K10352;K10352;K10352	GO:0015629//actin cytoskeleton	GO:0008092//cytoskeletal protein binding;GO:0032550//purine ribonucleoside binding	-
NC_006090.5-41473049-41473632	NC_006090.5	41473049	41473632	2.29e-15	1.68e-13	38	20	17	17	109	58	182	94	1.76	1.39	1.47	1.51	7.21	9.48	12.65	5.66	1.53	8.75	2.51575	Distal Intergenic	NC_006090.5	41433287	41463697	30411	21	+	ncbi_414837	NM_001001755.1	40053	THBS2	thrombospondin-2 isoform X1	Environmental Information Processing;Cellular Processes;Cellular Processes;Environmental Information Processing	Signal transduction;Cellular community - eukaryotes;Transport and catabolism;Signaling molecules and interaction	ko04151//PI3K-Akt signaling pathway;ko04510//Focal adhesion;ko04145//Phagosome;ko04512//ECM-receptor interaction	K04659;K04659;K04659;K04659	GO:0030141//secretory granule;GO:0044420//extracellular matrix component	GO:0005539//glycosaminoglycan binding	GO:0022610//biological adhesion;GO:0045765//regulation of angiogenesis
NC_006111.5-4208441-4208859	NC_006111.5	4208441	4208859	2.31e-15	1.68e-13	61	38	37	40	148	71	191	162	3.95	3.67	4.45	4.96	13.65	16.18	18.52	13.6	4.26	15.49	1.86241	Intron (XM_015298196.2/ncbi_395766, intron 1 of 12)	NC_006111.5	4207803	4219146	11344	13	+	ncbi_395766	XM_015298196.2	847	USP2	ubiquitin carboxyl-terminal hydrolase 2 isoform X1	-	-	-	-	GO:0043231//intracellular membrane-bounded organelle;GO:0044444//cytoplasmic part	GO:0036459//thiol-dependent ubiquitinyl hydrolase activity;GO:0044389//ubiquitin-like protein ligase binding;GO:0070011//peptidase activity, acting on L-amino acid peptides	GO:0007346//regulation of mitotic cell cycle;GO:0019941//modification-dependent protein catabolic process;GO:0031647//regulation of protein stability;GO:0070646//protein modification by small protein removal
NC_006102.5-1780132-1780591	NC_006102.5	1780132	1780591	2.31e-15	1.68e-13	20	29	20	19	168	76	80	137	1.18	2.55	2.19	2.14	14.11	15.78	7.06	10.47	2.02	11.86	2.55368	Intron (XM_025155542.1/ncbi_771494, intron 1 of 6)	NC_006102.5	1768072	1797548	29477	7	+	ncbi_771494	XM_025155542.1	12289	LOC771494	uncharacterized protein LOC771494 isoform X1	-	-	-	-	-	-	-
NC_006089.5-14828169-14828870	NC_006089.5	14828169	14828870	2.32e-15	1.68e-13	83	72	73	54	208	97	240	259	3.2	4.15	5.23	3.99	11.44	13.18	13.87	12.97	4.14	12.86	1.63519	Distal Intergenic	NC_006089.5	14680448	14814583	134136	41	-	ncbi_420475	XM_025148342.1	-13936	SVIL	supervillin isoform X1	-	-	-	-	GO:0005856//cytoskeleton;GO:0005924//cell-substrate adherens junction;GO:0016020//membrane;GO:0030016//myofibril	GO:0003779//actin binding	GO:0006996//organelle organization;GO:0014706//striated muscle tissue development
NC_006088.5-35781127-35781542	NC_006088.5	35781127	35781542	2.33e-15	1.68e-13	21	8	22	7	114	56	86	101	1.37	0.78	2.66	0.87	10.59	12.86	8.4	8.54	1.42	10.1	2.83039	Distal Intergenic	NC_006088.5	35841859	35931516	89658	15	+	ncbi_417851	NM_001012808.1	-60525	CNOT2	CCR4-NOT transcription complex subunit 2	Genetic Information Processing	Folding, sorting and degradation	ko03018//RNA degradation	K12605	GO:0043231//intracellular membrane-bounded organelle;GO:0043234//protein complex	GO:0000175//3'-5'-exoribonuclease activity;GO:0001222//transcription corepressor binding;GO:0003677//DNA binding	GO:0010468//regulation of gene expression;GO:0010603//regulation of cytoplasmic mRNA processing body assembly;GO:0019827//stem cell population maintenance;GO:0033144//negative regulation of intracellular steroid hormone receptor signaling pathway;GO:0090501//RNA phosphodiester bond hydrolysis
NC_006114.5-6787411-6788026	NC_006114.5	6787411	6788026	2.38e-15	1.72e-13	89	85	40	50	245	85	257	210	3.92	5.58	3.27	4.21	15.36	13.17	16.93	11.98	4.25	14.36	1.75652	Intron (XM_025144086.1/ncbi_419995, intron 7 of 19)	NC_006114.5	6774889	6812005	37117	20	+	ncbi_419995	XM_025144086.1	12829	MLLT6	protein AF-17 isoform X1	-	-	-	-	-	-	-
NC_006092.5-12749818-12750202	NC_006092.5	12749818	12750202	2.43e-15	1.74e-13	31	17	16	27	131	90	93	128	2.18	1.79	2.09	3.64	13.15	22.33	9.81	11.7	2.43	14.25	2.55193	Distal Intergenic	NC_006092.5	12754120	12760009	5890	8	+	ncbi_396221	XM_015286580.2	-4110	LDHA	L-lactate dehydrogenase A chain isoform X1	Metabolism;Environmental Information Processing;Organismal Systems;Metabolism;Metabolism;Metabolism;Metabolism	Global and overview maps;Signal transduction;Endocrine system;Carbohydrate metabolism;Amino acid metabolism;Carbohydrate metabolism;Carbohydrate metabolism	ko01100//Metabolic pathways;ko04066//HIF-1 signaling pathway;ko04922//Glucagon signaling pathway;ko00010//Glycolysis / Gluconeogenesis;ko00270//Cysteine and methionine metabolism;ko00620//Pyruvate metabolism;ko00640//Propanoate metabolism	K00016;K00016;K00016;K00016;K00016;K00016;K00016	GO:0031988//membrane-bounded vesicle;GO:0043231//intracellular membrane-bounded organelle;GO:0044441//ciliary part;GO:0044444//cytoplasmic part	GO:0004457//lactate dehydrogenase activity	GO:0005975//carbohydrate metabolic process;GO:0006090//pyruvate metabolic process;GO:0007154//cell communication;GO:0048856//anatomical structure development
NC_006104.5-1204263-1204674	NC_006104.5	1204263	1204674	2.49e-15	1.78e-13	51	33	21	29	115	61	145	153	3.36	3.24	2.57	3.66	10.79	14.14	14.3	13.06	3.21	13.07	2.02561	Intron (XM_025141472.1/ncbi_417283, intron 2 of 20)	NC_006104.5	1046242	1222614	176373	21	-	ncbi_417283	XM_025141472.1	18146	EXD3	exonuclease mut-7 homolog isoform X1	-	-	-	-	-	-	-
NC_006088.5-22489084-22489576	NC_006088.5	22489084	22489576	2.49e-15	1.78e-13	21	16	25	27	125	58	118	137	1.15	1.31	2.55	2.84	9.8	11.23	9.72	9.77	1.96	10.13	2.36971	Intron (NM_001252611.1/ncbi_427854, intron 1 of 9)	NC_006088.5	22485251	22539257	54007	10	+	ncbi_427854	NM_001252611.1	4079	ATP6AP1	V-type proton ATPase subunit S1 precursor	Metabolism;Cellular Processes;Cellular Processes;Metabolism	Global and overview maps;Transport and catabolism;Transport and catabolism;Energy metabolism	ko01100//Metabolic pathways;ko04145//Phagosome;ko04142//Lysosome;ko00190//Oxidative phosphorylation	K03662;K03662;K03662;K03662	GO:0031988//membrane-bounded vesicle;GO:0033176//proton-transporting V-type ATPase complex	GO:0015078//hydrogen ion transmembrane transporter activity;GO:0017016//Ras GTPase binding;GO:0019829//cation-transporting ATPase activity	GO:0006885//regulation of pH;GO:0010720//positive regulation of cell development;GO:0017157//regulation of exocytosis;GO:0032846//positive regulation of homeostatic process;GO:0043410//positive regulation of MAPK cascade
NC_006091.5-4973667-4974090	NC_006091.5	4973667	4974090	2.58e-15	1.83e-13	38	20	23	21	93	70	111	156	2.43	1.91	2.73	2.57	8.48	15.77	10.63	12.94	2.41	11.96	2.31111	Distal Intergenic	NC_006091.5	4747075	4962390	215316	6	-	ncbi_414831	XM_015278206.2	-11488	FGF13	fibroblast growth factor 13 isoform X1	-	-	-	-	GO:0015630//microtubule cytoskeleton;GO:0016020//membrane;GO:0043005//neuron projection;GO:0043231//intracellular membrane-bounded organelle;GO:0044291//cell-cell contact zone;GO:0044444//cytoplasmic part	GO:0005102//receptor binding;GO:0015631//tubulin binding;GO:0016247//channel regulator activity;GO:0019887//protein kinase regulator activity	GO:0001934//positive regulation of protein phosphorylation;GO:0007009//plasma membrane organization;GO:0007611//learning or memory;GO:0012501//programmed cell death;GO:0021543//pallium development;GO:0022029//telencephalon cell migration;GO:0030010//establishment of cell polarity;GO:0030308//negative regulation of cell growth;GO:0031111//negative regulation of microtubule polymerization or depoly…
NC_006090.5-103915151-103915607	NC_006090.5	103915151	103915607	2.76e-15	1.95e-13	65	40	38	32	150	72	139	175	3.86	3.54	4.19	3.64	12.68	15.04	12.35	13.47	3.81	13.38	1.81221	Intron (XM_015285054.2/ncbi_770342, intron 9 of 13)	NC_006090.5	103552977	103956012	403036	14	+	ncbi_770342	XM_015285054.2	362402	KLHL29	kelch-like protein 29 isoform X1	-	-	-	-	-	-	-
NC_006089.5-2702398-2702695	NC_006089.5	2702398	2702695	2.79e-15	1.96e-13	37	21	6	18	128	48	92	133	3.37	2.86	1.02	3.14	16.62	15.4	12.55	15.72	2.6	15.07	2.5351	Intron (NM_204981.2/ncbi_395829, intron 2 of 3)	NC_006089.5	2666082	2717022	50941	4	+	ncbi_395829	NM_204981.2	36464	WNT9A	protein Wnt-9a precursor	Environmental Information Processing;Environmental Information Processing;Environmental Information Processing;Cellular Processes;Organismal Systems	Signal transduction;Signal transduction;Signal transduction;Cellular community - eukaryotes;Endocrine system	ko04150//mTOR signaling pathway;ko04390//Hippo signaling pathway;ko04310//Wnt signaling pathway;ko04550//Signaling pathways regulating pluripotency of stem cells;ko04916//Melanogenesis	K01064;K01064;K01064;K01064;K01064	GO:0031012//extracellular matrix;GO:0031988//membrane-bounded vesicle;GO:0044421//extracellular region part	-	GO:0000075//cell cycle checkpoint;GO:0008283//cell proliferation;GO:0008589//regulation of smoothened signaling pathway;GO:0016055//Wnt signaling pathway;GO:0030326//embryonic limb morphogenesis;GO:0032330//regulation of chondrocyte differentiation;GO:0040019//positive regulation of embryonic development;GO:0043066//negative regulation of apoptotic process;GO:0048562//embryonic organ morphogenesi…
NC_006093.5-16869052-16869478	NC_006093.5	16869052	16869478	2.79e-15	1.96e-13	50	47	32	28	143	60	137	190	3.18	4.46	3.78	3.41	12.94	13.42	13.03	15.65	3.71	13.76	1.89099	Intron (XM_421619.5/ncbi_423744, intron 3 of 5)	NC_006093.5	16858044	16873138	15095	6	+	ncbi_423744	XM_421619.5	11221	MYOZ1	myozenin-1 isoform X1	-	-	-	-	-	GO:0008092//cytoskeletal protein binding	-
NC_006091.5-1789388-1789742	NC_006091.5	1789388	1789742	2.8e-15	1.96e-13	104	61	33	48	223	82	234	191	7.95	6.96	4.69	7.02	24.29	22.07	26.78	18.93	6.66	23.02	1.78929	Promoter (1-2kb)	NC_006091.5	1791106	1794392	3287	3	+	ncbi_768091	XM_015278318.2	-1541	TSC22D3	TSC22 domain family protein 3 isoform X1	-	-	-	-	-	-	-
NC_006091.5-13379007-13379406	NC_006091.5	13379007	13379406	2.85e-15	1.99e-13	65	35	23	21	129	79	182	135	4.41	3.54	2.9	2.73	12.47	18.86	18.48	11.87	3.4	15.42	2.1812	Exon (XM_420313.6/ncbi_422341, exon 14 of 14)	NC_006091.5	13325439	13385658	60220	14	+	ncbi_422341	XM_420313.6	53767	CAPN6	calpain-6	-	-	-	-	GO:0005819//spindle;GO:0044444//cytoplasmic part	GO:0004197//cysteine-type endopeptidase activity;GO:0015631//tubulin binding	GO:0019538//protein metabolic process;GO:0033043//regulation of organelle organization
NC_006088.5-52116218-52116746	NC_006088.5	52116218	52116746	2.91e-15	2.02e-13	90	50	36	45	197	67	271	193	4.61	3.82	3.43	4.42	14.39	12.09	20.8	12.83	4.07	15.03	1.88474	Downstream (<1kb)	NC_006088.5	52103885	52109345	5461	5	-	ncbi_396287	NM_205344.1	-7137	HMOX1	heme oxygenase 1	Metabolism;Environmental Information Processing;Organismal Systems;Cellular Processes;Metabolism	Global and overview maps;Signal transduction;Digestive system;Cell growth and death;Metabolism of cofactors and vitamins	ko01100//Metabolic pathways;ko04066//HIF-1 signaling pathway;ko04978//Mineral absorption;ko04216//Ferroptosis;ko00860//Porphyrin and chlorophyll metabolism	K00510;K00510;K00510;K00510;K00510	GO:0043231//intracellular membrane-bounded organelle;GO:0044444//cytoplasmic part	GO:0016705//oxidoreductase activity, acting on paired donors, with incorporation or reduction of molecular oxygen;GO:0043169//cation binding;GO:0046906//tetrapyrrole binding;GO:0046983//protein dimerization activity;GO:0060089//molecular transducer activity	GO:0001666//response to hypoxia;GO:0002262//myeloid cell homeostasis;GO:0006357//regulation of transcription from RNA polymerase II promoter;GO:0006787//porphyrin-containing compound catabolic process;GO:0008284//positive regulation of cell proliferation;GO:0008285//negative regulation of cell proliferation;GO:0014070//response to organic cyclic compound;GO:0042060//wound healing;GO:0043122//regu…
NC_006088.5-146798444-146798807	NC_006088.5	146798444	146798807	2.96e-15	2.05e-13	29	25	13	15	105	49	87	124	2.16	2.78	1.8	2.14	11.15	12.86	9.71	11.99	2.22	11.43	2.36419	Intron (NM_001081700.2/ncbi_418784, intron 1 of 8)	NC_006088.5	146761697	146833558	71862	9	-	ncbi_418784	NM_001081700.2	34933	MBNL2	muscleblind-like protein 2 isoform X1	-	-	-	-	-	GO:0003723//RNA binding;GO:0043169//cation binding	GO:0048024//regulation of mRNA splicing, via spliceosome
NC_006096.5-2720517-2720903	NC_006096.5	2720517	2720903	3.16e-15	2.18e-13	19	24	11	7	113	34	169	92	1.33	2.51	1.43	0.94	11.29	8.39	17.74	8.36	1.55	11.45	2.88501	Promoter (1-2kb)	NC_006096.5	2721824	2725252	3429	1	+	ncbi_101748009	XM_004936974.3	-1114	GPR148	probable G-protein coupled receptor 148	-	-	-	-	GO:0031224//intrinsic component of membrane	-	GO:0007166//cell surface receptor signaling pathway
NC_006108.5-2193685-2194063	NC_006108.5	2193685	2194063	3.28e-15	2.25e-13	37	39	22	28	145	47	141	151	2.65	4.17	2.93	3.84	14.79	11.85	15.11	14.02	3.4	13.94	2.03562	Distal Intergenic	NC_006108.5	2178660	2191032	12373	6	-	ncbi_419413	XM_004947404.3	-2842	VWA1	von Willebrand factor A domain-containing protein 1 isoform X1	-	-	-	-	GO:0005578//proteinaceous extracellular matrix;GO:0031988//membrane-bounded vesicle;GO:0044420//extracellular matrix component	GO:0005515//protein binding	GO:0043062//extracellular structure organization;GO:0044708//single-organism behavior
NC_006095.5-5652973-5653765	NC_006095.5	5652973	5653765	3.35e-15	2.29e-13	81	72	58	56	230	95	342	208	2.77	3.67	3.68	3.66	11.2	11.43	17.5	9.22	3.44	12.34	1.84286	Intron (XM_015290241.2/ncbi_395505, intron 2 of 7)	NC_006095.5	5585028	5705561	120534	8	-	ncbi_395505	XM_015290241.2	52192	PBX1	pre-B-cell leukemia transcription factor 1 isoform X1	Organismal Systems	Endocrine system	ko04927//Cortisol synthesis and secretion	K09355	GO:0031981//nuclear lumen;GO:0043234//protein complex	GO:0000977//RNA polymerase II regulatory region sequence-specific DNA binding;GO:0000982//transcription factor activity, RNA polymerase II core promoter proximal region sequence-specific binding;GO:0046983//protein dimerization activity	GO:0001501//skeletal system development;GO:0001503//ossification;GO:0003002//regionalization;GO:0003006//developmental process involved in reproduction;GO:0006357//regulation of transcription from RNA polymerase II promoter;GO:0008202//steroid metabolic process;GO:0009790//embryo development;GO:0010389//regulation of G2/M transition of mitotic cell cycle;GO:0019827//stem cell population maintenan…
NC_006089.5-99686454-99686907	NC_006089.5	99686454	99686907	3.62e-15	2.47e-13	61	46	21	51	159	116	181	198	3.64	4.1	2.33	5.83	13.53	24.4	16.19	15.34	3.98	17.37	2.12576	Intron (XM_025147872.1/ncbi_421053, intron 1 of 14)	NC_006089.5	99619505	99692634	73130	15	-	ncbi_421053	XM_025147872.1	5954	ARHGAP28	rho GTPase-activating protein 28 isoform X1	-	-	-	-	GO:0043231//intracellular membrane-bounded organelle	-	GO:0050794//regulation of cellular process
NC_006094.5-6000752-6001024	NC_006094.5	6000752	6001024	3.67e-15	2.49e-13	24	10	12	9	81	42	117	79	2.39	1.48	2.22	1.71	11.48	14.71	17.43	10.19	1.95	13.45	2.78606	Distal Intergenic	NC_006094.5	6003487	6017626	14140	5	+	ncbi_424030	XM_421885.5	-2599	ASB1	ankyrin repeat and SOCS box protein 1	-	-	-	-	-	-	GO:0007165//signal transduction;GO:0048806//genitalia development
NC_008465.4-3306706-3307436	NC_008465.4	3306706	3307436	3.68e-15	2.49e-13	70	53	46	42	186	94	158	179	2.59	2.93	3.17	2.98	9.82	12.27	8.77	8.61	2.92	9.87	1.75708	Intron (XM_015273518.2/ncbi_100857380, intron 1 of 6)	NC_008465.4	3305824	3313556	7733	7	+	ncbi_100857380	XM_015273518.2	1247	NR4A1	nuclear receptor subfamily 4 group A member 1	Environmental Information Processing;Environmental Information Processing;Organismal Systems;Organismal Systems	Signal transduction;Signal transduction;Endocrine system;Endocrine system	ko04151//PI3K-Akt signaling pathway;ko04010//MAPK signaling pathway;ko04925//Aldosterone synthesis and secretion;ko04927//Cortisol synthesis and secretion	K04465;K04465;K04465;K04465	GO:0043231//intracellular membrane-bounded organelle;GO:0043234//protein complex	GO:0000981//RNA polymerase II transcription factor activity, sequence-specific DNA binding;GO:0003677//DNA binding;GO:0038023//signaling receptor activity;GO:0046914//transition metal ion binding;GO:0046983//protein dimerization activity	GO:0001936//regulation of endothelial cell proliferation;GO:0006357//regulation of transcription from RNA polymerase II promoter;GO:0007519//skeletal muscle tissue development;GO:0009755//hormone-mediated signaling pathway;GO:0043066//negative regulation of apoptotic process;GO:0043534//blood vessel endothelial cell migration;GO:0071363//cellular response to growth factor stimulus
NC_006089.5-2683914-2684253	NC_006089.5	2683914	2684253	3.76e-15	2.54e-13	28	16	22	8	103	45	135	98	2.23	1.91	3.26	1.22	11.72	12.65	16.14	10.15	2.16	12.67	2.55231	Intron (NM_204981.2/ncbi_395829, intron 1 of 3)	NC_006089.5	2666082	2717022	50941	4	+	ncbi_395829	NM_204981.2	18001	WNT9A	protein Wnt-9a precursor	Environmental Information Processing;Environmental Information Processing;Environmental Information Processing;Cellular Processes;Organismal Systems	Signal transduction;Signal transduction;Signal transduction;Cellular community - eukaryotes;Endocrine system	ko04150//mTOR signaling pathway;ko04390//Hippo signaling pathway;ko04310//Wnt signaling pathway;ko04550//Signaling pathways regulating pluripotency of stem cells;ko04916//Melanogenesis	K01064;K01064;K01064;K01064;K01064	GO:0031012//extracellular matrix;GO:0031988//membrane-bounded vesicle;GO:0044421//extracellular region part	-	GO:0000075//cell cycle checkpoint;GO:0008283//cell proliferation;GO:0008589//regulation of smoothened signaling pathway;GO:0016055//Wnt signaling pathway;GO:0030326//embryonic limb morphogenesis;GO:0032330//regulation of chondrocyte differentiation;GO:0040019//positive regulation of embryonic development;GO:0043066//negative regulation of apoptotic process;GO:0048562//embryonic organ morphogenesi…
NC_006105.5-2281384-2281929	NC_006105.5	2281384	2281929	3.84e-15	2.58e-13	101	69	47	54	201	103	187	218	5.01	5.11	4.33	5.13	14.22	18.01	13.9	14.04	4.9	15.04	1.61795	Intron (XM_015295251.2/ncbi_417326, intron 1 of 7)	NC_006105.5	2262969	2307566	44598	8	+	ncbi_417326	XM_015295251.2	18687	TEKT3	tektin-3	-	-	-	-	GO:0031988//membrane-bounded vesicle;GO:0044424//intracellular part	-	GO:0043900//regulation of multi-organism process;GO:0048858//cell projection morphogenesis;GO:0048870//cell motility
NC_006093.5-23306368-23306895	NC_006093.5	23306368	23306895	3.85e-15	2.58e-13	65	69	32	33	215	72	231	168	3.34	5.29	3.05	3.24	15.73	13.02	17.76	11.19	3.73	14.43	1.95182	Intron (XM_015288796.2/ncbi_423844, intron 4 of 7)	NC_006093.5	23305819	23307582	1764	8	+	ncbi_423844	XM_015288796.2	812	EXOSC1	exosome complex component CSL4	Genetic Information Processing	Folding, sorting and degradation	ko03018//RNA degradation	K07573	GO:0043231//intracellular membrane-bounded organelle;GO:0043232//intracellular non-membrane-bounded organelle	GO:0003676//nucleic acid binding	-
NC_006101.5-6536267-6536656	NC_006101.5	6536267	6536656	4.15e-15	2.78e-13	37	16	12	16	109	45	82	145	2.57	1.66	1.55	2.13	10.8	11.02	8.54	13.08	1.98	10.86	2.45545	Promoter (<=1kb)	NC_006101.5	6528969	6536325	7357	10	-	ncbi_416542	NM_001277559.1	-136	RPL3L	60S ribosomal protein L3-like isoform X1	Genetic Information Processing	Translation	ko03010//Ribosome	K02925	GO:0015934//large ribosomal subunit	-	GO:0010467//gene expression
NC_006101.5-13821810-13822362	NC_006101.5	13821810	13822362	4.18e-15	2.79e-13	54	47	26	40	151	75	130	217	2.65	3.44	2.37	3.75	10.55	12.95	9.54	13.8	3.05	11.71	1.94086	Intron (XM_015294721.2/ncbi_416389, intron 6 of 16)	NC_006101.5	13803263	13851925	48663	17	+	ncbi_416389	XM_015294721.2	18823	CAPN15	calpain-15 isoform X1	-	-	-	-	GO:0044464//cell part	GO:0046914//transition metal ion binding;GO:0070011//peptidase activity, acting on L-amino acid peptides	GO:0019538//protein metabolic process
NC_006104.5-8527204-8527686	NC_006104.5	8527204	8527686	4.26e-15	2.83e-13	41	46	18	26	151	68	136	136	2.3	3.85	1.88	2.79	12.08	13.44	11.43	9.9	2.71	11.71	2.11138	Intron (XM_015279311.2/ncbi_395248, intron 1 of 29)	NC_006104.5	8509305	8530504	21200	30	-	ncbi_395248	XM_015279311.2	3059	KCNT1	potassium channel subfamily T member 1 isoform X1	-	-	-	-	-	GO:0005227//calcium activated cation channel activity	GO:0034220//ion transmembrane transport
NC_006088.5-45747117-45747702	NC_006088.5	45747117	45747702	4.37e-15	2.89e-13	29	23	13	9	135	35	79	155	1.34	1.59	1.12	0.8	8.9	5.7	5.47	9.3	1.21	7.34	2.60077	Distal Intergenic	NC_006088.5	45725938	45740581	14644	19	-	ncbi_417918	NM_001006234.1	-6828	LTA4H	leukotriene A-4 hydrolase	Metabolism;Metabolism	Global and overview maps;Lipid metabolism	ko01100//Metabolic pathways;ko00590//Arachidonic acid metabolism	K01254;K01254	GO:0031988//membrane-bounded vesicle;GO:0043231//intracellular membrane-bounded organelle	GO:0003723//RNA binding;GO:0016803//ether hydrolase activity;GO:0046914//transition metal ion binding;GO:0070011//peptidase activity, acting on L-amino acid peptides	GO:0006518//peptide metabolic process;GO:0006636//unsaturated fatty acid biosynthetic process;GO:0019538//protein metabolic process
NC_006108.5-3385624-3386067	NC_006108.5	3385624	3386067	4.44e-15	2.92e-13	50	47	27	27	127	70	130	201	3.05	4.29	3.06	3.16	11.05	15.05	11.89	15.92	3.39	13.48	1.99146	Intron (XM_025142570.1/ncbi_419442, intron 1 of 7)	NC_006108.5	3385436	3422787	37352	8	+	ncbi_419442	XM_025142570.1	409	SLC25A33	solute carrier family 25 member 33 isoform X1	-	-	-	-	GO:0031224//intrinsic component of membrane	-	GO:0051234//establishment of localization
NC_006107.5-8119588-8120344	NC_006107.5	8119588	8120344	4.45e-15	2.92e-13	110	71	72	60	249	117	187	269	3.94	3.79	4.79	4.11	12.7	14.75	10.02	12.49	4.16	12.49	1.58612	Distal Intergenic	NC_006107.5	8179858	8205178	25321	12	+	ncbi_419231	NM_001278151.1	-59892	SLCO4A1	solute carrier organic anion transporter family member 4A1	-	-	-	-	-	-	GO:0051234//establishment of localization
NC_006108.5-6344419-6345098	NC_006108.5	6344419	6345098	4.53e-15	2.97e-13	73	53	46	25	160	72	207	187	2.91	3.15	3.4	1.91	9.09	10.1	12.35	9.67	2.84	10.3	1.85868	Distal Intergenic	NC_006108.5	6350313	6369777	19465	6	-	ncbi_395917	XM_025142484.1	25019	CDC42	cell division control protein 42 homolog precursor	Environmental Information Processing;Cellular Processes;Cellular Processes;Cellular Processes;Environmental Information Processing;Environmental Information Processing;Cellular Processes;Organismal Systems;Organismal Systems;Organismal Systems;Organismal Systems;Organismal Systems;Organismal Systems;Organismal Systems;Cellular Processes;Environmental Information Processing	Signal transduction;Transport and catabolism;Cell motility;Cellular community - eukaryotes;Signal transduction;Signal transduction;Cellular community - eukaryotes;Immune system;Development;Immune system;Nervous system;Immune system;Immune system;Endocrine system;Cellular community - eukaryotes;Signal transduction	ko04010//MAPK signaling pathway;ko04144//Endocytosis;ko04810//Regulation of actin cytoskeleton;ko04510//Focal adhesion;ko04014//Ras signaling pathway;ko04015//Rap1 signaling pathway;ko04530//Tight junction;ko04062//Chemokine signaling pathway;ko04360//Axon guidance;ko04670//Leukocyte transendothelial migration;ko04722//Neurotrophin signaling pathway;ko04660//T cell receptor signaling pathway;ko04…	K04393;K04393;K04393;K04393;K04393;K04393;K04393;K04393;K04393;K04393;K04393;K04393;K04393;K04393;K04393;K04393	GO:0005819//spindle;GO:0005924//cell-substrate adherens junction;GO:0012505//endomembrane system;GO:0031090//organelle membrane;GO:0031988//membrane-bounded vesicle;GO:0035770//ribonucleoprotein granule;GO:0042995//cell projection;GO:0044297//cell body;GO:0044444//cytoplasmic part;GO:0044459//plasma membrane part	GO:0017111//nucleoside-triphosphatase activity;GO:0019901//protein kinase binding;GO:0032550//purine ribonucleoside binding;GO:0034190//apolipoprotein receptor binding	GO:0001525//angiogenesis;GO:0001709//cell fate determination;GO:0001934//positive regulation of protein phosphorylation;GO:0002009//morphogenesis of an epithelium;GO:0002064//epithelial cell development;GO:0002431//Fc receptor mediated stimulatory signaling pathway;GO:0002573//myeloid leukocyte differentiation;GO:0003015//heart process;GO:0006275//regulation of DNA replication;GO:0006952//defense…
NC_006088.5-81239231-81239649	NC_006088.5	81239231	81239649	4.92e-15	3.21e-13	54	33	30	18	133	72	147	126	3.5	3.19	3.61	2.23	12.27	16.41	14.25	10.58	3.13	13.38	2.09584	Intron (NM_204526.1/ncbi_395198, intron 1 of 10)	NC_006088.5	81232635	81263367	30733	11	+	ncbi_395198	NM_204526.1	6805	CASQ2	calsequestrin-2 precursor	-	-	-	-	GO:0005788//endoplasmic reticulum lumen;GO:0016528//sarcoplasm;GO:0031674//I band	GO:0005515//protein binding;GO:0046872//metal ion binding	GO:0006941//striated muscle contraction;GO:0010644//cell communication by electrical coupling;GO:0010880//regulation of release of sequestered calcium ion into cytosol by sarcoplasmic reticulum;GO:0031000//response to caffeine;GO:0031032//actomyosin structure organization;GO:0032413//negative regulation of ion transmembrane transporter activity;GO:0043266//regulation of potassium ion transport;GO…
NC_006099.5-11233752-11234379	NC_006099.5	11233752	11234379	5.03e-15	3.27e-13	68	57	34	31	175	79	172	154	2.93	3.67	2.73	2.56	10.76	12	11.12	8.62	2.97	10.62	1.83825	Distal Intergenic	NC_006099.5	11198203	11200473	2271	4	+	ncbi_416040	NM_001277862.1	35862	LSM3	U6 snRNA-associated Sm-like protein LSm3	Genetic Information Processing;Genetic Information Processing	Transcription;Folding, sorting and degradation	ko03040//Spliceosome;ko03018//RNA degradation	K12622;K12622	GO:0005681//spliceosomal complex;GO:0044444//cytoplasmic part	GO:0003723//RNA binding	GO:0000291//nuclear-transcribed mRNA catabolic process, exonucleolytic;GO:0000377//RNA splicing, via transesterification reactions with bulged adenosine as nucleophile
NC_006107.5-2189946-2190371	NC_006107.5	2189946	2190371	5.04e-15	3.27e-13	62	59	35	36	142	75	191	195	3.95	5.61	4.14	4.39	12.88	16.81	18.21	16.1	4.52	16	1.82368	Intron (XM_025142190.1/ncbi_419154, intron 3 of 11)	NC_006107.5	2182993	2205160	22168	12	+	ncbi_419154	XM_025142190.1	7165	NECAB3	N-terminal EF-hand calcium-binding protein 3	-	-	-	-	GO:0031090//organelle membrane;GO:0043231//intracellular membrane-bounded organelle	GO:0046872//metal ion binding	GO:0010559//regulation of glycoprotein biosynthetic process
NC_006090.5-4413634-4414316	NC_006090.5	4413634	4414316	5.06e-15	3.27e-13	78	52	37	28	157	72	269	181	3.09	3.08	2.73	2.13	8.88	10.06	15.98	9.31	2.76	11.06	2.00261	Intron (NM_001031035.1/ncbi_421257, intron 14 of 19)	NC_006090.5	4392424	4417810	25387	20	+	ncbi_421257	NM_001031035.1	21551	PTK7	inactive tyrosine-protein kinase 7 isoform X1	-	-	-	-	GO:0005924//cell-substrate adherens junction;GO:0031224//intrinsic component of membrane	GO:0004672//protein kinase activity;GO:0032550//purine ribonucleoside binding	GO:0006468//protein phosphorylation;GO:0009611//response to wounding;GO:0010975//regulation of neuron projection development;GO:0022610//biological adhesion;GO:0030036//actin cytoskeleton organization;GO:0030859//polarized epithelial cell differentiation;GO:0032526//response to retinoic acid;GO:0048598//embryonic morphogenesis;GO:0048870//cell motility;GO:0060071//Wnt signaling pathway, planar ce…
NC_006092.5-54464436-54465006	NC_006092.5	54464436	54465006	5.07e-15	3.27e-13	59	50	36	25	133	64	237	192	2.8	3.54	3.17	2.27	9	10.7	16.85	11.82	2.94	12.09	2.03993	Intron (XM_004936442.3/ncbi_423521, intron 7 of 8)	NC_006092.5	54454359	54569486	115128	9	-	ncbi_423521	XM_004936442.3	104765	MNAT1	CDK-activating kinase assembly factor MAT1	Genetic Information Processing;Genetic Information Processing	Transcription;Replication and repair	ko03022//Basal transcription factors;ko03420//Nucleotide excision repair	K10842;K10842	GO:0031981//nuclear lumen;GO:0032806//carboxy-terminal domain protein kinase complex	GO:0004674//protein serine/threonine kinase activity;GO:0005515//protein binding;GO:0042623//ATPase activity, coupled;GO:0046914//transition metal ion binding	GO:0006289//nucleotide-excision repair;GO:0006352//DNA-templated transcription, initiation;GO:0006353//DNA-templated transcription, termination;GO:0006354//DNA-templated transcription, elongation;GO:0006357//regulation of transcription from RNA polymerase II promoter;GO:0006397//mRNA processing;GO:0006464//cellular protein modification process;GO:0007420//brain development;GO:0007507//heart devel…
NC_006127.5-16814524-16815096	NC_006127.5	16814524	16815096	5.27e-15	3.39e-13	35	26	24	28	125	46	136	135	1.66	1.84	2.11	2.54	8.43	7.66	9.63	8.28	2.04	8.5	2.05889	Intron (XM_424730.6/ncbi_427138, intron 4 of 5)	NC_006127.5	16804843	16861111	56269	6	-	ncbi_427138	XM_424730.6	46301	PLPP1	phospholipid phosphatase 1 isoform X1	Metabolism;Environmental Information Processing;Metabolism;Organismal Systems;Metabolism;Metabolism;Metabolism;Organismal Systems	Global and overview maps;Signal transduction;Lipid metabolism;Immune system;Lipid metabolism;Lipid metabolism;Lipid metabolism;Digestive system	ko01100//Metabolic pathways;ko04072//Phospholipase D signaling pathway;ko00564//Glycerophospholipid metabolism;ko04666//Fc gamma R-mediated phagocytosis;ko00561//Glycerolipid metabolism;ko00600//Sphingolipid metabolism;ko00565//Ether lipid metabolism;ko04975//Fat digestion and absorption	K01080;K01080;K01080;K01080;K01080;K01080;K01080;K01080	GO:0016020//membrane;GO:0031988//membrane-bounded vesicle	GO:0016791//phosphatase activity	GO:0006464//cellular protein modification process
NC_006113.5-900920-901176	NC_006113.5	900920	901176	5.5e-15	3.52e-13	32	5	6	8	80	45	124	97	3.38	0.79	1.18	1.62	12.05	16.75	19.63	13.3	1.74	15.43	3.14858	Distal Intergenic	NC_006113.5	869620	898303	28684	27	-	ncbi_771410	XM_025143768.1	-2745	IGFN1	immunoglobulin-like and fibronectin type III domain-containing protein 1 isoform X1	-	-	-	-	-	-	-
NC_006102.5-9636223-9636649	NC_006102.5	9636223	9636649	5.71e-15	3.64e-13	25	20	8	1	114	33	101	127	1.59	1.9	0.94	0.12	10.32	7.38	9.61	10.46	1.14	9.44	3.04975	Intron (XM_015275402.2/ncbi_416979, intron 12 of 20)	NC_006102.5	9585479	9652803	67325	21	+	ncbi_416979	XM_015275402.2	50957	MSI1	RNA-binding protein Musashi homolog 1 isoform X5	Genetic Information Processing	Translation	ko03015//mRNA surveillance pathway	K14411	GO:0030529//intracellular ribonucleoprotein complex;GO:0043231//intracellular membrane-bounded organelle	GO:0008187//poly-pyrimidine tract binding	GO:0009719//response to endogenous stimulus;GO:0030154//cell differentiation;GO:0048731//system development
NC_006088.5-75263427-75263865	NC_006088.5	75263427	75263865	6.2e-15	3.94e-13	47	39	42	29	138	62	151	186	2.9	3.6	4.82	3.43	12.15	13.49	13.97	14.9	3.69	13.63	1.88509	Intron (NM_001001337.1/ncbi_395542, intron 3 of 12)	NC_006088.5	75219390	75286457	67068	13	-	ncbi_395542	NM_001001337.1	22811	TEAD4	transcriptional enhancer factor TEF-3 isoform 2	Environmental Information Processing;Environmental Information Processing;Environmental Information Processing	Signal transduction;Signal transduction;Signal transduction	ko04390//Hippo signaling pathway;ko04391//Hippo signaling pathway -fly;ko04392//Hippo signaling pathway - multiple species	K09448;K09448;K09448	GO:0043231//intracellular membrane-bounded organelle;GO:0043234//protein complex	GO:0001071//nucleic acid binding transcription factor activity;GO:0003677//DNA binding	GO:0006357//regulation of transcription from RNA polymerase II promoter;GO:0010720//positive regulation of cell development;GO:0035556//intracellular signal transduction
NC_006088.5-181797946-181798760	NC_006088.5	181797946	181798760	6.29e-15	3.99e-13	83	74	51	32	244	101	168	208	2.76	3.67	3.15	2.04	11.56	11.82	8.36	8.97	2.91	10.18	1.80665	Distal Intergenic	NC_006088.5	181822186	181824109	1924	2	+	ncbi_100857277	NM_001302187.1	-23833	SLN	sarcolipin	-	-	-	-	-	-	-
NC_006095.5-6612867-6613274	NC_006095.5	6612867	6613274	6.31e-15	3.99e-13	40	27	19	21	91	65	133	132	2.66	2.68	2.35	2.67	8.62	15.22	13.24	11.38	2.59	12.12	2.22637	Intron (XM_015290508.2/ncbi_395410, intron 5 of 10)	NC_006095.5	6586512	6623428	36917	11	+	ncbi_395410	XM_015290508.2	26558	ABL2	tyrosine-protein kinase ABL2 isoform X1	Environmental Information Processing;Environmental Information Processing	Signal transduction;Signal transduction	ko04014//Ras signaling pathway;ko04012//ErbB signaling pathway	K08887;K08887	GO:0005856//cytoskeleton;GO:0031252//cell leading edge;GO:0044309//neuron spine;GO:0044459//plasma membrane part	GO:0004713//protein tyrosine kinase activity;GO:0032550//purine ribonucleoside binding;GO:0046914//transition metal ion binding	GO:0006468//protein phosphorylation;GO:0006897//endocytosis;GO:0007162//negative regulation of cell adhesion;GO:0007611//learning or memory;GO:0007632//visual behavior;GO:0008104//protein localization;GO:0010518//positive regulation of phospholipase activity;GO:0010975//regulation of neuron projection development;GO:0030031//cell projection assembly;GO:0030036//actin cytoskeleton organization;GO:…
NC_006089.5-118096401-118096908	NC_006089.5	118096401	118096908	7.01e-15	4.41e-13	42	36	15	17	132	59	117	119	2.24	2.87	1.49	1.74	10.04	11.09	9.35	8.24	2.08	9.68	2.21842	Distal Intergenic	NC_006089.5	118036996	118043561	6566	5	+	ncbi_420189	XM_418301.5	59658	LY96	lymphocyte antigen 96 isoform X1	Organismal Systems;Environmental Information Processing	Immune system;Signal transduction	ko04620//Toll-like receptor signaling pathway;ko04064//NF-kappa B signaling pathway	K05400;K05400	GO:0016021//integral component of membrane	-	GO:0002224//toll-like receptor signaling pathway;GO:0002833//positive regulation of response to biotic stimulus;GO:0007166//cell surface receptor signaling pathway;GO:0032490//detection of molecule of bacterial origin
NC_006092.5-14294853-14295361	NC_006092.5	14294853	14295361	7.31e-15	4.59e-13	46	22	42	23	160	80	140	138	2.45	1.75	4.16	2.35	12.14	15	11.17	9.53	2.68	11.96	2.15791	Intron (NM_205417.1/ncbi_396386, intron 1 of 7)	NC_006092.5	14291354	14295687	4334	8	-	ncbi_396386	NM_205417.1	580	TNNI2	troponin I, fast skeletal muscle	-	-	-	-	GO:0043231//intracellular membrane-bounded organelle;GO:0043234//protein complex	GO:0008092//cytoskeletal protein binding;GO:0043169//cation binding	GO:0006355//regulation of transcription, DNA-templated
NC_006095.5-13820502-13821235	NC_006095.5	13820502	13821235	7.39e-15	4.63e-13	107	80	66	31	216	98	302	255	3.95	4.41	4.53	2.19	11.36	12.74	16.69	12.21	3.77	13.25	1.81336	Intron (NM_001354671.1/ncbi_424485, intron 1 of 6)	NC_006095.5	13815248	13837179	21932	7	+	ncbi_424485	NM_001354671.1	5620	CNN3	calponin-3	-	-	-	-	GO:0005924//cell-substrate adherens junction	GO:0005515//protein binding	GO:0030036//actin cytoskeleton organization;GO:0030154//cell differentiation
NC_006093.5-24937040-24937585	NC_006093.5	24937040	24937585	7.57e-15	4.71e-13	59	42	40	29	180	52	197	158	2.93	3.11	3.69	2.76	12.74	9.09	14.65	10.17	3.12	11.66	1.90195	Intron (XM_004942262.3/ncbi_423876, intron 2 of 13)	NC_006093.5	24760672	24990480	229809	14	-	ncbi_423876	XM_004942262.3	53168	SH3PXD2A	SH3 and PX domain-containing protein 2A isoform X1	-	-	-	-	-	-	GO:0072593//reactive oxygen species metabolic process
NC_006106.5-4620674-4621330	NC_006106.5	4620674	4621330	7.58e-15	4.71e-13	105	90	60	51	191	111	232	277	4.33	5.54	4.6	4.03	11.23	16.12	14.33	14.82	4.62	14.12	1.61177	Promoter (<=1kb)	NC_006106.5	4611887	4620852	8966	20	-	ncbi_417527	XM_004946512.3	-150	UNC45B	protein unc-45 homolog B	-	-	-	-	GO:0044444//cytoplasmic part	GO:0031072//heat shock protein binding	GO:0006457//protein folding
NC_006088.5-80943925-80944365	NC_006088.5	80943925	80944365	7.84e-15	4.85e-13	69	37	32	31	177	78	120	162	4.24	3.4	3.66	3.65	15.51	16.89	11.05	12.92	3.74	14.09	1.91356	Promoter (<=1kb)	NC_006088.5	80944283	80954049	9767	4	+	ncbi_404229	NM_206865.1	-138	POPDC2	popeye domain-containing protein 2	-	-	-	-	-	GO:0030551//cyclic nucleotide binding	GO:0008016//regulation of heart contraction;GO:0060926//cardiac pacemaker cell development;GO:0065008//regulation of biological quality
NC_006088.5-75499217-75499593	NC_006088.5	75499217	75499593	7.85e-15	4.85e-13	24	26	14	21	109	53	83	154	1.73	2.79	1.87	2.89	11.18	13.43	8.94	14.37	2.32	11.98	2.36843	Intron (XM_015292866.2/ncbi_418259, intron 1 of 10)	NC_006088.5	75474688	75505959	31272	11	-	ncbi_418259	XM_015292866.2	6554	FOXJ2	forkhead box protein J2 isoform X2	-	-	-	-	-	-	-
NC_006096.5-14339880-14340371	NC_006096.5	14339880	14340371	7.98e-15	4.92e-13	34	21	20	36	172	53	216	115	1.87	1.73	2.05	3.8	13.51	10.28	17.83	8.22	2.36	12.46	2.40044	Distal Intergenic	NC_006096.5	14201947	14296030	94084	14	-	ncbi_374269	XM_015291361.2	-44095	TP63	tumor protein 63 isoform X1	Environmental Information Processing;Cellular Processes	Signal transduction;Cell growth and death	ko04391//Hippo signaling pathway -fly;ko04214//Apoptosis - fly	K10149;K10149	GO:0000785//chromatin;GO:0031981//nuclear lumen	GO:0000975//regulatory region DNA binding;GO:0000982//transcription factor activity, RNA polymerase II core promoter proximal region sequence-specific binding;GO:0000988//transcription factor activity, protein binding;GO:0019904//protein domain specific binding	GO:0001738//morphogenesis of a polarized epithelium;GO:0002067//glandular epithelial cell differentiation;GO:0003002//regionalization;GO:0006357//regulation of transcription from RNA polymerase II promoter;GO:0007267//cell-cell signaling;GO:0007498//mesoderm development;GO:0007568//aging;GO:0008593//regulation of Notch signaling pathway;GO:0008630//intrinsic apoptotic signaling pathway in respons…
NC_006089.5-47019793-47020474	NC_006089.5	47019793	47020474	8.15e-15	5e-13	49	22	22	25	106	61	168	127	1.95	1.3	1.62	1.9	6	8.53	10	6.54	1.69	7.77	2.20089	Distal Intergenic	NC_006089.5	46955957	46974192	18236	8	+	ncbi_420742	XM_015281680.2	64176	HERPUD2	homocysteine-responsive endoplasmic reticulum-resident ubiquitin-like domain member 2 protein isoform X1	-	-	-	-	-	-	-
NC_006106.5-7056703-7057204	NC_006106.5	7056703	7057204	8.66e-15	5.3e-13	27	33	7	7	132	71	77	156	1.46	2.66	0.7	0.72	10.16	13.5	6.23	10.93	1.39	10.21	2.87683	Intron (XM_025141989.1/ncbi_417619, intron 6 of 8)	NC_006106.5	7020350	7069547	49198	9	+	ncbi_417619	XM_025141989.1	36603	NXN	nucleoredoxin isoform X1	-	-	-	-	GO:0043231//intracellular membrane-bounded organelle	-	GO:0009968//negative regulation of signal transduction;GO:0031396//regulation of protein ubiquitination;GO:0044710//single-organism metabolic process;GO:0048731//system development
NC_006088.5-168839161-168839883	NC_006088.5	168839161	168839883	8.68e-15	5.3e-13	101	78	54	57	195	82	266	252	3.78	4.36	3.76	4.09	10.41	10.82	14.93	12.25	4	12.1	1.59693	Distal Intergenic	NC_006088.5	168740723	168819406	78684	4	-	ncbi_396005	XM_015275303.2	-20116	TSC22D1	TSC22 domain family protein 1 isoform X1	-	-	-	-	GO:0043231//intracellular membrane-bounded organelle	GO:0001071//nucleic acid binding transcription factor activity	GO:0010468//regulation of gene expression;GO:0034645//cellular macromolecule biosynthetic process;GO:0042127//regulation of cell proliferation;GO:0042981//regulation of apoptotic process
NC_006106.5-3055880-3056306	NC_006106.5	3055880	3056306	9.01e-15	5.47e-13	59	38	36	22	135	85	122	182	3.75	3.6	4.25	2.68	12.22	19.01	11.6	14.99	3.57	14.46	2.01807	Intron (XM_015295967.2/ncbi_417491, intron 23 of 26)	NC_006106.5	3034107	3084964	50858	27	+	ncbi_417491	XM_015295967.2	21986	MYBBP1A	myb-binding protein 1A	-	-	-	-	GO:0031074//nucleocytoplasmic shuttling complex;GO:0043231//intracellular membrane-bounded organelle;GO:0043232//intracellular non-membrane-bounded organelle	GO:0003723//RNA binding;GO:0034061//DNA polymerase activity	GO:0006259//DNA metabolic process;GO:0006355//regulation of transcription, DNA-templated;GO:0009267//cellular response to starvation;GO:0016482//cytoplasmic transport;GO:0022900//electron transport chain;GO:0071156//regulation of cell cycle arrest;GO:0072331//signal transduction by p53 class mediator
NC_006102.5-11748116-11748590	NC_006102.5	11748116	11748590	9.02e-15	5.47e-13	42	13	29	18	102	56	166	142	2.4	1.11	3.08	1.97	8.3	11.26	14.19	10.51	2.14	11.06	2.36967	Distal Intergenic	NC_006102.5	11698341	11722106	23766	8	-	ncbi_427723	XM_025155602.1	-26247	RNFT2	RING finger and transmembrane domain-containing protein 2 isoform X1	-	-	-	-	-	GO:0043169//cation binding	-
NC_006088.5-194541860-194542345	NC_006088.5	194541860	194542345	9.05e-15	5.48e-13	57	50	15	21	134	82	174	154	3.18	4.16	1.55	2.24	10.65	16.11	14.54	11.14	2.78	13.11	2.23751	Intron (XM_015280855.2/ncbi_419083, intron 10 of 14)	NC_006088.5	194485124	194551028	65905	15	+	ncbi_419083	XM_015280855.2	56978	PAK1	serine/threonine-protein kinase PAK 1 isoform X1	Environmental Information Processing;Environmental Information Processing;Cellular Processes;Cellular Processes;Environmental Information Processing;Organismal Systems;Organismal Systems;Organismal Systems;Organismal Systems;Organismal Systems;Organismal Systems;Environmental Information Processing;Environmental Information Processing	Signal transduction;Signal transduction;Cell motility;Cellular community - eukaryotes;Signal transduction;Immune system;Development;Immune system;Immune system;Immune system;Immune system;Signal transduction;Signal transduction	ko04010//MAPK signaling pathway;ko04024//cAMP signaling pathway;ko04810//Regulation of actin cytoskeleton;ko04510//Focal adhesion;ko04014//Ras signaling pathway;ko04062//Chemokine signaling pathway;ko04360//Axon guidance;ko04660//T cell receptor signaling pathway;ko04666//Fc gamma R-mediated phagocytosis;ko04625//C-type lectin receptor signaling pathway;ko04650//Natural killer cell mediated cytot…	K04409;K04409;K04409;K04409;K04409;K04409;K04409;K04409;K04409;K04409;K04409;K04409;K04409	GO:0016020//membrane;GO:0030054//cell junction;GO:0031252//cell leading edge;GO:0032991//macromolecular complex;GO:0043005//neuron projection;GO:0043231//intracellular membrane-bounded organelle	GO:0004674//protein serine/threonine kinase activity;GO:0032403//protein complex binding;GO:0032550//purine ribonucleoside binding	GO:0008285//negative regulation of cell proliferation;GO:0009611//response to wounding;GO:0031175//neuron projection development;GO:0032233//positive regulation of actin filament bundle assembly;GO:0033145//positive regulation of intracellular steroid hormone receptor signaling pathway;GO:0035239//tube morphogenesis;GO:0043406//positive regulation of MAP kinase activity;GO:0050808//synapse organi…
NC_006092.5-38673589-38674031	NC_006092.5	38673589	38674031	9.59e-15	5.78e-13	26	29	36	22	136	58	118	181	1.59	2.65	4.09	2.58	11.86	12.5	10.82	14.37	2.73	12.39	2.1822	Intron (NM_205454.1/ncbi_396438, intron 4 of 6)	NC_006092.5	38669274	38683218	13945	7	-	ncbi_396438	NM_205454.1	9408	TGFB3	transforming growth factor beta-3 preproprotein	Environmental Information Processing;Environmental Information Processing;Environmental Information Processing;Cellular Processes;Environmental Information Processing;Cellular Processes;Environmental Information Processing	Signal transduction;Signaling molecules and interaction;Signal transduction;Cell growth and death;Signal transduction;Cell growth and death;Signal transduction	ko04010//MAPK signaling pathway;ko04060//Cytokine-cytokine receptor interaction;ko04390//Hippo signaling pathway;ko04218//Cellular senescence;ko04068//FoxO signaling pathway;ko04110//Cell cycle;ko04350//TGF-beta signaling pathway	K13377;K13377;K13377;K13377;K13377;K13377;K13377	GO:0005576//extracellular region	GO:0005160//transforming growth factor beta receptor binding;GO:0019838//growth factor binding	GO:0001666//response to hypoxia;GO:0002719//negative regulation of cytokine production involved in immune response;GO:0006275//regulation of DNA replication;GO:0006357//regulation of transcription from RNA polymerase II promoter;GO:0007155//cell adhesion;GO:0007178//transmembrane receptor protein serine/threonine kinase signaling pathway;GO:0007431//salivary gland development;GO:0008283//cell pro…
NC_006112.4-1512529-1513069	NC_006112.4	1512529	1513069	1e-14	6.02e-13	26	20	15	23	102	51	89	131	1.3	1.5	1.4	2.21	7.28	9	6.68	8.51	1.6	7.87	2.29829	5' UTR	NC_006112.4	1512710	1516960	4251	9	+	ncbi_101747902	XM_025143533.1	89	TTC24	tetratricopeptide repeat protein 24 isoform X1	-	-	-	-	-	-	-
NC_006093.5-21897878-21898817	NC_006093.5	21897878	21898817	1.01e-14	6.05e-13	84	73	77	74	280	81	355	324	2.42	3.14	4.12	4.08	11.5	8.22	15.32	12.11	3.44	11.79	1.77708	Distal Intergenic	NC_006093.5	21910957	21954405	43449	38	-	ncbi_423817	XM_015288828.2	56058	BTAF1	TATA-binding protein-associated factor 172	-	-	-	-	-	GO:0032550//purine ribonucleoside binding	GO:0035561//regulation of chromatin binding
NC_006107.5-1005388-1005935	NC_006107.5	1005388	1005935	1.05e-14	6.24e-13	76	73	50	80	239	125	257	235	3.76	5.39	4.59	7.58	16.85	21.77	19.04	15.08	5.33	18.19	1.77094	Intron (XM_004946888.3/ncbi_419132, intron 1 of 9)	NC_006107.5	977605	1019534	41930	10	-	ncbi_419132	XM_004946888.3	13873	ARHGAP39	rho GTPase-activating protein 39 isoform X2	-	-	-	-	-	-	-
NC_006090.5-56668847-56669402	NC_006090.5	56668847	56669402	1.06e-14	6.34e-13	46	26	16	29	126	64	113	130	2.24	1.89	1.45	2.71	8.75	10.99	8.25	8.22	2.07	9.05	2.12829	Distal Intergenic	NC_006090.5	56642231	56646336	4106	1	-	ncbi_112532140	XM_025149241.1	-22788	LOC112532140	uncharacterized protein LOC112532140	-	-	-	-	-	-	-
NC_006092.5-56431998-56432310	NC_006092.5	56431998	56432310	1.11e-14	6.59e-13	31	22	21	18	102	63	114	101	2.69	2.85	3.38	2.99	12.61	19.24	14.81	11.36	2.98	14.5	2.28267	Promoter (1-2kb)	NC_006092.5	56433608	56455649	22042	19	+	ncbi_423555	XM_421446.6	-1454	DLGAP5	disks large-associated protein 5	-	-	-	-	GO:0044430//cytoskeletal part	-	GO:0007154//cell communication
NC_006094.5-23292882-23293288	NC_006094.5	23292882	23293288	1.13e-14	6.67e-13	68	56	24	36	149	74	170	180	4.53	5.57	2.97	4.59	14.15	17.37	16.97	15.56	4.42	16.01	1.85685	Promoter (1-2kb)	NC_006094.5	23252168	23292063	39896	4	-	ncbi_396315	XM_015289790.2	-1022	IGFBP2	insulin-like growth factor-binding protein 2 precursor	-	-	-	-	GO:0031988//membrane-bounded vesicle;GO:0044421//extracellular region part;GO:0044464//cell part	GO:0005520//insulin-like growth factor binding	GO:0009605//response to external stimulus;GO:0009966//regulation of signal transduction;GO:0016049//cell growth;GO:0019538//protein metabolic process;GO:0042102//positive regulation of T cell proliferation;GO:0043434//response to peptide hormone;GO:0043627//response to estrogen
NC_006089.5-19714589-19715449	NC_006089.5	19714589	19715449	1.14e-14	6.74e-13	127	111	64	78	247	153	338	275	4	5.21	3.74	4.7	11.07	16.95	15.93	11.22	4.41	13.79	1.64477	Distal Intergenic	NC_006089.5	19733418	19766338	32921	7	+	ncbi_414335	NM_001001603.1	-18399	ST8SIA6	alpha-2,8-sialyltransferase 8F	-	-	-	-	GO:0031224//intrinsic component of membrane;GO:0043231//intracellular membrane-bounded organelle	GO:0016757//transferase activity, transferring glycosyl groups	GO:0006486//protein glycosylation;GO:0006664//glycolipid metabolic process;GO:0044711//single-organism biosynthetic process
NC_006091.5-1514395-1514720	NC_006091.5	1514395	1514720	1.16e-14	6.81e-13	21	10	7	8	76	38	60	113	1.75	1.24	1.08	1.28	9.02	11.14	7.48	12.2	1.34	9.96	2.89391	Distal Intergenic	NC_006091.5	1505219	1510388	5170	8	+	ncbi_373895	NM_204106.1	9338	TBX22	T-box transcription factor TBX22	-	-	-	-	GO:0043231//intracellular membrane-bounded organelle	GO:0001071//nucleic acid binding transcription factor activity;GO:0003676//nucleic acid binding	GO:0006355//regulation of transcription, DNA-templated
NC_006088.5-81239976-81240408	NC_006088.5	81239976	81240408	1.17e-14	6.86e-13	81	53	30	51	177	91	173	185	5.07	4.96	3.49	6.12	15.8	20.07	16.23	15.03	4.91	16.78	1.77295	Intron (NM_204526.1/ncbi_395198, intron 1 of 10)	NC_006088.5	81232635	81263367	30733	11	+	ncbi_395198	NM_204526.1	7557	CASQ2	calsequestrin-2 precursor	-	-	-	-	GO:0005788//endoplasmic reticulum lumen;GO:0016528//sarcoplasm;GO:0031674//I band	GO:0005515//protein binding;GO:0046872//metal ion binding	GO:0006941//striated muscle contraction;GO:0010644//cell communication by electrical coupling;GO:0010880//regulation of release of sequestered calcium ion into cytosol by sarcoplasmic reticulum;GO:0031000//response to caffeine;GO:0031032//actomyosin structure organization;GO:0032413//negative regulation of ion transmembrane transporter activity;GO:0043266//regulation of potassium ion transport;GO…
NC_006101.5-14217677-14218108	NC_006101.5	14217677	14218108	1.17e-14	6.87e-13	42	52	23	29	156	83	135	150	2.64	4.87	2.68	3.49	13.96	18.35	12.69	12.21	3.42	14.3	2.06395	Intron (XM_015294773.2/ncbi_416755, intron 6 of 20)	NC_006101.5	14193054	14236004	42951	21	-	ncbi_416755	XM_015294773.2	18112	LOC416755	uncharacterized protein LOC416755 isoform X1	-	-	-	-	-	-	-
NC_006102.5-10268334-10269174	NC_006102.5	10268334	10269174	1.18e-14	6.88e-13	137	124	65	74	272	115	323	301	4.41	5.96	3.89	4.56	12.49	13.04	15.58	12.58	4.71	13.42	1.51059	Intron (XM_025155658.1/ncbi_100858894, intron 13 of 21)	NC_006102.5	10245753	10276655	30903	22	+	ncbi_100858894	XM_025155658.1	23001	SMTN	smoothelin isoform X1	-	-	-	-	GO:0005856//cytoskeleton	-	-
NC_006089.5-131590124-131590648	NC_006089.5	131590124	131590648	1.2e-14	6.97e-13	75	53	40	50	154	83	173	212	3.87	4.09	3.84	4.94	11.33	15.09	13.38	14.2	4.19	13.5	1.68794	Intron (XM_428503.6/ncbi_430953, intron 1 of 1)	NC_006089.5	131585439	131592519	7081	2	-	ncbi_430953	XM_428503.6	2133	ABRA	actin-binding Rho-activating protein	-	-	-	-	GO:0005856//cytoskeleton;GO:0016020//membrane;GO:0043292//contractile fiber	GO:0003712//transcription cofactor activity;GO:0008092//cytoskeletal protein binding	GO:0006357//regulation of transcription from RNA polymerase II promoter;GO:0035023//regulation of Rho protein signal transduction;GO:0044093//positive regulation of molecular function
NC_006092.5-52862482-52862899	NC_006092.5	52862482	52862899	1.21e-14	6.98e-13	57	16	37	24	134	89	123	207	3.7	1.55	4.46	2.98	12.39	20.33	11.95	17.42	3.17	15.52	2.29157	Intron (XM_421405.6/ncbi_423503, intron 15 of 17)	NC_006092.5	52850598	53013946	163349	18	-	ncbi_423503	XM_421405.6	151256	BRF1	transcription factor IIIB 90 kDa subunit isoform X1	-	-	-	-	-	GO:0008134//transcription factor binding;GO:0046914//transition metal ion binding	GO:0006352//DNA-templated transcription, initiation;GO:0043487//regulation of RNA stability
NC_006096.5-14328225-14328707	NC_006096.5	14328225	14328707	1.21e-14	6.98e-13	46	34	13	16	128	50	130	123	2.58	2.85	1.36	1.72	10.24	9.88	10.93	8.96	2.13	10	2.23108	Distal Intergenic	NC_006096.5	14201947	14296030	94084	14	-	ncbi_374269	XM_015291361.2	-32436	TP63	tumor protein 63 isoform X1	Environmental Information Processing;Cellular Processes	Signal transduction;Cell growth and death	ko04391//Hippo signaling pathway -fly;ko04214//Apoptosis - fly	K10149;K10149	GO:0000785//chromatin;GO:0031981//nuclear lumen	GO:0000975//regulatory region DNA binding;GO:0000982//transcription factor activity, RNA polymerase II core promoter proximal region sequence-specific binding;GO:0000988//transcription factor activity, protein binding;GO:0019904//protein domain specific binding	GO:0001738//morphogenesis of a polarized epithelium;GO:0002067//glandular epithelial cell differentiation;GO:0003002//regionalization;GO:0006357//regulation of transcription from RNA polymerase II promoter;GO:0007267//cell-cell signaling;GO:0007498//mesoderm development;GO:0007568//aging;GO:0008593//regulation of Notch signaling pathway;GO:0008630//intrinsic apoptotic signaling pathway in respons…
NC_006097.5-4639999-4640560	NC_006097.5	4639999	4640560	1.23e-14	7.07e-13	63	47	24	42	148	68	222	168	3.04	3.38	2.15	3.88	10.17	11.55	16.03	10.51	3.11	12.06	1.95524	Distal Intergenic	NC_006097.5	4622937	4636539	13603	10	-	ncbi_396366	XM_015278774.2	-3740	TPM1	tropomyosin alpha-1 chain isoform X9	-	-	-	-	GO:0031253//cell projection membrane;GO:0043234//protein complex;GO:0043292//contractile fiber	GO:0005515//protein binding	GO:0000302//response to reactive oxygen species;GO:0001996//positive regulation of heart rate by epinephrine-norepinephrine;GO:0006941//striated muscle contraction;GO:0031032//actomyosin structure organization;GO:0055008//cardiac muscle tissue morphogenesis
NC_006093.5-8965317-8965686	NC_006093.5	8965317	8965686	1.24e-14	7.1e-13	19	4	9	9	81	37	56	129	1.39	0.44	1.23	1.26	8.46	9.55	6.15	12.27	1.08	9.11	3.07642	Promoter (1-2kb)	NC_006093.5	8966863	8972610	5748	1	+	ncbi_112532725	XM_025152051.1	-1362	LOC112532725	soluble scavenger receptor cysteine-rich domain-containing protein SSC5D-like	-	-	-	-	-	-	-
NC_006098.5-636513-637099	NC_006098.5	636513	637099	1.27e-14	7.29e-13	48	32	22	33	177	84	111	130	2.22	2.21	1.89	2.92	11.65	13.66	7.68	7.79	2.31	10.2	2.1426	Intron (NM_001318435.1/ncbi_100857413, intron 4 of 47)	NC_006098.5	631380	666399	35020	48	+	ncbi_100857413	NM_001318435.1	5426	NLRC5	protein NLRC5	-	-	-	-	GO:0043231//intracellular membrane-bounded organelle;GO:0044444//cytoplasmic part	GO:0032550//purine ribonucleoside binding	GO:0001960//negative regulation of cytokine-mediated signaling pathway;GO:0001961//positive regulation of cytokine-mediated signaling pathway;GO:0002252//immune effector process;GO:0006357//regulation of transcription from RNA polymerase II promoter;GO:0006952//defense response;GO:0010557//positive regulation of macromolecule biosynthetic process;GO:0042325//regulation of phosphorylation;GO:00434…
NC_006095.5-21972116-21972558	NC_006095.5	21972116	21972558	1.34e-14	7.66e-13	20	22	18	23	108	48	104	119	1.22	2.01	2.05	2.7	9.42	10.35	9.53	9.45	1.99	9.69	2.28373	Intron (NM_204976.2/ncbi_395824, intron 12 of 14)	NC_006095.5	21969840	21979972	10133	15	-	ncbi_395824	NM_204976.2	7635	VDHAP	vitamin D3 hydroxylase-associated protein	-	-	-	-	-	GO:0016810//hydrolase activity, acting on carbon-nitrogen (but not peptide) bonds;GO:0016879//ligase activity, forming carbon-nitrogen bonds	-
NC_006092.5-38334304-38334628	NC_006092.5	38334304	38334628	1.37e-14	7.79e-13	12	12	5	13	93	34	59	106	1	1.5	0.78	2.08	11.07	10	7.38	11.48	1.34	9.98	2.89681	Promoter (1-2kb)	NC_006092.5	38335916	38341710	5795	7	+	ncbi_423359	XM_015287388.2	-1450	EIF2B2	translation initiation factor eIF-2B subunit beta	Genetic Information Processing	Translation	ko03013//RNA transport	K03754	GO:0043234//protein complex;GO:0044424//intracellular part	GO:0008135//translation factor activity, RNA binding;GO:0032550//purine ribonucleoside binding	GO:0006412//translation;GO:0008366//axon ensheathment;GO:0021782//glial cell development;GO:0043087//regulation of GTPase activity
NC_006090.5-96049528-96050115	NC_006090.5	96049528	96050115	1.41e-14	8e-13	79	43	23	26	177	75	246	134	3.64	2.96	1.97	2.29	11.63	12.17	16.98	8.01	2.71	12.2	2.17052	Intron (XM_025148771.1/ncbi_421925, intron 2 of 13)	NC_006090.5	95937599	96095943	158345	14	-	ncbi_421925	XM_025148771.1	46122	MBOAT2	membrane-bound O-acyltransferase domain-containing protein 2	Metabolism;Metabolism;Metabolism	Global and overview maps;Lipid metabolism;Lipid metabolism	ko01100//Metabolic pathways;ko00564//Glycerophospholipid metabolism;ko00561//Glycerolipid metabolism	K13517;K13517;K13517	GO:0031224//intrinsic component of membrane	GO:0016740//transferase activity	GO:0006796//phosphate-containing compound metabolic process;GO:0044238//primary metabolic process
NC_006098.5-1022449-1022834	NC_006098.5	1022449	1022834	1.48e-14	8.39e-13	23	24	15	15	110	44	126	86	1.62	2.52	1.96	2.02	11.02	10.89	13.26	7.84	2.03	10.75	2.40478	Intron (XM_025154265.1/ncbi_415660, intron 2 of 6)	NC_006098.5	1016919	1034067	17149	7	-	ncbi_415660	XM_025154265.1	11426	KIAA0895L	uncharacterized protein KIAA0895-like homolog isoform X1	-	-	-	-	-	-	-
NC_006090.5-11860193-11860520	NC_006090.5	11860193	11860520	1.49e-14	8.39e-13	23	16	5	14	69	39	96	133	1.9	1.98	0.77	2.22	8.14	11.36	11.9	14.27	1.72	11.42	2.73108	Intron (NM_001079744.1/ncbi_769534, intron 6 of 7)	NC_006090.5	11857520	11863377	5858	8	-	ncbi_769534	NM_001079744.1	3021	WDR92	WD repeat-containing protein 92 isoform X1	-	-	-	-	-	-	-
NC_006088.5-111254803-111255302	NC_006088.5	111254803	111255302	1.49e-14	8.41e-13	52	25	16	20	113	63	161	110	2.82	2.02	1.61	2.08	8.73	12.03	13.07	7.74	2.13	10.39	2.28627	Distal Intergenic	NC_006088.5	111210235	111240002	29768	17	-	ncbi_395417	XM_025154800.1	-15050	SIK1	serine/threonine-protein kinase SIK2 isoform X1	Organismal Systems	Endocrine system	ko04922//Glucagon signaling pathway	K19008	GO:0043231//intracellular membrane-bounded organelle	GO:0004672//protein kinase activity;GO:0008134//transcription factor binding;GO:0019900//kinase binding;GO:0032550//purine ribonucleoside binding;GO:0046872//metal ion binding	GO:0000278//mitotic cell cycle;GO:0006111//regulation of gluconeogenesis;GO:0006464//cellular protein modification process;GO:0006796//phosphate-containing compound metabolic process;GO:0006915//apoptotic process;GO:0007165//signal transduction;GO:0009648//photoperiodism;GO:0010866//regulation of triglyceride biosynthetic process;GO:0035051//cardiocyte differentiation;GO:0043433//negative regulat…
NC_006088.5-79117325-79117745	NC_006088.5	79117325	79117745	1.5e-14	8.41e-13	57	43	32	25	143	65	146	140	3.67	4.14	3.83	3.08	13.13	14.75	14.09	11.7	3.68	13.42	1.86661	Intron (XM_015294293.2/ncbi_418310, intron 1 of 9)	NC_006088.5	79108090	79132572	24483	10	+	ncbi_418310	XM_015294293.2	9445	STYK1	tyrosine-protein kinase STYK1	-	-	-	-	GO:0016020//membrane	GO:0016740//transferase activity;GO:0032550//purine ribonucleoside binding	GO:0006464//cellular protein modification process
NC_006091.5-12753992-12754394	NC_006091.5	12753992	12754394	1.5e-14	8.41e-13	40	28	20	13	95	49	116	144	2.69	2.81	2.5	1.68	9.11	11.61	11.69	12.57	2.42	11.24	2.21556	Distal Intergenic	NC_006091.5	12790680	12801083	10404	3	+	ncbi_422330	NM_001044650.1	-36487	FGF16	fibroblast growth factor 16	Environmental Information Processing;Environmental Information Processing;Cellular Processes;Environmental Information Processing;Environmental Information Processing	Signal transduction;Signal transduction;Cell motility;Signal transduction;Signal transduction	ko04151//PI3K-Akt signaling pathway;ko04010//MAPK signaling pathway;ko04810//Regulation of actin cytoskeleton;ko04014//Ras signaling pathway;ko04015//Rap1 signaling pathway	K04358;K04358;K04358;K04358;K04358	GO:0044421//extracellular region part	GO:0070851//growth factor receptor binding	GO:0001935//endothelial cell proliferation;GO:0006952//defense response;GO:0009628//response to abiotic stimulus;GO:0035768//endothelial cell chemotaxis to fibroblast growth factor;GO:0038093//Fc receptor signaling pathway;GO:0038127//ERBB signaling pathway;GO:0043408//regulation of MAPK cascade;GO:0045765//regulation of angiogenesis;GO:0048017//inositol lipid-mediated signaling;GO:0070342//brown…
NC_006090.5-97409637-97410442	NC_006090.5	97409637	97410442	1.51e-14	8.44e-13	68	73	50	43	200	82	228	188	2.29	3.66	3.12	2.77	9.58	9.71	11.48	8.2	2.96	9.74	1.71833	Intron (XM_015276089.2/ncbi_421945, intron 1 of 22)	NC_006090.5	97402554	97474091	71538	23	+	ncbi_421945	XM_015276089.2	7485	LPIN1	phosphatidate phosphatase LPIN1 isoform X1	Metabolism;Environmental Information Processing;Metabolism;Metabolism	Global and overview maps;Signal transduction;Lipid metabolism;Lipid metabolism	ko01100//Metabolic pathways;ko04150//mTOR signaling pathway;ko00564//Glycerophospholipid metabolism;ko00561//Glycerolipid metabolism	K15728;K15728;K15728;K15728	-	-	-
NC_006094.5-22673433-22674116	NC_006094.5	22673433	22674116	1.54e-14	8.59e-13	47	67	32	29	179	76	196	166	1.86	3.96	2.35	2.2	10.11	10.6	11.63	8.53	2.59	10.22	1.98037	Distal Intergenic	NC_006094.5	22605540	22646145	40606	32	+	ncbi_396439	NM_205455.1	68234	TNS1	tensin	-	-	-	-	-	-	-
NC_006091.5-49724537-49724899	NC_006091.5	49724537	49724899	1.55e-14	8.59e-13	14	14	19	11	124	45	65	114	1.05	1.56	2.64	1.57	13.21	11.84	7.28	11.05	1.71	10.84	2.6643	Promoter (1-2kb)	NC_006091.5	49726561	49738198	11638	5	+	ncbi_404269	XM_015276160.2	-1843	CG-16	16 kDa beta-galactoside-binding lectin	-	-	-	-	-	GO:0005488//binding	-
NC_006088.5-35793681-35794168	NC_006088.5	35793681	35794168	1.55e-14	8.6e-13	64	38	44	39	119	79	204	245	3.56	3.15	4.54	4.15	9.42	15.46	16.97	17.66	3.85	14.88	1.95044	Distal Intergenic	NC_006088.5	35841859	35931516	89658	15	+	ncbi_417851	NM_001012808.1	-47935	CNOT2	CCR4-NOT transcription complex subunit 2	Genetic Information Processing	Folding, sorting and degradation	ko03018//RNA degradation	K12605	GO:0043231//intracellular membrane-bounded organelle;GO:0043234//protein complex	GO:0000175//3'-5'-exoribonuclease activity;GO:0001222//transcription corepressor binding;GO:0003677//DNA binding	GO:0010468//regulation of gene expression;GO:0010603//regulation of cytoplasmic mRNA processing body assembly;GO:0019827//stem cell population maintenance;GO:0033144//negative regulation of intracellular steroid hormone receptor signaling pathway;GO:0090501//RNA phosphodiester bond hydrolysis
NC_006093.5-16857852-16858206	NC_006093.5	16857852	16858206	1.59e-14	8.75e-13	49	21	24	33	137	54	136	137	3.75	2.4	3.41	4.83	14.92	14.53	15.57	13.58	3.6	14.65	2.02483	Promoter (<=1kb)	NC_006093.5	16858044	16873138	15095	6	+	ncbi_423744	XM_421619.5	-15	MYOZ1	myozenin-1 isoform X1	-	-	-	-	-	GO:0008092//cytoskeletal protein binding	-
NC_006099.5-975765-976284	NC_006099.5	975765	976284	1.67e-14	9.22e-13	49	67	51	36	229	87	190	182	2.55	5.21	4.94	3.59	17.01	15.97	14.83	12.31	4.07	15.03	1.88474	Intron (NM_205133.1/ncbi_396032, intron 5 of 5)	NC_006099.5	975844	981282	5439	6	-	ncbi_396032	NM_205133.1	5258	TNNC1	troponin C, slow skeletal and cardiac muscles	Environmental Information Processing;Organismal Systems;Organismal Systems	Signal transduction;Circulatory system;Circulatory system	ko04020//Calcium signaling pathway;ko04261//Adrenergic signaling in cardiomyocytes;ko04260//Cardiac muscle contraction	K05865;K05865;K05865	GO:0005856//cytoskeleton;GO:0031981//nuclear lumen;GO:0043234//protein complex;GO:0044444//cytoplasmic part	GO:0003779//actin binding;GO:0046872//metal ion binding;GO:0046983//protein dimerization activity	GO:0006941//striated muscle contraction;GO:0010035//response to inorganic substance;GO:0014733//regulation of skeletal muscle adaptation;GO:0032971//regulation of muscle filament sliding;GO:0051336//regulation of hydrolase activity;GO:0055008//cardiac muscle tissue morphogenesis
NC_006105.5-9851368-9851994	NC_006105.5	9851368	9851994	1.74e-14	9.58e-13	100	76	61	55	190	94	197	286	4.32	4.9	4.9	4.55	11.7	14.31	12.75	16.03	4.67	13.7	1.55268	Promoter (1-2kb)	NC_006105.5	9852994	9856295	3302	8	+	ncbi_101747660	XM_015295564.2	-1313	LOC101747660	probable low-specificity L-threonine aldolase 2	Metabolism;Metabolism;Metabolism	Global and overview maps;Global and overview maps;Amino acid metabolism	ko01100//Metabolic pathways;ko01230//Biosynthesis of amino acids;ko00260//Glycine, serine and threonine metabolism	K01620;K01620;K01620	-	GO:0003824//catalytic activity;GO:0043168//anion binding	GO:0019752//carboxylic acid metabolic process
NC_006090.5-81504674-81505057	NC_006090.5	81504674	81505057	1.77e-14	9.67e-13	71	67	36	36	146	81	202	207	5.02	7.07	4.72	4.87	14.7	20.15	21.37	18.97	5.42	18.8	1.79437	Intron (NM_001321516.1/ncbi_373963, intron 2 of 7)	NC_006090.5	81503086	81507673	4588	8	+	ncbi_373963	NM_001321516.1	1779	EEF1A1	elongation factor 1-alpha 1	Genetic Information Processing	Translation	ko03013//RNA transport	K03231	GO:0030863//cortical cytoskeleton;GO:0031253//cell projection membrane;GO:0031988//membrane-bounded vesicle;GO:0043231//intracellular membrane-bounded organelle;GO:0043234//protein complex;GO:0044421//extracellular region part	GO:0008135//translation factor activity, RNA binding;GO:0017111//nucleoside-triphosphatase activity;GO:0019900//kinase binding;GO:0032550//purine ribonucleoside binding	GO:0010468//regulation of gene expression;GO:0019538//protein metabolic process;GO:0034645//cellular macromolecule biosynthetic process;GO:0070849//response to epidermal growth factor
NC_006110.5-3355270-3355872	NC_006110.5	3355270	3355872	1.8e-14	9.83e-13	53	50	41	32	163	51	270	211	2.38	3.35	3.42	2.75	10.44	8.07	18.17	12.3	2.98	12.25	2.0394	5' UTR	NC_006110.5	3349993	3360406	10414	2	-	ncbi_419603	XM_025143027.1	4835	FAM110D	protein FAM110D	-	-	-	-	-	-	-
NC_006088.5-68207132-68207585	NC_006088.5	68207132	68207585	1.84e-14	1e-12	54	35	26	22	118	76	116	154	3.23	3.12	2.88	2.52	10.04	15.98	10.38	11.93	2.94	12.08	2.03873	Intron (XM_025148984.1/ncbi_418219, intron 1 of 30)	NC_006088.5	68191541	68291096	99556	31	+	ncbi_418219	XM_025148984.1	15817	PPFIBP1	liprin-beta-1 isoform X1	-	-	-	-	-	-	-
NC_006088.5-81232272-81232735	NC_006088.5	81232272	81232735	1.84e-14	1e-12	82	57	50	45	167	81	204	188	4.79	4.97	5.43	5.04	13.91	16.67	17.85	14.25	5.06	15.67	1.6308	Promoter (<=1kb)	NC_006088.5	81232635	81263367	30733	11	+	ncbi_395198	NM_204526.1	-132	CASQ2	calsequestrin-2 precursor	-	-	-	-	GO:0005788//endoplasmic reticulum lumen;GO:0016528//sarcoplasm;GO:0031674//I band	GO:0005515//protein binding;GO:0046872//metal ion binding	GO:0006941//striated muscle contraction;GO:0010644//cell communication by electrical coupling;GO:0010880//regulation of release of sequestered calcium ion into cytosol by sarcoplasmic reticulum;GO:0031000//response to caffeine;GO:0031032//actomyosin structure organization;GO:0032413//negative regulation of ion transmembrane transporter activity;GO:0043266//regulation of potassium ion transport;GO…
NC_006089.5-35118242-35118735	NC_006089.5	35118242	35118735	1.93e-14	1.05e-12	43	29	41	36	158	92	133	160	2.36	2.38	4.18	3.78	12.36	17.78	10.93	11.39	3.17	13.12	2.04921	Distal Intergenic	NC_006089.5	35149984	35216180	66197	11	-	ncbi_420647	XM_025147207.1	97692	SATB1	DNA-binding protein SATB1 isoform X1	-	-	-	-	GO:0000790//nuclear chromatin;GO:0016604//nuclear body	GO:0001071//nucleic acid binding transcription factor activity;GO:0003676//nucleic acid binding	GO:0009605//response to external stimulus;GO:0009888//tissue development;GO:0010468//regulation of gene expression;GO:0016570//histone modification;GO:0034645//cellular macromolecule biosynthetic process;GO:0035710//CD4-positive, alpha-beta T cell activation;GO:0036037//CD8-positive, alpha-beta T cell activation;GO:0042098//T cell proliferation
NC_006097.5-10263991-10265154	NC_006097.5	10263991	10265154	1.97e-14	1.06e-12	164	125	69	99	382	133	311	304	3.82	4.34	2.98	4.41	12.67	10.9	10.84	9.17	3.89	10.89	1.48516	Intron (XM_025154035.1/ncbi_415430, intron 9 of 26)	NC_006097.5	9831502	10366411	534910	27	+	ncbi_415430	XM_025154035.1	433070	SEMA6D	semaphorin-6D isoform X1	-	-	-	-	GO:0031224//intrinsic component of membrane	GO:0005102//receptor binding	GO:0007420//brain development;GO:0014910//regulation of smooth muscle cell migration
NC_006105.5-6448975-6449388	NC_006105.5	6448975	6449388	1.98e-14	1.07e-12	60	25	13	24	120	71	136	135	3.93	2.44	1.58	3.01	11.2	16.38	13.34	11.47	2.74	13.1	2.25732	Distal Intergenic	NC_006105.5	6386953	6403555	16603	11	+	ncbi_427808	XM_025141766.1	62228	RAB11FIP4	rab11 family-interacting protein 4 isoform X2	Cellular Processes	Transport and catabolism	ko04144//Endocytosis	K12485	GO:0010008//endosome membrane;GO:0016023//cytoplasmic, membrane-bounded vesicle;GO:0032155//cell division site part;GO:0044421//extracellular region part	GO:0017016//Ras GTPase binding;GO:0046872//metal ion binding;GO:0046983//protein dimerization activity	-
NC_006089.5-122934379-122934914	NC_006089.5	122934379	122934914	2e-14	1.07e-12	44	34	20	38	120	70	127	183	2.23	2.57	1.88	3.68	8.65	12.47	9.62	12	2.59	10.69	2.04524	Distal Intergenic	NC_006089.5	122936993	122954775	17783	8	+	ncbi_420210	NM_001008455.1	-2347	ATP6V0D2	V-type proton ATPase subunit d 2	Metabolism;Cellular Processes;Cellular Processes;Metabolism;Organismal Systems;Organismal Systems	Global and overview maps;Transport and catabolism;Transport and catabolism;Energy metabolism;Nervous system;Excretory system	ko01100//Metabolic pathways;ko04145//Phagosome;ko04142//Lysosome;ko00190//Oxidative phosphorylation;ko04721//Synaptic vesicle cycle;ko04966//Collecting duct acid secretion	K02146;K02146;K02146;K02146;K02146;K02146	GO:0005886//plasma membrane;GO:0031988//membrane-bounded vesicle;GO:0033176//proton-transporting V-type ATPase complex;GO:0033177//proton-transporting two-sector ATPase complex, proton-transporting domain	GO:0015077//monovalent inorganic cation transmembrane transporter activity	GO:0015988//energy coupled proton transmembrane transport, against electrochemical gradient
NC_006091.5-13330698-13331139	NC_006091.5	13330698	13331139	2e-14	1.07e-12	59	49	39	44	156	62	191	184	3.62	4.49	4.44	5.17	13.64	13.39	17.55	14.64	4.43	14.8	1.74022	5' UTR	NC_006091.5	13330746	13385658	54913	14	+	ncbi_422341	XM_025150254.1	172	CAPN6	calpain-6	-	-	-	-	GO:0005819//spindle;GO:0044444//cytoplasmic part	GO:0004197//cysteine-type endopeptidase activity;GO:0015631//tubulin binding	GO:0019538//protein metabolic process;GO:0033043//regulation of organelle organization
NC_006089.5-46828445-46829323	NC_006089.5	46828445	46829323	2.01e-14	1.07e-12	125	135	92	81	291	150	350	323	3.85	6.21	5.27	4.78	12.78	16.28	16.15	12.91	5.03	14.53	1.5304	Distal Intergenic	NC_006089.5	46739306	46799057	59752	7	-	ncbi_420740	XM_418838.5	-29827	EEPD1	endonuclease/exonuclease/phosphatase family domain-containing protein 1	-	-	-	-	-	-	-
NC_006088.5-114076178-114076688	NC_006088.5	114076178	114076688	2.01e-14	1.07e-12	62	22	27	29	143	53	143	149	3.29	1.74	2.66	2.95	10.81	9.9	11.36	10.25	2.66	10.58	1.99184	Intron (XM_015302017.2/ncbi_418577, intron 6 of 7)	NC_006088.5	114074132	114163592	89461	8	-	ncbi_418577	XM_015302017.2	87159	TSPAN7	tetraspanin-7	-	-	-	-	GO:0031224//intrinsic component of membrane	-	-
NC_006091.5-58192151-58192552	NC_006091.5	58192151	58192552	2.04e-14	1.08e-12	65	32	33	25	119	70	191	151	4.39	3.22	4.14	3.23	11.44	16.63	19.3	13.21	3.75	15.15	2.01436	Distal Intergenic	NC_006091.5	58154372	58188641	34270	8	-	ncbi_422698	XM_015276335.2	-3710	MCUB	calcium uniporter regulatory subunit MCUb, mitochondrial isoform X1	-	-	-	-	GO:0031304//intrinsic component of mitochondrial inner membrane;GO:0034703//cation channel complex	GO:0005246//calcium channel regulator activity	GO:0006816//calcium ion transport;GO:0006874//cellular calcium ion homeostasis
NC_006089.5-116904423-116905314	NC_006089.5	116904423	116905314	2.06e-14	1.09e-12	93	74	50	42	198	73	183	253	2.82	3.35	2.82	2.44	8.57	7.81	8.32	9.96	2.86	8.67	1.60002	Distal Intergenic	NC_006089.5	116923842	117007144	83303	19	-	ncbi_395718	XM_025147997.1	102276	EYA1	eyes absent homolog 1 isoform X1	-	-	-	-	-	-	-
NC_006090.5-46663679-46664047	NC_006090.5	46663679	46664047	2.09e-14	1.11e-12	32	22	12	28	107	54	126	114	2.35	2.41	1.64	3.94	11.21	13.98	13.87	10.87	2.58	12.48	2.27418	Distal Intergenic	NC_006090.5	46642159	46659252	17094	3	-	ncbi_421612	XM_015284289.2	-4611	FBXO30	F-box only protein 30	-	-	-	-	-	GO:0046914//transition metal ion binding	GO:0032446//protein modification by small protein conjugation
NC_006097.5-4747082-4747556	NC_006097.5	4747082	4747556	2.19e-14	1.15e-12	63	34	27	42	171	79	176	130	3.6	2.9	2.86	4.59	13.91	15.88	15.05	9.62	3.49	13.62	1.96443	Exon (XM_025154114.1/ncbi_415374, exon 38 of 57)	NC_006097.5	4706287	4800259	93973	57	-	ncbi_415374	XM_025154114.1	52940	TLN2	talin-2	Cellular Processes;Environmental Information Processing;Organismal Systems	Cellular community - eukaryotes;Signal transduction;Immune system	ko04510//Focal adhesion;ko04015//Rap1 signaling pathway;ko04611//Platelet activation	K06271;K06271;K06271	GO:0005913//cell-cell adherens junction;GO:0005924//cell-substrate adherens junction;GO:0043232//intracellular non-membrane-bounded organelle	GO:0003779//actin binding;GO:0005102//receptor binding;GO:0005198//structural molecule activity	GO:0007010//cytoskeleton organization;GO:0022610//biological adhesion
NC_006092.5-29594269-29594769	NC_006092.5	29594269	29594769	2.33e-14	1.22e-12	46	24	25	15	126	55	116	112	2.49	1.94	2.51	1.55	9.72	10.48	9.4	7.86	2.12	9.37	2.14398	Distal Intergenic	NC_006092.5	29607647	29631286	23640	4	+	ncbi_769140	XM_015287560.1	-13128	BMF	bcl-2-modifying factor isoform X1	-	-	-	-	GO:0015629//actin cytoskeleton	-	GO:0009967//positive regulation of signal transduction;GO:0010822//positive regulation of mitochondrion organization;GO:0032461//positive regulation of protein oligomerization;GO:0043066//negative regulation of apoptotic process
NC_006101.5-13476516-13476984	NC_006101.5	13476516	13476984	2.38e-14	1.25e-12	58	69	28	31	171	66	213	188	3.35	5.95	3.01	3.43	14.09	13.44	18.44	14.1	3.94	15.02	1.93062	Intron (XM_015294698.1/ncbi_769473, intron 4 of 28)	NC_006101.5	13471939	13496296	24358	29	+	ncbi_769473	XM_015294698.1	4811	CFAP70	cilia- and flagella-associated protein 70 isoform X1	-	-	-	-	-	-	-
NC_006089.5-690600-691183	NC_006089.5	690600	691183	2.41e-14	1.26e-12	85	68	47	49	179	79	176	224	3.94	4.71	4.05	4.35	11.84	12.91	12.23	13.48	4.26	12.62	1.56679	Intron (XM_025147396.1/ncbi_101751764, intron 1 of 4)	NC_006089.5	418149	1005680	587532	5	+	ncbi_101751764	XM_025147396.1	272742	GIMAP8L1	GTPase IMAP family member 8 isoform X1	-	-	-	-	-	-	-
NC_006089.5-129090431-129090918	NC_006089.5	129090431	129090918	2.43e-14	1.26e-12	154	97	79	65	252	102	269	290	8.56	8.04	8.15	6.91	19.95	19.96	22.38	20.9	7.92	20.8	1.39301	Distal Intergenic	NC_006089.5	129084825	129086932	2108	2	+	ncbi_112529930	XM_025148065.1	5849	LOC112529930	uncharacterized protein LOC112529930	-	-	-	-	GO:0043231//intracellular membrane-bounded organelle	-	-
NC_006100.5-1756206-1756837	NC_006100.5	1756206	1756837	2.44e-14	1.27e-12	89	60	42	35	174	95	181	174	3.82	3.84	3.35	2.87	10.63	14.34	11.62	9.68	3.47	11.57	1.73738	Distal Intergenic	NC_006100.5	1732562	1739129	6568	1	-	ncbi_107054474	XM_015293548.2	-17392	LOC107054474	uncharacterized protein LOC107054474	-	-	-	-	-	-	-
NC_006088.5-195847178-195847549	NC_006088.5	195847178	195847549	2.44e-14	1.27e-12	15	24	12	9	112	47	73	100	1.09	2.61	1.63	1.26	11.64	12.07	7.97	9.46	1.65	10.29	2.64071	Intron (XM_001233128.5/ncbi_419052, intron 1 of 13)	NC_006088.5	195813191	195850986	37796	14	-	ncbi_419052	XM_001233128.5	3623	PGM2L1	glucose 1,6-bisphosphate synthase	Metabolism	Carbohydrate metabolism	ko00500//Starch and sucrose metabolism	K11809	-	GO:0016301//kinase activity;GO:0016866//intramolecular transferase activity	GO:0006796//phosphate-containing compound metabolic process
NC_006094.5-22662812-22663195	NC_006094.5	22662812	22663195	2.6e-14	1.34e-12	17	17	7	11	82	38	69	100	1.2	1.79	0.92	1.49	8.26	9.45	7.3	9.16	1.35	8.54	2.66128	Distal Intergenic	NC_006094.5	22605540	22646145	40606	32	+	ncbi_396439	NM_205455.1	57463	TNS1	tensin	-	-	-	-	-	-	-
NC_006108.5-4254713-4255034	NC_006108.5	4254713	4255034	2.61e-14	1.35e-12	20	11	17	10	93	42	70	101	1.69	1.38	2.66	1.61	11.17	12.47	8.84	11.04	1.83	10.88	2.57176	Intron (XM_015297005.2/ncbi_419460, intron 5 of 19)	NC_006108.5	4241333	4307232	65900	20	+	ncbi_419460	XM_015297005.2	13540	SPEN	msx2-interacting protein isoform X1	-	-	-	-	-	-	-
NC_006095.5-22354630-22354986	NC_006095.5	22354630	22354986	2.75e-14	1.41e-12	49	31	15	17	129	68	123	106	3.72	3.52	2.12	2.47	13.97	18.2	14	10.45	2.96	14.16	2.25815	Distal Intergenic	NC_006095.5	22337802	22339512	1711	12	+	ncbi_395795	NM_204952.1	17006	FOXD2	forkhead box protein D2	-	-	-	-	-	-	-
NC_006094.5-22226903-22227526	NC_006094.5	22226903	22227526	2.76e-14	1.41e-12	82	78	69	58	224	99	308	220	3.56	5.06	5.57	4.82	13.86	15.14	20.03	12.39	4.75	15.36	1.69318	Intron (XM_015289856.2/ncbi_425722, intron 6 of 13)	NC_006094.5	22223873	22232129	8257	14	+	ncbi_425722	XM_015289856.2	3341	ATG9A	autophagy-related protein 9A isoform X1	Cellular Processes;Cellular Processes;Cellular Processes	Transport and catabolism;Transport and catabolism;Transport and catabolism	ko04140//Autophagy - animal;ko04137//Mitophagy - animal;ko04136//Autophagy - other eukaryotes	K17907;K17907;K17907	GO:0005768//endosome;GO:0005773//vacuole;GO:0031984//organelle subcompartment	-	GO:0006914//autophagy;GO:0006952//defense response;GO:0007033//vacuole organization;GO:0033365//protein localization to organelle;GO:0044712//single-organism catabolic process;GO:0044763//single-organism cellular process
NC_006101.5-13290437-13290927	NC_006101.5	13290437	13290927	2.77e-14	1.42e-12	72	66	46	64	201	91	196	214	3.98	5.44	4.72	6.77	15.82	17.69	16.21	15.33	5.23	16.26	1.63644	Intron (XM_025155249.1/ncbi_100858336, intron 13 of 30)	NC_006101.5	13247622	13331766	84145	31	+	ncbi_100858336	XM_025155249.1	43060	C16orf71	uncharacterized protein C16orf71 homolog isoform X1	-	-	-	-	-	-	-
NC_006089.5-22588822-22589151	NC_006089.5	22588822	22589151	2.8e-14	1.43e-12	41	20	11	9	103	51	97	109	3.37	2.46	1.68	1.42	12.07	14.77	11.95	11.63	2.23	12.61	2.49945	Exon (XM_015281958.2/ncbi_420550, exon 6 of 20)	NC_006089.5	22532847	22617417	84571	20	+	ncbi_420550	XM_015281958.2	56139	ANKIB1	ankyrin repeat and IBR domain-containing protein 1 isoform X1	-	-	-	-	-	GO:0043169//cation binding	-
NC_006099.5-6965967-6966624	NC_006099.5	6965967	6966624	2.8e-14	1.43e-12	77	81	55	39	233	94	178	214	3.17	4.98	4.21	3.08	13.67	13.63	10.98	11.43	3.86	12.43	1.68715	Intron (XM_015293427.2/ncbi_415984, intron 2 of 28)	NC_006099.5	6868638	6975398	106761	29	-	ncbi_415984	XM_015293427.2	9103	WNK2	serine/threonine-protein kinase WNK2 isoform X1	-	-	-	-	-	-	-
NC_006088.5-81018409-81019060	NC_006088.5	81018409	81019060	2.84e-14	1.44e-12	46	41	17	28	125	48	153	161	1.91	2.54	1.31	2.23	7.4	7.02	9.52	8.68	2	8.15	2.0268	Distal Intergenic	NC_006088.5	81030193	81054213	24021	23	-	ncbi_396530	NM_205521.1	35479	ATP1A1	sodium/potassium-transporting ATPase subunit alpha-1 precursor	Environmental Information Processing;Environmental Information Processing;Organismal Systems;Organismal Systems;Organismal Systems;Organismal Systems;Organismal Systems;Organismal Systems;Organismal Systems;Organismal Systems;Organismal Systems;Organismal Systems;Organismal Systems;Organismal Systems;Organismal Systems;Organismal Systems;Organismal Systems;Organismal Systems	Signal transduction;Signal transduction;Circulatory system;Endocrine system;Digestive system;Digestive system;Endocrine system;Endocrine system;Digestive system;Digestive system;Digestive system;Circulatory system;Endocrine system;Excretory system;Digestive system;Digestive system;Excretory system;Excretory system	ko04024//cAMP signaling pathway;ko04022//cGMP - PKG signaling pathway;ko04261//Adrenergic signaling in cardiomyocytes;ko04919//Thyroid hormone signaling pathway;ko04972//Pancreatic secretion;ko04974//Protein digestion and absorption;ko04925//Aldosterone synthesis and secretion;ko04911//Insulin secretion;ko04971//Gastric acid secretion;ko04970//Salivary secretion;ko04976//Bile secretion;ko04260//C…	K01539;K01539;K01539;K01539;K01539;K01539;K01539;K01539;K01539;K01539;K01539;K01539;K01539;K01539;K01539;K01539;K01539;K01539	GO:0031224//intrinsic component of membrane;GO:0031988//membrane-bounded vesicle;GO:0032991//macromolecular complex;GO:0044459//plasma membrane part	GO:0005496//steroid binding;GO:0005515//protein binding;GO:0008556//potassium-transporting ATPase activity;GO:0032550//purine ribonucleoside binding;GO:0042578//phosphoric ester hydrolase activity;GO:0043169//cation binding	GO:0006796//phosphate-containing compound metabolic process;GO:0006875//cellular metal ion homeostasis;GO:0006941//striated muscle contraction;GO:0008016//regulation of heart contraction;GO:0031944//negative regulation of glucocorticoid metabolic process;GO:0032870//cellular response to hormone stimulus;GO:0071436//sodium ion export;GO:0071805//potassium ion transmembrane transport
NC_006089.5-79224203-79224764	NC_006089.5	79224203	79224764	2.86e-14	1.45e-12	71	47	37	34	149	66	199	158	3.42	3.38	3.31	3.14	10.24	11.21	14.37	9.88	3.31	11.43	1.78792	Intron (XM_003640781.4/ncbi_100857376, intron 2 of 2)	NC_006089.5	79217885	79235238	17354	3	-	ncbi_100857376	XM_003640781.4	10755	C5orf49	uncharacterized protein C5orf49 homolog	-	-	-	-	-	-	-
NC_006100.5-13810341-13811119	NC_006100.5	13810341	13811119	2.87e-14	1.45e-12	132	97	73	63	271	89	358	278	4.59	5.04	4.72	4.2	13.43	10.9	18.65	12.54	4.64	13.88	1.58081	Promoter (1-2kb)	NC_006100.5	13796876	13809102	12227	3	-	ncbi_770421	XM_025155014.1	-1628	SYNPO	synaptopodin isoform X2	Cellular Processes	Cellular community - eukaryotes	ko04530//Tight junction	K21112	-	-	-
NC_006090.5-86919502-86920180	NC_006090.5	86919502	86920180	2.89e-14	1.46e-12	40	20	33	26	149	77	110	128	1.6	1.19	2.45	1.99	8.47	10.82	6.57	6.63	1.81	8.12	2.16549	Intron (XM_004940460.3/ncbi_421884, intron 4 of 96)	NC_006090.5	86843525	87137875	294351	97	+	ncbi_421884	XM_004940460.3	76316	DST	dystonin isoform X1	-	-	-	-	-	-	-
NC_006092.5-52383260-52383942	NC_006092.5	52383260	52383942	3.03e-14	1.52e-12	78	63	35	38	170	94	240	158	3.09	3.73	2.58	2.89	9.61	13.13	14.26	8.13	3.07	11.28	1.87746	Distal Intergenic	NC_006092.5	52299543	52360993	61451	25	-	ncbi_776138	XM_004936419.2	-22608	JAG2	protein jagged-2 isoform X1	Organismal Systems;Environmental Information Processing	Immune system;Signal transduction	ko04658//Th1 and Th2 cell differentiation;ko04330//Notch signaling pathway	K21635;K21635	GO:0016021//integral component of membrane	GO:0005102//receptor binding;GO:0046872//metal ion binding	GO:0002009//morphogenesis of an epithelium;GO:0003008//system process;GO:0007166//cell surface receptor signaling pathway;GO:0008283//cell proliferation;GO:0033077//T cell differentiation in thymus;GO:0048232//male gamete generation;GO:0060021//palate development;GO:0060120//inner ear receptor cell fate commitment
NC_006107.5-10512074-10512455	NC_006107.5	10512074	10512455	3.1e-14	1.55e-12	60	64	29	45	183	84	209	161	4.26	6.78	3.83	6.12	18.52	21.01	22.23	14.83	5.25	19.15	1.86695	Intron (NM_205450.2/ncbi_396434, intron 1 of 5)	NC_006107.5	10510924	10512722	1799	6	-	ncbi_396434	NM_205450.2	458	TNNC2	troponin C, skeletal muscle	Environmental Information Processing	Signal transduction	ko04020//Calcium signaling pathway	K12042	GO:0043234//protein complex	GO:0008092//cytoskeletal protein binding;GO:0046872//metal ion binding	GO:0006941//striated muscle contraction
NC_006114.5-6840553-6841182	NC_006114.5	6840553	6841182	3.11e-14	1.55e-12	115	82	75	56	271	96	272	216	4.95	5.27	5.99	4.61	16.61	14.54	17.52	12.05	5.21	15.18	1.54282	Promoter (1-2kb)	NC_006114.5	6842377	6843134	758	1	+	ncbi_112530398	XM_025144191.1	-1510	LOC112530398	uncharacterized protein LOC112530398	-	-	-	-	-	-	-
NC_006093.5-24312918-24313448	NC_006093.5	24312918	24313448	3.14e-14	1.56e-12	92	46	39	36	181	55	230	207	4.7	3.51	3.7	3.52	13.17	9.89	17.58	13.71	3.86	13.59	1.81587	Intron (XM_004942244.3/ncbi_423867, intron 1 of 3)	NC_006093.5	24289588	24339659	50072	4	+	ncbi_423867	XM_004942244.3	23595	WBP1L	WW domain binding protein 1-like isoform X1	-	-	-	-	-	-	-
NC_006088.5-62172303-62172665	NC_006088.5	62172303	62172665	3.18e-14	1.58e-12	20	17	10	17	124	58	51	143	1.49	1.9	1.39	2.43	13.21	15.27	5.71	13.86	1.8	12.01	2.73817	Intron (XM_015285901.2/ncbi_418172, intron 2 of 3)	NC_006088.5	62166914	62186554	19641	4	+	ncbi_418172	XM_015285901.2	5570	BPGM	bisphosphoglycerate mutase isoform X1	Metabolism;Metabolism;Metabolism	Global and overview maps;Carbohydrate metabolism;Amino acid metabolism	ko01100//Metabolic pathways;ko00010//Glycolysis / Gluconeogenesis;ko00260//Glycine, serine and threonine metabolism	K01837;K01837;K01837	GO:0031988//membrane-bounded vesicle	GO:0016868//intramolecular transferase activity, phosphotransferases	GO:0006090//pyruvate metabolic process
NC_006090.5-20087668-20088136	NC_006090.5	20087668	20088136	3.21e-14	1.59e-12	28	13	21	8	85	39	164	108	1.62	1.12	2.26	0.89	7	7.94	14.2	8.1	1.47	9.31	2.66296	Distal Intergenic	NC_006090.5	20312967	20429547	116581	6	+	ncbi_421357	NM_001007081.1	-225065	ESRRG	estrogen-related receptor gamma	-	-	-	-	GO:0043231//intracellular membrane-bounded organelle	GO:0000981//RNA polymerase II transcription factor activity, sequence-specific DNA binding;GO:0003677//DNA binding;GO:0008289//lipid binding;GO:0038023//signaling receptor activity;GO:0046914//transition metal ion binding	GO:0006357//regulation of transcription from RNA polymerase II promoter;GO:0009755//hormone-mediated signaling pathway
NC_006092.5-2115519-2116088	NC_006092.5	2115519	2116088	3.26e-14	1.61e-12	37	20	16	33	143	51	112	129	1.76	1.42	1.41	3	9.69	8.54	7.98	7.96	1.9	8.54	2.16824	Promoter (<=1kb)	NC_006092.5	2116008	2264101	148094	40	+	ncbi_422977	XM_015286246.2	-205	NAV2	neuron navigator 2 isoform X1	-	-	-	-	GO:0005578//proteinaceous extracellular matrix;GO:0043231//intracellular membrane-bounded organelle	GO:0005539//glycosaminoglycan binding;GO:0032550//purine ribonucleoside binding	GO:0007606//sensory perception of chemical stimulus;GO:0007610//behavior;GO:0021545//cranial nerve development;GO:0050954//sensory perception of mechanical stimulus
NC_006090.5-9818769-9819500	NC_006090.5	9818769	9819500	3.35e-14	1.66e-12	107	84	76	50	249	124	191	264	3.96	4.64	5.23	3.54	13.13	16.16	10.59	12.67	4.34	13.14	1.5982	Intron (XM_015278098.2/ncbi_421282, intron 3 of 24)	NC_006090.5	9788422	9983657	195236	25	+	ncbi_421282	XM_015278098.2	30712	EHBP1	EH domain-binding protein 1 isoform X1	-	-	-	-	-	-	-
NC_006099.5-6747868-6748358	NC_006099.5	6747868	6748358	3.37e-14	1.66e-12	55	44	40	47	163	70	160	176	3.04	3.63	4.1	4.97	12.83	13.61	13.23	12.61	3.93	13.07	1.73366	Intron (XM_015293435.2/ncbi_415981, intron 1 of 21)	NC_006099.5	6697161	6760036	62876	22	-	ncbi_415981	XM_015293435.2	11923	PHF2	lysine-specific demethylase PHF2 isoform X1	-	-	-	-	-	-	-
NC_006088.5-11219925-11220455	NC_006088.5	11219925	11220455	3.4e-14	1.67e-12	104	64	56	47	176	78	222	236	5.31	4.88	5.31	4.59	12.8	14.02	16.97	15.63	5.02	14.86	1.56567	Intron (XM_015300792.2/ncbi_374090, intron 2 of 17)	NC_006088.5	11192352	11314333	121982	18	+	ncbi_374090	XM_015300792.2	27838	SEMA3C	semaphorin-3C isoform X1	-	-	-	-	GO:0031988//membrane-bounded vesicle;GO:0044421//extracellular region part	GO:0005102//receptor binding;GO:0060089//molecular transducer activity	GO:0003208//cardiac ventricle morphogenesis;GO:0009952//anterior/posterior pattern specification;GO:0014706//striated muscle tissue development;GO:0035295//tube development;GO:0048646//anatomical structure formation involved in morphogenesis;GO:0048771//tissue remodeling;GO:0060600//dichotomous subdivision of an epithelial terminal unit;GO:0097485//neuron projection guidance
NC_006105.5-6469221-6469894	NC_006105.5	6469221	6469894	3.41e-14	1.67e-12	104	70	48	57	186	98	255	205	4.18	4.2	3.58	4.39	10.66	13.87	15.35	10.69	4.09	12.64	1.62782	Distal Intergenic	NC_006105.5	6386953	6403555	16603	11	+	ncbi_427808	XM_025141766.1	82604	RAB11FIP4	rab11 family-interacting protein 4 isoform X2	Cellular Processes	Transport and catabolism	ko04144//Endocytosis	K12485	GO:0010008//endosome membrane;GO:0016023//cytoplasmic, membrane-bounded vesicle;GO:0032155//cell division site part;GO:0044421//extracellular region part	GO:0017016//Ras GTPase binding;GO:0046872//metal ion binding;GO:0046983//protein dimerization activity	-
NC_006102.5-5284695-5284952	NC_006102.5	5284695	5284952	3.47e-14	1.69e-12	24	13	10	8	68	41	77	105	2.53	2.04	1.96	1.61	10.2	15.2	12.14	14.34	2.04	12.97	2.66854	Intron (XM_025155656.1/ncbi_416824, intron 3 of 3)	NC_006102.5	5282073	5288605	6533	4	+	ncbi_416824	XM_025155656.1	2750	RILPL2	RILP-like protein 2	-	-	-	-	-	-	-
NC_006106.5-6233918-6234293	NC_006106.5	6233918	6234293	3.53e-14	1.72e-12	46	21	26	21	115	47	118	135	3.32	2.26	3.48	2.9	11.82	11.94	12.75	12.63	2.99	12.29	2.03927	Promoter (1-2kb)	NC_006106.5	6226738	6232339	5602	11	-	ncbi_100857679	XM_015296099.2	-1766	CORO6	coronin-6 isoform X1	-	-	-	-	-	-	-
NC_006101.5-14594720-14595070	NC_006101.5	14594720	14595070	3.57e-14	1.74e-12	44	32	29	30	121	62	154	127	3.4	3.69	4.16	4.44	13.33	16.88	17.83	12.73	3.92	15.19	1.9542	Distal Intergenic	NC_006101.5	14605290	14621716	16427	17	+	ncbi_416749	XM_415043.6	-10395	CCNF	cyclin-F	-	-	-	-	-	-	-
NC_006095.5-3942846-3943480	NC_006095.5	3942846	3943480	3.58e-14	1.74e-12	78	65	36	55	198	89	191	180	3.33	4.14	2.85	4.49	12.04	13.37	12.21	9.96	3.7	11.89	1.68415	Distal Intergenic	NC_006095.5	3955419	3958244	2826	5	-	ncbi_378912	NM_204395.2	15081	RGS2	regulator of G-protein signaling 2	-	-	-	-	-	-	-
NC_006104.5-7017762-7018089	NC_006104.5	7017762	7018089	3.6e-14	1.74e-12	26	19	14	8	85	36	88	113	2.15	2.35	2.15	1.27	10.02	10.49	10.9	12.13	1.98	10.88	2.45811	Intron (XM_015279536.2/ncbi_772069, intron 2 of 3)	NC_006104.5	7014891	7021689	6799	4	+	ncbi_772069	XM_015279536.2	3034	SPACA9	sperm acrosome-associated protein 9 isoform X1	-	-	-	-	-	-	-
NC_006114.5-7199848-7200447	NC_006114.5	7199848	7200447	3.6e-14	1.74e-12	117	76	49	48	224	94	215	200	5.28	5.12	4.11	4.15	14.42	14.95	14.54	11.72	4.67	13.91	1.57463	Intron (XM_015299559.2/ncbi_771898, intron 1 of 7)	NC_006114.5	7198354	7210406	12053	8	+	ncbi_771898	XM_015299559.2	1793	WIPF2	WAS/WASL-interacting protein family member 2 isoform X1	Cellular Processes	Transport and catabolism	ko04144//Endocytosis	K19475	-	-	-
NC_006088.5-79081648-79082153	NC_006088.5	79081648	79082153	3.79e-14	1.82e-12	51	44	31	29	136	66	264	142	2.73	3.52	3.09	2.98	10.38	12.45	21.18	9.87	3.08	13.47	2.12875	Intron (NM_205406.2/ncbi_396371, intron 3 of 8)	NC_006088.5	79075430	79099953	24524	9	+	ncbi_396371	NM_205406.2	6470	YBX3	Y-box-binding protein 3	Cellular Processes	Cellular community - eukaryotes	ko04530//Tight junction	K06099	-	-	-
NC_006093.5-15520021-15520718	NC_006093.5	15520021	15520718	3.85e-14	1.85e-12	103	74	61	54	180	80	295	319	4	4.29	4.4	4.01	9.96	10.94	17.15	16.06	4.17	13.53	1.69804	Distal Intergenic	NC_006093.5	15420507	15423265	2759	2	-	ncbi_112532693	XM_025151909.1	-97104	LOC112532693	uncharacterized protein LOC112532693	-	-	-	-	-	-	-
NC_006090.5-30600308-30601135	NC_006090.5	30600308	30601135	3.95e-14	1.89e-12	108	98	80	65	229	104	279	275	3.53	4.79	4.86	4.07	10.68	11.98	13.67	11.67	4.31	12	1.47727	Distal Intergenic	NC_006090.5	30521784	30549881	28098	3	+	ncbi_101750125	XM_025149280.1	78937	LOC101750125	uncharacterized protein LOC101750125	-	-	-	-	-	-	-
NC_006096.5-18123380-18123963	NC_006096.5	18123380	18123963	4e-14	1.91e-12	42	41	26	27	138	65	103	166	1.95	2.84	2.24	2.4	9.13	10.62	7.16	9.99	2.36	9.22	1.96598	Intron (XM_025153399.1/ncbi_426284, intron 7 of 22)	NC_006096.5	17895996	18186649	290654	23	+	ncbi_426284	XM_025153399.1	227675	TBL1XR1	F-box-like/WD repeat-containing protein TBL1XR1 isoform X1	Environmental Information Processing;Environmental Information Processing	Signal transduction;Signal transduction	ko04310//Wnt signaling pathway;ko04013//MAPK signaling pathway - fly	K04508;K04508	GO:0005819//spindle;GO:0043231//intracellular membrane-bounded organelle;GO:0043234//protein complex	GO:0000975//regulatory region DNA binding;GO:0003712//transcription cofactor activity;GO:0005515//protein binding	GO:0006357//regulation of transcription from RNA polymerase II promoter;GO:0006511//ubiquitin-dependent protein catabolic process;GO:0016055//Wnt signaling pathway
NC_006097.5-13472839-13473181	NC_006097.5	13472839	13473181	4.04e-14	1.93e-12	22	16	8	9	67	31	103	109	1.74	1.89	1.18	1.36	7.55	8.64	12.2	11.18	1.54	9.89	2.68304	Promoter (1-2kb)	NC_006097.5	13474537	13481834	7298	10	+	ncbi_415494	NM_001277110.1	-1527	MFGE8	lactadherin isoform 1 precursor	-	-	-	-	GO:0019898//extrinsic component of membrane;GO:0031988//membrane-bounded vesicle;GO:0044421//extracellular region part;GO:0044459//plasma membrane part	GO:0005102//receptor binding;GO:0005543//phospholipid binding;GO:0046872//metal ion binding	GO:0010324//membrane invagination;GO:0043277//apoptotic cell clearance;GO:0045807//positive regulation of endocytosis
NC_006107.5-10048413-10048782	NC_006107.5	10048413	10048782	4.08e-14	1.94e-12	72	47	27	24	141	74	144	161	5.28	5.14	3.68	3.37	14.73	19.11	15.81	15.31	4.37	16.24	1.89385	Distal Intergenic	NC_006107.5	10051629	10058646	7018	12	+	ncbi_396356	NM_205392.1	-3032	MYLK2	myosin light chain kinase 2, skeletal/cardiac muscle	Cellular Processes;Cellular Processes;Environmental Information Processing;Organismal Systems;Environmental Information Processing;Environmental Information Processing;Organismal Systems;Organismal Systems;Organismal Systems	Cell motility;Cellular community - eukaryotes;Signal transduction;Endocrine system;Signal transduction;Signal transduction;Immune system;Circulatory system;Digestive system	ko04810//Regulation of actin cytoskeleton;ko04510//Focal adhesion;ko04020//Calcium signaling pathway;ko04921//Oxytocin signaling pathway;ko04022//cGMP - PKG signaling pathway;ko04371//Apelin signaling pathway;ko04611//Platelet activation;ko04270//Vascular smooth muscle contraction;ko04971//Gastric acid secretion	K00907;K00907;K00907;K00907;K00907;K00907;K00907;K00907;K00907	GO:0043231//intracellular membrane-bounded organelle	GO:0016301//kinase activity;GO:0032550//purine ribonucleoside binding	GO:0006468//protein phosphorylation;GO:0006937//regulation of muscle contraction;GO:0007268//synaptic transmission;GO:0010467//gene expression;GO:0035914//skeletal muscle cell differentiation;GO:0060415//muscle tissue morphogenesis
NC_006092.5-44046257-44046723	NC_006092.5	44046257	44046723	4.08e-14	1.94e-12	44	45	26	24	106	67	148	168	2.55	3.9	2.8	2.67	8.77	13.7	12.87	12.65	2.98	12	2.00965	Distal Intergenic	NC_006092.5	44012816	44040441	27626	13	-	ncbi_423404	XM_025151004.1	-6049	NRDE2	protein NRDE2 homolog isoform X1	-	-	-	-	-	-	-
NC_006102.5-10009642-10010249	NC_006102.5	10009642	10010249	4.19e-14	1.98e-12	87	89	50	49	185	84	262	263	3.88	5.92	4.14	4.18	11.75	13.18	17.49	15.21	4.53	14.41	1.66949	Promoter (1-2kb)	NC_006102.5	10005536	10008560	3025	3	-	ncbi_416988	XM_004934409.3	-1385	HSPB8	heat shock protein beta-8	-	-	-	-	GO:0043231//intracellular membrane-bounded organelle	GO:0005515//protein binding	-
NC_006092.5-576206-577006	NC_006092.5	576206	577006	4.21e-14	1.99e-12	105	83	53	84	263	132	199	289	3.55	4.19	3.33	5.44	12.68	15.72	10.08	12.68	4.13	12.79	1.6308	Intron (XM_015286286.2/ncbi_769410, intron 1 of 34)	NC_006092.5	575067	594647	19581	35	+	ncbi_769410	XM_015286286.2	1539	SPTB	spectrin beta chain, erythrocytic isoform X1	-	-	-	-	GO:0016020//membrane;GO:0032991//macromolecular complex;GO:0044430//cytoskeletal part	GO:0003779//actin binding;GO:0005198//structural molecule activity;GO:0008289//lipid binding;GO:0046983//protein dimerization activity	GO:0006778//porphyrin-containing compound metabolic process;GO:0044802//single-organism membrane organization;GO:0048534//hematopoietic or lymphoid organ development
NC_006110.5-5623172-5623550	NC_006110.5	5623172	5623550	4.22e-14	1.99e-12	53	37	38	31	149	50	140	178	3.79	3.95	5.05	4.25	15.2	12.6	15.01	16.53	4.26	14.83	1.79959	Intron (XM_015297906.2/ncbi_419674, intron 2 of 15)	NC_006110.5	5615266	5628126	12861	16	-	ncbi_419674	XM_015297906.2	4765	PABPC4	polyadenylate-binding protein 4	Genetic Information Processing;Genetic Information Processing;Genetic Information Processing	Translation;Translation;Folding, sorting and degradation	ko03013//RNA transport;ko03015//mRNA surveillance pathway;ko03018//RNA degradation	K13126;K13126;K13126	-	-	-
NC_006090.5-3251037-3251723	NC_006090.5	3251037	3251723	4.23e-14	1.99e-12	63	35	17	27	134	51	150	154	2.48	2.06	1.25	2.04	7.53	7.08	8.86	7.88	1.96	7.84	2	Intron (NM_001199450.1/ncbi_421230, intron 3 of 11)	NC_006090.5	3236158	3265532	29375	12	+	ncbi_421230	NM_001199450.1	15222	ZC3H6	zinc finger CCCH domain-containing protein 6	-	-	-	-	-	-	-
NC_006090.5-105411792-105412134	NC_006090.5	105411792	105412134	4.6e-14	2.16e-12	28	16	18	14	109	47	73	109	2.22	1.89	2.65	2.12	12.29	13.09	8.65	11.18	2.22	11.3	2.34769	Intron (XM_420019.6/ncbi_422012, intron 4 of 22)	NC_006090.5	105388767	105420287	31521	23	-	ncbi_422012	XM_420019.6	8324	EFR3B	protein EFR3 homolog B isoform X4	-	-	-	-	-	-	-
NC_006091.5-60090946-60091294	NC_006091.5	60090946	60091294	4.7e-14	2.2e-12	57	32	29	18	147	53	142	124	4.43	3.71	4.19	2.68	16.29	14.51	16.53	12.5	3.75	14.96	1.99615	Distal Intergenic	NC_006091.5	60099110	60122299	23190	8	+	ncbi_425211	XM_015285443.2	-7990	DAPP1	dual adapter for phosphotyrosine and 3-phosphotyrosine and 3-phosphoinositide	-	-	-	-	GO:0019898//extrinsic component of membrane	GO:0019207//kinase regulator activity;GO:1902936//phosphatidylinositol bisphosphate binding	GO:0043550//regulation of lipid kinase activity
NC_006101.5-4528608-4529187	NC_006101.5	4528608	4529187	4.75e-14	2.22e-12	116	68	49	48	184	96	240	208	5.42	4.74	4.25	4.29	12.25	15.8	16.8	12.61	4.67	14.37	1.62157	Intron (XM_004945156.3/ncbi_416482, intron 3 of 29)	NC_006101.5	4486436	4534130	47695	30	-	ncbi_416482	XM_004945156.3	5233	TNRC18	LOW QUALITY PROTEIN: trinucleotide repeat-containing gene 18 protein	-	-	-	-	GO:0043231//intracellular membrane-bounded organelle	-	-
NC_006096.5-2844808-2845414	NC_006096.5	2844808	2845414	4.79e-14	2.23e-12	59	33	36	21	125	63	217	144	2.63	2.2	2.99	1.8	7.95	9.9	14.51	8.34	2.41	10.18	2.07863	Intron (XM_422589.4/ncbi_424768, intron 2 of 5)	NC_006096.5	2842808	2861738	18931	6	+	ncbi_424768	XM_422589.4	2303	CLDN15	claudin-19 isoform X1	Cellular Processes;Environmental Information Processing;Organismal Systems	Cellular community - eukaryotes;Signaling molecules and interaction;Immune system	ko04530//Tight junction;ko04514//Cell adhesion molecules (CAMs);ko04670//Leukocyte transendothelial migration	K06087;K06087;K06087	GO:0031224//intrinsic component of membrane;GO:0043296//apical junction complex	-	-
NC_006097.5-2039217-2039627	NC_006097.5	2039217	2039627	4.8e-14	2.23e-12	34	40	19	29	146	53	144	123	2.24	3.94	2.33	3.66	13.73	12.32	14.23	10.53	3.04	12.7	2.06269	Intron (XM_015278795.2/ncbi_396456, intron 8 of 10)	NC_006097.5	2035711	2052967	17257	11	-	ncbi_396456	XM_015278795.2	13545	PKM	pyruvate kinase PKM isoform X2	Metabolism;Metabolism;Metabolism;Organismal Systems;Metabolism;Metabolism;Metabolism	Global and overview maps;Nucleotide metabolism;Global and overview maps;Endocrine system;Global and overview maps;Carbohydrate metabolism;Carbohydrate metabolism	ko01100//Metabolic pathways;ko00230//Purine metabolism;ko01200//Carbon metabolism;ko04922//Glucagon signaling pathway;ko01230//Biosynthesis of amino acids;ko00010//Glycolysis / Gluconeogenesis;ko00620//Pyruvate metabolism	K00873;K00873;K00873;K00873;K00873;K00873;K00873	-	-	-
NC_006100.5-9331029-9331897	NC_006100.5	9331029	9331897	4.85e-14	2.24e-12	141	87	88	54	255	92	287	309	4.4	4.05	5.1	3.22	11.33	10.1	13.4	12.49	4.19	11.83	1.49743	3' UTR	NC_006100.5	9303786	9331833	28048	22	+	ncbi_426627	XM_025154907.1	27677	SH3TC2	LOW QUALITY PROTEIN: SH3 domain and tetratricopeptide repeat-containing protein 2	-	-	-	-	-	-	-
NC_006088.5-69134569-69135077	NC_006088.5	69134569	69135077	4.98e-14	2.3e-12	97	69	40	58	189	109	201	203	5.17	5.49	3.96	5.92	14.35	20.44	16.03	14.02	5.13	16.21	1.65985	Promoter (<=1kb)	NC_006088.5	69135007	69174984	39978	13	+	ncbi_418235	XM_004938030.3	-184	PARVB	beta-parvin isoform X1	Cellular Processes	Cellular community - eukaryotes	ko04510//Focal adhesion	K06275	GO:0005924//cell-substrate adherens junction;GO:0031252//cell leading edge	-	GO:0007163//establishment or maintenance of cell polarity;GO:0022610//biological adhesion;GO:0030031//cell projection assembly;GO:0030036//actin cytoskeleton organization
NC_006088.5-77940533-77941668	NC_006088.5	77940533	77941668	5.1e-14	2.35e-12	130	86	70	88	257	150	219	320	3.1	3.06	3.1	4.02	8.73	12.59	7.82	9.89	3.32	9.76	1.5557	Intron (NM_205451.1/ncbi_396435, intron 1 of 6)	NC_006088.5	77940690	77943689	3000	7	+	ncbi_396435	NM_205451.1	410	TPI1	triosephosphate isomerase	Metabolism;Metabolism;Metabolism;Metabolism;Metabolism;Metabolism	Global and overview maps;Global and overview maps;Carbohydrate metabolism;Global and overview maps;Carbohydrate metabolism;Carbohydrate metabolism	ko01100//Metabolic pathways;ko01200//Carbon metabolism;ko00562//Inositol phosphate metabolism;ko01230//Biosynthesis of amino acids;ko00010//Glycolysis / Gluconeogenesis;ko00051//Fructose and mannose metabolism	K01803;K01803;K01803;K01803;K01803;K01803	GO:0031988//membrane-bounded vesicle;GO:0043231//intracellular membrane-bounded organelle;GO:0044421//extracellular region part;GO:0044444//cytoplasmic part	GO:0016861//intramolecular oxidoreductase activity, interconverting aldoses and ketoses	GO:0006006//glucose metabolic process;GO:0006081//cellular aldehyde metabolic process;GO:0006090//pyruvate metabolic process;GO:0006739//NADP metabolic process;GO:0044707//single-multicellular organism process
NC_006101.5-5099399-5099867	NC_006101.5	5099399	5099867	5.26e-14	2.42e-12	48	34	35	27	149	57	158	123	2.78	2.93	3.76	2.99	12.28	11.6	13.68	9.22	3.12	11.7	1.90689	Intron (XM_025155358.1/ncbi_416502, intron 13 of 22)	NC_006101.5	5062584	5120894	58311	23	+	ncbi_416502	XM_025155358.1	37049	MPRIP	myosin phosphatase Rho-interacting protein isoform X1	-	-	-	-	-	-	-
NC_006105.5-6820136-6820531	NC_006105.5	6820136	6820531	5.29e-14	2.43e-12	39	52	26	30	182	76	112	168	2.67	5.32	3.31	3.93	17.77	18.33	11.49	14.93	3.81	15.63	2.03646	Intron (XM_025141751.1/ncbi_417415, intron 1 of 11)	NC_006105.5	6790383	6820954	30572	12	-	ncbi_417415	XM_025141751.1	621	TEX2	testis-expressed protein 2 isoform X1	-	-	-	-	GO:0031224//intrinsic component of membrane	-	-
NC_006104.5-9251302-9251912	NC_006104.5	9251302	9251912	5.3e-14	2.43e-12	107	59	57	48	183	95	187	217	4.75	3.91	4.7	4.08	11.57	14.84	12.42	12.48	4.36	12.83	1.55712	5' UTR	NC_006104.5	9198089	9251698	53610	18	-	ncbi_417105	XM_015279412.2	91	STRBP	spermatid perinuclear RNA-binding protein isoform X1	-	-	-	-	GO:0005856//cytoskeleton;GO:0043231//intracellular membrane-bounded organelle	GO:0003723//RNA binding	GO:0007281//germ cell development;GO:0009612//response to mechanical stimulus;GO:0048232//male gamete generation
NC_006127.5-25580506-25581112	NC_006127.5	25580506	25581112	5.48e-14	2.5e-12	43	39	21	20	111	55	134	132	1.92	2.6	1.74	1.71	7.06	8.65	8.96	7.64	1.99	8.08	2.02159	Intron (XM_424802.6/ncbi_427215, intron 1 of 10)	NC_006127.5	25516345	25583258	66914	11	-	ncbi_427215	XM_424802.6	2449	PGM5	phosphoglucomutase-like protein 5	-	-	-	-	-	-	-
NC_006091.5-88440920-88441357	NC_006091.5	88440920	88441357	5.56e-14	2.54e-12	67	53	33	34	133	66	160	196	4.15	4.9	3.8	4.03	11.74	14.39	14.84	15.74	4.22	14.18	1.74854	Intron (XM_015286036.2/ncbi_422934, intron 1 of 7)	NC_006091.5	88401186	88446681	45496	8	-	ncbi_422934	XM_015286036.2	5543	SMOX	spermine oxidase isoform X1	Metabolism;Metabolism	Amino acid metabolism;Metabolism of other amino acids	ko00330//Arginine and proline metabolism;ko00410//beta-Alanine metabolism	K12259;K12259	-	GO:0016647//oxidoreductase activity, acting on the CH-NH group of donors, oxygen as acceptor	GO:0006595//polyamine metabolic process;GO:0044710//single-organism metabolic process
NC_006106.5-3620989-3621544	NC_006106.5	3620989	3621544	5.6e-14	2.55e-12	38	49	28	23	141	62	164	133	1.85	3.57	2.54	2.15	9.8	10.64	11.97	8.41	2.53	10.21	2.01277	Intron (XM_015295675.2/ncbi_395930, intron 1 of 16)	NC_006106.5	3592946	3636552	43607	17	-	ncbi_395930	XM_015295675.2	15286	RABEP1	rab GTPase-binding effector protein 1	Cellular Processes	Transport and catabolism	ko04144//Endocytosis	K12480	GO:0016023//cytoplasmic, membrane-bounded vesicle	GO:0005102//receptor binding;GO:0046983//protein dimerization activity	GO:0016192//vesicle-mediated transport;GO:0043087//regulation of GTPase activity
NC_006097.5-5031521-5032159	NC_006097.5	5031521	5032159	5.62e-14	2.55e-12	65	41	40	43	157	65	160	167	2.76	2.6	3.15	3.49	9.49	9.71	10.16	9.19	3	9.64	1.68407	Distal Intergenic	NC_006097.5	5137494	5492385	354892	12	+	ncbi_415377	XM_015278887.2	-105654	RORA	nuclear receptor ROR-alpha isoform X1	Organismal Systems;Organismal Systems	Immune system;Environmental adaptation	ko04659//Th17 cell differentiation;ko04710//Circadian rhythm	K08532;K08532	GO:0043231//intracellular membrane-bounded organelle	GO:0000981//RNA polymerase II transcription factor activity, sequence-specific DNA binding;GO:0001221//transcription cofactor binding;GO:0003677//DNA binding;GO:0032934//sterol binding;GO:0038023//signaling receptor activity;GO:0046914//transition metal ion binding	GO:0001666//response to hypoxia;GO:0001819//positive regulation of cytokine production;GO:0002694//regulation of leukocyte activation;GO:0006357//regulation of transcription from RNA polymerase II promoter;GO:0009150//purine ribonucleotide metabolic process;GO:0009755//hormone-mediated signaling pathway;GO:0010675//regulation of cellular carbohydrate metabolic process;GO:0019216//regulation of li…
NC_006105.5-6993987-6994603	NC_006105.5	6993987	6994603	5.72e-14	2.59e-12	48	46	40	28	153	71	122	176	2.11	3.02	3.26	2.35	9.58	10.98	8.03	10.03	2.69	9.66	1.84442	Downstream (1-2kb)	NC_006105.5	6987394	6993617	6224	5	+	ncbi_417421	XM_015279975.2	6901	C18H17orf58	UPF0450 protein C17orf58 homolog	-	-	-	-	-	-	-
NC_006106.5-3463234-3463652	NC_006106.5	3463234	3463652	5.74e-14	2.59e-12	43	34	37	28	158	63	110	155	2.78	3.29	4.45	3.47	14.58	14.36	10.66	13.01	3.5	13.15	1.90964	Intron (XM_015295662.2/ncbi_395190, intron 3 of 14)	NC_006106.5	3459851	3470606	10756	15	+	ncbi_395190	XM_015295662.2	3592	P2RX1	P2X purinoceptor 1 isoform X1	Environmental Information Processing;Environmental Information Processing;Organismal Systems	Signaling molecules and interaction;Signal transduction;Immune system	ko04080//Neuroactive ligand-receptor interaction;ko04020//Calcium signaling pathway;ko04611//Platelet activation	K05215;K05215;K05215	GO:0031224//intrinsic component of membrane;GO:0044462//external encapsulating structure part;GO:0097060//synaptic membrane	GO:0005216//ion channel activity;GO:0032550//purine ribonucleoside binding	GO:0001775//cell activation;GO:0002442//serotonin secretion involved in inflammatory response;GO:0006672//ceramide metabolic process;GO:0006940//regulation of smooth muscle contraction;GO:0007620//copulation;GO:0010959//regulation of metal ion transport;GO:0035587//purinergic receptor signaling pathway;GO:0043280//positive regulation of cysteine-type endopeptidase activity involved in apoptotic p…
NC_006097.5-3986246-3986763	NC_006097.5	3986246	3986763	6.09e-14	2.74e-12	21	17	14	7	119	78	42	144	1.1	1.33	1.36	0.7	8.88	14.37	3.29	9.77	1.12	9.08	3.01919	Intron (XM_015279019.2/ncbi_415356, intron 1 of 12)	NC_006097.5	3950815	3988862	38048	13	-	ncbi_415356	XM_015279019.2	2358	UBE2Q2	ubiquitin-conjugating enzyme E2 Q2 isoform X1	Genetic Information Processing	Folding, sorting and degradation	ko04120//Ubiquitin mediated proteolysis	K10582	-	-	-
NC_006104.5-638697-639095	NC_006104.5	638697	639095	6.34e-14	2.85e-12	25	20	25	26	107	51	179	115	1.7	2.03	3.16	3.38	10.37	12.21	18.22	10.14	2.57	12.73	2.30839	5' UTR	NC_006104.5	636506	647766	11261	7	+	ncbi_417298	XM_025141453.1	2390	FCN2	ficolin-2 isoform X1	-	-	-	-	-	-	-
NC_006093.5-13258389-13258836	NC_006093.5	13258389	13258836	6.42e-14	2.88e-12	93	64	42	54	180	106	211	184	5.63	5.78	4.72	6.26	15.53	22.59	19.13	14.45	5.6	17.93	1.67888	Intron (XM_015288282.2/ncbi_423724, intron 4 of 22)	NC_006093.5	13110616	13435924	325309	23	-	ncbi_423724	XM_015288282.2	177312	ZMIZ1	zinc finger MIZ domain-containing protein 1 isoform X1	-	-	-	-	-	GO:0046914//transition metal ion binding	GO:0006357//regulation of transcription from RNA polymerase II promoter;GO:0007028//cytoplasm organization;GO:0007568//aging;GO:0008284//positive regulation of cell proliferation;GO:0009887//organ morphogenesis;GO:0040007//growth;GO:0048514//blood vessel morphogenesis
NC_006089.5-15452636-15453018	NC_006089.5	15452636	15453018	6.46e-14	2.89e-12	47	26	18	23	113	46	125	123	3.33	2.75	2.37	3.12	11.41	11.47	13.26	11.3	2.89	11.86	2.03696	Intron (XM_015282071.2/ncbi_420481, intron 1 of 19)	NC_006089.5	15436766	15580424	143659	20	+	ncbi_420481	XM_015282071.2	16061	MPP7	MAGUK p55 subfamily member 7 isoform X1	-	-	-	-	GO:0043234//protein complex;GO:0043296//apical junction complex;GO:0070161//anchoring junction	GO:0046983//protein dimerization activity	GO:0007043//cell-cell junction assembly;GO:1902414//protein localization to cell junction
NC_006089.5-148656569-148656903	NC_006089.5	148656569	148656903	6.48e-14	2.89e-12	41	40	15	36	130	52	154	173	3.32	4.84	2.26	5.58	15.01	14.83	18.68	18.18	4	16.67	2.05918	Downstream (<1kb)	NC_006089.5	148652440	148654580	2141	1	-	ncbi_395881	NM_205025.1	-2156	MAFA	transcription factor MafA	-	-	-	-	GO:0043231//intracellular membrane-bounded organelle	GO:0001071//nucleic acid binding transcription factor activity;GO:0003677//DNA binding	GO:0006357//regulation of transcription from RNA polymerase II promoter;GO:0009306//protein secretion;GO:0009746//response to hexose;GO:0019932//second-messenger-mediated signaling
NC_006094.5-27786740-27787238	NC_006094.5	27786740	27787238	6.75e-14	3.01e-12	48	42	53	38	155	81	176	182	2.61	3.41	5.35	3.95	12	15.5	14.32	12.83	3.83	13.66	1.83454	Intron (XM_015289984.2/ncbi_424253, intron 35 of 35)	NC_006094.5	27415199	27806257	391059	36	+	ncbi_424253	XM_015289984.2	371790	KALRN	kalirin isoform X1	-	-	-	-	-	-	-
NC_006088.5-169094945-169095353	NC_006088.5	169094945	169095353	7.05e-14	3.13e-12	49	29	27	28	133	54	104	154	3.25	2.87	3.33	3.56	12.57	12.61	10.33	13.25	3.25	12.19	1.90719	Distal Intergenic	NC_006088.5	169085321	169089246	3926	6	-	ncbi_396363	NM_205398.1	-5903	TPT1	translationally-controlled tumor protein homolog	-	-	-	-	GO:0005770//late endosome;GO:0031981//nuclear lumen;GO:0031988//membrane-bounded vesicle;GO:0043234//protein complex;GO:0044421//extracellular region part	GO:0003723//RNA binding;GO:0005515//protein binding;GO:0046872//metal ion binding	GO:0007398//ectoderm development;GO:0044707//single-multicellular organism process;GO:0051707//response to other organism;GO:1902229//regulation of intrinsic apoptotic signaling pathway in response to DNA damage
NC_006090.5-34756904-34757502	NC_006090.5	34756904	34757502	7.11e-14	3.15e-12	110	83	53	69	196	94	246	256	4.98	5.61	4.45	5.98	12.64	14.98	16.67	15.02	5.25	14.83	1.49813	Intron (XM_015283992.2/ncbi_421491, intron 1 of 6)	NC_006090.5	34734717	34757654	22938	7	-	ncbi_421491	XM_015283992.2	451	EFCAB2	dynein regulatory complex protein 8	-	-	-	-	-	-	-
NC_006092.5-17170062-17171005	NC_006092.5	17170062	17171005	7.17e-14	3.17e-12	142	91	65	76	211	119	293	281	4.07	3.9	3.46	4.18	8.63	12.02	12.59	10.46	3.9	10.92	1.48543	5' UTR	NC_006092.5	17170175	17171985	1811	1	+	ncbi_112532487	XM_025150980.1	358	LOC112532487	uncharacterized protein LOC112532487	-	-	-	-	-	-	-
NC_006098.5-1326057-1326338	NC_006098.5	1326057	1326338	7.33e-14	3.24e-12	10	16	4	14	82	47	60	116	0.96	2.3	0.72	2.58	11.25	15.94	8.65	14.49	1.64	12.58	2.93936	Intron (XM_015279197.1/ncbi_100859373, intron 1 of 21)	NC_006098.5	1245675	1326949	81275	22	-	ncbi_100859373	XM_015279197.1	752	PLEKHG4	puratrophin-1 isoform X1	-	-	-	-	-	-	-
NC_006097.5-9149391-9150079	NC_006097.5	9149391	9150079	8.49e-14	3.74e-12	150	119	98	101	282	127	401	352	5.9	6.99	7.16	7.61	15.8	17.59	23.62	17.95	6.92	18.74	1.43728	Promoter (1-2kb)	NC_006097.5	9151682	9176493	24812	12	+	ncbi_415416	XM_015291899.2	-1947	FAM214A	protein FAM214A isoform X2	-	-	-	-	-	-	-
NC_006091.5-45747424-45748000	NC_006091.5	45747424	45748000	8.55e-14	3.75e-12	55	26	26	29	114	60	168	130	2.58	1.82	2.27	2.61	7.63	9.92	11.82	7.92	2.32	9.32	2.00621	Intron (XM_004941098.3/ncbi_422590, intron 19 of 20)	NC_006091.5	45743233	45780312	37080	21	-	ncbi_422590	XM_004941098.3	32600	AFF1	AF4/FMR2 family member 1 isoform X1	-	-	-	-	GO:0043231//intracellular membrane-bounded organelle;GO:0043234//protein complex	-	GO:0006355//regulation of transcription, DNA-templated
NC_006110.5-5384077-5384547	NC_006110.5	5384077	5384547	8.56e-14	3.75e-12	53	39	37	25	114	55	172	187	3.05	3.35	3.96	2.76	9.35	11.15	14.83	13.96	3.28	12.32	1.90924	Intron (XM_015297850.2/ncbi_419664, intron 3 of 3)	NC_006110.5	5383551	5388408	4858	4	-	ncbi_419664	XM_015297850.2	4096	SYNC	syncoilin isoform X1	-	-	-	-	GO:0005886//plasma membrane;GO:0031674//I band;GO:0043234//protein complex;GO:0045202//synapse	-	GO:0044763//single-organism cellular process
NC_006091.5-60487531-60487881	NC_006091.5	60487531	60487881	8.96e-14	3.92e-12	18	33	10	19	114	44	113	124	1.39	3.81	1.44	2.81	12.56	11.98	13.08	12.43	2.36	12.51	2.40622	Intron (XM_025149952.1/ncbi_395113, intron 1 of 12)	NC_006091.5	60300378	60490510	190133	13	-	ncbi_395113	XM_025149952.1	2804	PPP3CA	serine/threonine-protein phosphatase 2B catalytic subunit alpha isoform isoform X1	Environmental Information Processing;Environmental Information Processing;Organismal Systems;Environmental Information Processing;Cellular Processes;Environmental Information Processing;Organismal Systems;Organismal Systems;Organismal Systems;Organismal Systems;Cellular Processes;Organismal Systems;Organismal Systems;Organismal Systems;Organismal Systems;Organismal Systems;Organismal Systems;Orga…	Signal transduction;Signal transduction;Endocrine system;Signal transduction;Cell growth and death;Signal transduction;Development;Nervous system;Immune system;Nervous system;Cell growth and death;Immune system;Development;Immune system;Endocrine system;Immune system;Immune system;Immune system;Signal transduction;Nervous system;Endocrine system	ko04010//MAPK signaling pathway;ko04020//Calcium signaling pathway;ko04921//Oxytocin signaling pathway;ko04022//cGMP - PKG signaling pathway;ko04218//Cellular senescence;ko04310//Wnt signaling pathway;ko04360//Axon guidance;ko04728//Dopaminergic synapse;ko04660//T cell receptor signaling pathway;ko04724//Glutamatergic synapse;ko04114//Oocyte meiosis;ko04659//Th17 cell differentiation;ko04380//Ost…	K04348;K04348;K04348;K04348;K04348;K04348;K04348;K04348;K04348;K04348;K04348;K04348;K04348;K04348;K04348;K04348;K04348;K04348;K04348;K04348;K04348	GO:0008287//protein serine/threonine phosphatase complex;GO:0031674//I band;GO:0043231//intracellular membrane-bounded organelle	GO:0004723//calcium-dependent protein serine/threonine phosphatase activity;GO:0005515//protein binding	GO:0006357//regulation of transcription from RNA polymerase II promoter;GO:0006464//cellular protein modification process;GO:0006796//phosphate-containing compound metabolic process;GO:0006886//intracellular protein transport;GO:0006950//response to stress;GO:0007268//synaptic transmission;GO:0010038//response to metal ion;GO:0010613//positive regulation of cardiac muscle hypertrophy;GO:0014733//…
NC_006097.5-17426632-17427117	NC_006097.5	17426632	17427117	9e-14	3.93e-12	68	38	39	39	134	78	163	164	3.79	3.16	4.04	4.17	10.65	15.32	13.62	11.87	3.79	12.86	1.76262	Distal Intergenic	NC_006097.5	17440376	17518520	78145	12	+	ncbi_395670	XM_015292072.2	-13502	MEF2A	myocyte-specific enhancer factor 2A isoform X1	Environmental Information Processing;Environmental Information Processing;Organismal Systems;Environmental Information Processing	Signal transduction;Signal transduction;Endocrine system;Signal transduction	ko04022//cGMP - PKG signaling pathway;ko04371//Apelin signaling pathway;ko04928//Parathyroid hormone synthesis, secretion and action;ko04013//MAPK signaling pathway - fly	K09260;K09260;K09260;K09260	-	-	-
NC_006095.5-27611674-27612164	NC_006095.5	27611674	27612164	9.59e-14	4.17e-12	18	22	17	13	80	42	179	99	0.99	1.81	1.74	1.37	6.3	8.17	14.8	7.09	1.48	9.09	2.61868	Intron (NM_205273.1/ncbi_396210, intron 10 of 10)	NC_006095.5	27396885	27628797	231913	11	+	ncbi_396210	NM_205273.1	215034	NFIA	nuclear factor 1 A-type	-	-	-	-	-	-	-
NC_006089.5-47994338-47994742	NC_006089.5	47994338	47994742	9.6e-14	4.17e-12	32	10	16	14	78	44	120	101	2.14	1	1.99	1.8	7.44	10.38	12.04	8.77	1.73	9.66	2.48125	Promoter (1-2kb)	NC_006089.5	47986039	47993206	7168	6	-	ncbi_420748	XM_025147549.1	-1334	LOC420748	uncharacterized protein LOC420748	-	-	-	-	-	-	-
NC_006090.5-26849940-26850398	NC_006090.5	26849940	26850398	9.64e-14	4.18e-12	32	29	21	9	124	50	113	97	1.89	2.56	2.3	1.02	10.44	10.4	10	7.43	1.94	9.57	2.30246	Intron (NM_204461.1/ncbi_395114, intron 2 of 4)	NC_006090.5	26838990	26854605	15616	5	+	ncbi_395114	NM_204461.1	11179	RHOQ	rho-related GTP-binding protein RhoQ	Organismal Systems	Endocrine system	ko04910//Insulin signaling pathway	K07194	GO:0000139//Golgi membrane;GO:0015629//actin cytoskeleton;GO:0031988//membrane-bounded vesicle;GO:0098589//membrane region	GO:0017111//nucleoside-triphosphatase activity;GO:0019904//protein domain specific binding;GO:0032550//purine ribonucleoside binding	GO:0006357//regulation of transcription from RNA polymerase II promoter;GO:0007169//transmembrane receptor protein tyrosine kinase signaling pathway;GO:0010828//positive regulation of glucose transport;GO:0010829//negative regulation of glucose transport;GO:0022604//regulation of cell morphogenesis;GO:0030036//actin cytoskeleton organization;GO:0031346//positive regulation of cell projection orga…
NC_006089.5-148654304-148654906	NC_006089.5	148654304	148654906	9.84e-14	4.26e-12	173	111	108	94	300	118	298	356	7.78	7.45	9.02	8.09	19.22	18.68	20.06	20.75	8.09	19.68	1.28252	Promoter (<=1kb)	NC_006089.5	148652440	148654580	2141	1	-	ncbi_395881	NM_205025.1	-25	MAFA	transcription factor MafA	-	-	-	-	GO:0043231//intracellular membrane-bounded organelle	GO:0001071//nucleic acid binding transcription factor activity;GO:0003677//DNA binding	GO:0006357//regulation of transcription from RNA polymerase II promoter;GO:0009306//protein secretion;GO:0009746//response to hexose;GO:0019932//second-messenger-mediated signaling
NC_006098.5-17609948-17610284	NC_006098.5	17609948	17610284	9.88e-14	4.26e-12	48	45	18	18	147	65	110	139	3.87	5.41	2.69	2.78	16.87	18.43	13.27	14.52	3.69	15.77	2.09549	Promoter (<=1kb)	NC_006098.5	17604914	17609996	5083	6	-	ncbi_768665	XM_015292638.2	-120	DUSP22AL	uncharacterized protein DUSP22AL isoform X1	-	-	-	-	-	-	-
NC_006088.5-131832654-131833080	NC_006088.5	131832654	131833080	9.9e-14	4.26e-12	45	29	10	16	98	60	130	115	2.86	2.75	1.18	1.95	8.87	13.42	12.37	9.47	2.18	11.03	2.33903	Intron (XM_015277711.2/ncbi_418682, intron 5 of 92)	NC_006088.5	131806220	131911397	105178	93	+	ncbi_418682	XM_015277711.2	26647	HERC2	E3 ubiquitin-protein ligase HERC2 isoform X1	Genetic Information Processing	Folding, sorting and degradation	ko04120//Ubiquitin mediated proteolysis	K10595	GO:0019866//organelle inner membrane;GO:0043231//intracellular membrane-bounded organelle	GO:0003824//catalytic activity;GO:0032182//ubiquitin-like protein binding;GO:0044389//ubiquitin-like protein ligase binding;GO:0046906//tetrapyrrole binding;GO:0046914//transition metal ion binding	GO:0006259//DNA metabolic process;GO:0032446//protein modification by small protein conjugation;GO:0033554//cellular response to stress;GO:0048232//male gamete generation
NC_006089.5-22651487-22652109	NC_006089.5	22651487	22652109	1.02e-13	4.38e-12	52	26	23	29	162	52	174	105	2.26	1.69	1.86	2.42	10.04	7.97	11.34	5.92	2.06	8.82	2.09813	5' UTR	NC_006089.5	22633136	22652583	19448	13	-	ncbi_420553	XM_015281947.2	785	ACCSL	1-aminocyclopropane-1-carboxylate synthase-like protein 1 isoform X1	-	-	-	-	-	GO:0043168//anion binding	GO:0008152//metabolic process
NC_006108.5-6788696-6789060	NC_006108.5	6788696	6789060	1.04e-13	4.48e-12	12	6	10	7	64	29	68	78	0.89	0.67	1.38	1	6.78	7.59	7.57	7.52	0.98	7.37	2.91081	Intron (XM_004947545.3/ncbi_425541, intron 4 of 9)	NC_006108.5	6780145	6803469	23325	10	+	ncbi_425541	XM_004947545.3	8733	DDI2	regulatory solute carrier protein family 1 member 1 isoform X1	-	-	-	-	-	-	-
NC_006091.5-4969405-4969855	NC_006091.5	4969405	4969855	1.08e-13	4.62e-12	67	38	44	38	161	72	179	145	4.03	3.41	4.91	4.37	13.8	15.24	16.12	11.31	4.18	14.12	1.75616	Distal Intergenic	NC_006091.5	4747075	4962390	215316	6	-	ncbi_414831	XM_015278206.2	-7240	FGF13	fibroblast growth factor 13 isoform X1	-	-	-	-	GO:0015630//microtubule cytoskeleton;GO:0016020//membrane;GO:0043005//neuron projection;GO:0043231//intracellular membrane-bounded organelle;GO:0044291//cell-cell contact zone;GO:0044444//cytoplasmic part	GO:0005102//receptor binding;GO:0015631//tubulin binding;GO:0016247//channel regulator activity;GO:0019887//protein kinase regulator activity	GO:0001934//positive regulation of protein phosphorylation;GO:0007009//plasma membrane organization;GO:0007611//learning or memory;GO:0012501//programmed cell death;GO:0021543//pallium development;GO:0022029//telencephalon cell migration;GO:0030010//establishment of cell polarity;GO:0030308//negative regulation of cell growth;GO:0031111//negative regulation of microtubule polymerization or depoly…
NC_006088.5-49518593-49518960	NC_006088.5	49518593	49518960	1.1e-13	4.69e-12	38	20	21	13	106	52	96	103	2.8	2.2	2.88	1.84	11.14	13.5	10.6	9.85	2.43	11.27	2.21346	Downstream (1-2kb)	NC_006088.5	49511855	49516275	4421	7	-	ncbi_417984	XM_003640375.4	-2501	CCDC134	coiled-coil domain-containing protein 134 isoform X1	-	-	-	-	-	-	-
NC_006088.5-54687265-54687935	NC_006088.5	54687265	54687935	1.14e-13	4.85e-12	79	33	27	28	123	71	183	160	3.19	1.99	2.03	2.17	7.08	10.1	11.07	8.38	2.34	9.16	1.96884	Intron (NM_001277383.2/ncbi_418085, intron 6 of 9)	NC_006088.5	54677179	54693103	15925	10	+	ncbi_418085	NM_001277383.2	10421	GLT8D2	glycosyltransferase 8 domain-containing protein 2 precursor	-	-	-	-	-	GO:0016740//transferase activity	-
NC_006110.5-3742900-3743234	NC_006110.5	3742900	3743234	1.2e-13	5.09e-12	15	7	5	7	121	42	33	89	1.22	0.85	0.75	1.09	13.97	11.98	4	9.35	0.98	9.83	3.32634	Distal Intergenic	NC_006110.5	3747348	3768385	21038	8	+	ncbi_428219	XM_025143113.1	-4281	EPHA10	ephrin type-A receptor 10 isoform X1	-	-	-	-	-	-	-
NC_006100.5-9256354-9256894	NC_006100.5	9256354	9256894	1.22e-13	5.19e-12	86	51	37	52	179	95	137	238	4.31	3.81	3.44	4.99	12.78	16.76	10.28	15.47	4.14	13.82	1.73906	Intron (XM_015293699.2/ncbi_427621, intron 1 of 19)	NC_006100.5	9243312	9261707	18396	20	-	ncbi_427621	XM_015293699.2	5083	AFAP1L1	LOW QUALITY PROTEIN: actin filament-associated protein 1-like 1	-	-	-	-	GO:0016020//membrane;GO:0044424//intracellular part	-	-
NC_006108.5-568347-568682	NC_006108.5	568347	568682	1.23e-13	5.22e-12	22	27	20	13	133	36	106	104	1.78	3.26	3	2.01	15.31	10.24	12.82	10.89	2.51	12.32	2.29524	Intron (XM_015296993.2/ncbi_428175, intron 3 of 4)	NC_006108.5	563188	572492	9305	5	+	ncbi_428175	XM_015296993.2	5326	KLHL21	kelch-like protein 21 isoform X1	-	-	-	-	GO:0005876//spindle microtubule;GO:0031461//cullin-RING ubiquitin ligase complex	-	GO:0000910//cytokinesis;GO:0032446//protein modification by small protein conjugation;GO:0034629//cellular protein complex localization
NC_006093.5-15737108-15737573	NC_006093.5	15737108	15737573	1.24e-13	5.22e-12	50	34	37	38	133	67	139	160	2.91	2.95	4	4.23	11.03	13.73	12.11	12.08	3.52	12.24	1.79796	5' UTR	NC_006093.5	15732758	15747069	14312	3	+	ncbi_100857573	XM_003641535.3	4582	DUSP13L	dual specificity protein phosphatase 13-like	-	-	-	-	-	-	-
NC_006098.5-1261799-1262091	NC_006098.5	1261799	1262091	1.27e-13	5.36e-12	21	12	5	7	72	50	53	100	1.95	1.66	0.86	1.24	9.51	16.31	7.35	12.02	1.43	11.3	2.98224	Intron (XM_004944100.3/ncbi_100859373, intron 13 of 21)	NC_006098.5	1245675	1311670	65996	22	-	ncbi_100859373	XM_004944100.3	49725	PLEKHG4	puratrophin-1 isoform X1	-	-	-	-	-	-	-
NC_006089.5-6739760-6740046	NC_006089.5	6739760	6740046	1.27e-13	5.36e-12	15	4	1	5	82	40	34	98	1.42	0.56	0.18	0.91	11.06	13.33	4.82	12.03	0.77	10.31	3.74304	Intron (XM_025148298.1/ncbi_420437, intron 3 of 59)	NC_006089.5	6620024	6783679	163656	60	-	ncbi_420437	XM_025148298.1	43776	KMT2C	histone-lysine N-methyltransferase 2C isoform X1	Metabolism	Amino acid metabolism	ko00310//Lysine degradation	K09188	GO:0034708//methyltransferase complex;GO:0043231//intracellular membrane-bounded organelle	GO:0003723//RNA binding;GO:0018024//histone-lysine N-methyltransferase activity;GO:0046914//transition metal ion binding	GO:0010468//regulation of gene expression;GO:0034968//histone lysine methylation
NC_006091.5-12944006-12944290	NC_006091.5	12944006	12944290	1.3e-13	5.45e-12	7	10	7	15	87	49	89	61	0.67	1.42	1.24	2.74	11.81	16.44	12.7	7.54	1.52	12.12	2.99525	Intron (NM_204985.2/ncbi_395833, intron 8 of 12)	NC_006091.5	12925824	12949330	23507	13	+	ncbi_395833	NM_204985.2	18324	PGK1	phosphoglycerate kinase	Metabolism;Metabolism;Environmental Information Processing;Metabolism;Metabolism	Global and overview maps;Global and overview maps;Signal transduction;Global and overview maps;Carbohydrate metabolism	ko01100//Metabolic pathways;ko01200//Carbon metabolism;ko04066//HIF-1 signaling pathway;ko01230//Biosynthesis of amino acids;ko00010//Glycolysis / Gluconeogenesis	K00927;K00927;K00927;K00927;K00927	-	GO:0016772//transferase activity, transferring phosphorus-containing groups;GO:0032550//purine ribonucleoside binding	GO:0006090//pyruvate metabolic process;GO:0006796//phosphate-containing compound metabolic process
NC_006089.5-108482723-108483432	NC_006089.5	108482723	108483432	1.31e-13	5.46e-12	61	35	27	28	130	54	140	140	2.33	1.99	1.91	2.05	7.07	7.26	8	6.93	2.07	7.31	1.82024	Distal Intergenic	NC_006089.5	108494837	108497336	2500	4	+	ncbi_425711	NM_001302199.1	-11760	C2H8ORF22	pancreatic progenitor cell differentiation and proliferation factor-like protein	-	-	-	-	-	-	GO:0048869//cellular developmental process
NC_006101.5-15110179-15110672	NC_006101.5	15110179	15110672	1.31e-13	5.46e-12	65	63	33	40	150	65	194	192	3.57	5.16	3.36	4.2	11.73	12.56	15.95	13.67	4.07	13.48	1.72772	Intron (XM_025155369.1/ncbi_426995, intron 27 of 28)	NC_006101.5	15104262	15157795	53534	29	-	ncbi_426995	XM_025155369.1	47370	C14H16orf62	UPF0505 protein C16orf62 homolog isoform X1	-	-	-	-	-	-	-
NC_006106.5-5480944-5481856	NC_006106.5	5480944	5481856	1.32e-13	5.47e-12	189	106	84	62	268	118	293	339	5.61	4.69	4.63	3.52	11.33	12.33	13.02	13.04	4.61	12.43	1.43099	Promoter (1-2kb)	NC_006106.5	5451297	5480182	28886	14	-	ncbi_417557	XM_415803.6	-1218	SLC43A2	large neutral amino acids transporter small subunit 4 isoform X1	-	-	-	-	GO:0031224//intrinsic component of membrane	GO:0015171//amino acid transmembrane transporter activity	GO:0003333//amino acid transmembrane transport
NC_006092.5-56552633-56553148	NC_006092.5	56552633	56553148	1.32e-13	5.47e-12	115	76	38	55	206	82	191	275	6.04	5.96	3.71	5.53	15.42	15.17	15.03	18.74	5.31	16.09	1.59938	Downstream (2-3kb)	NC_006092.5	56530543	56547351	16809	6	+	ncbi_396146	NM_205223.1	22347	GCH1	GTP cyclohydrolase 1	Metabolism;Metabolism	Global and overview maps;Metabolism of cofactors and vitamins	ko01100//Metabolic pathways;ko00790//Folate biosynthesis	K01495;K01495	GO:0031090//organelle membrane;GO:0031981//nuclear lumen;GO:0031982//vesicle;GO:0032991//macromolecular complex;GO:0044444//cytoplasmic part	GO:0003933//GTP cyclohydrolase activity;GO:0032550//purine ribonucleoside binding;GO:0046914//transition metal ion binding;GO:0046983//protein dimerization activity;GO:0048037//cofactor binding	GO:0002237//response to molecule of bacterial origin;GO:0008217//regulation of blood pressure;GO:0009396//folic acid-containing compound biosynthetic process;GO:0032770//positive regulation of monooxygenase activity;GO:0033555//multicellular organismal response to stress;GO:0034097//response to cytokine;GO:0042417//dopamine metabolic process;GO:0050880//regulation of blood vessel size;GO:0050905/…
NC_006100.5-14207137-14207545	NC_006100.5	14207137	14207545	1.32e-13	5.47e-12	79	76	45	54	157	104	207	244	5.24	7.52	5.54	6.86	14.84	24.29	20.56	20.99	6.29	20.17	1.68108	Intron (XM_015293931.2/ncbi_416285, intron 10 of 14)	NC_006100.5	14172341	14210777	38437	15	+	ncbi_416285	XM_015293931.2	35000	MGAT4B	alpha-1,3-mannosyl-glycoprotein 4-beta-N-acetylglucosaminyltransferase B isoform X1	Metabolism;Metabolism	Global and overview maps;Glycan biosynthesis and metabolism	ko01100//Metabolic pathways;ko00510//N-Glycan biosynthesis	K00738;K00738	-	GO:0008194//UDP-glycosyltransferase activity	GO:0006486//protein glycosylation
NC_006099.5-2242825-2243161	NC_006099.5	2242825	2243161	1.44e-13	5.95e-12	40	17	17	7	112	38	107	107	3.22	2.04	2.54	1.08	12.85	10.78	12.9	11.18	2.22	11.93	2.42596	Distal Intergenic	NC_006099.5	2264031	2268470	4440	3	-	ncbi_395335	NM_204626.1	25477	CISH	cytokine-inducible SH2-containing protein	Environmental Information Processing;Organismal Systems	Signal transduction;Endocrine system	ko04630//Jak-STAT signaling pathway;ko04917//Prolactin signaling pathway	K04701;K04701	GO:0016020//membrane;GO:0044464//cell part	-	GO:0007186//G-protein coupled receptor signaling pathway;GO:0009968//negative regulation of signal transduction;GO:0032446//protein modification by small protein conjugation;GO:0035556//intracellular signal transduction;GO:0040007//growth
NC_006106.5-6779639-6780163	NC_006106.5	6779639	6780163	1.44e-13	5.95e-12	30	20	24	13	97	43	121	102	1.55	1.54	2.3	1.29	7.14	7.82	9.36	6.83	1.67	7.79	2.22178	Intron (XM_025141893.1/ncbi_395507, intron 5 of 11)	NC_006106.5	6768151	6786815	18665	12	+	ncbi_395507	XM_025141893.1	11750	P2RX5	P2X purinoceptor 5 isoform X1	Environmental Information Processing;Environmental Information Processing	Signaling molecules and interaction;Signal transduction	ko04080//Neuroactive ligand-receptor interaction;ko04020//Calcium signaling pathway	K05219;K05219	-	-	-
NC_006112.4-1953367-1953714	NC_006112.4	1953367	1953714	1.46e-13	6.01e-12	27	13	17	23	94	81	70	171	2.11	1.51	2.46	3.43	10.45	22.24	8.17	17.29	2.38	14.54	2.61099	Exon (XM_025143563.1/ncbi_107051021, exon 6 of 9)	NC_006112.4	1948676	1957255	8580	9	+	ncbi_107051021	XM_025143563.1	4864	TXNIP	LOW QUALITY PROTEIN: thioredoxin-interacting protein	Organismal Systems	Immune system	ko04621//NOD-like receptor signaling pathway	K20910	-	-	-
NC_006088.5-20884713-20885049	NC_006088.5	20884713	20885049	1.53e-13	6.32e-12	21	21	15	19	92	46	83	112	1.69	2.52	2.24	2.93	10.56	13.04	10.01	11.7	2.35	11.33	2.26941	Intron (XM_015275224.2/ncbi_425938, intron 2 of 40)	NC_006088.5	20647433	20898267	250835	41	-	ncbi_425938	XM_015275224.2	13386	PLXNB2	LOW QUALITY PROTEIN: plexin-B2	-	-	-	-	GO:0016021//integral component of membrane;GO:0031988//membrane-bounded vesicle;GO:0044464//cell part	GO:0004888//transmembrane signaling receptor activity	GO:0001764//neuron migration;GO:0007166//cell surface receptor signaling pathway;GO:0007417//central nervous system development;GO:0010770//positive regulation of cell morphogenesis involved in differentiation;GO:0031399//regulation of protein modification process;GO:0061351//neural precursor cell proliferation
NC_006101.5-5335050-5335828	NC_006101.5	5335050	5335828	1.56e-13	6.39e-12	125	73	89	66	248	93	243	282	4.35	3.79	5.75	4.39	12.29	11.39	12.66	12.72	4.57	12.27	1.42487	Intron (NM_001270967.1/ncbi_416509, intron 12 of 14)	NC_006101.5	5319980	5371081	51102	15	-	ncbi_416509	NM_001270967.1	35642	TOM1L2	TOM1-like protein 2 isoform X1	-	-	-	-	GO:0031988//membrane-bounded vesicle	GO:0019900//kinase binding	GO:0007088//regulation of mitotic nuclear division;GO:0015031//protein transport
NC_006115.5-1567591-1568360	NC_006115.5	1567591	1568360	1.57e-13	6.44e-12	70	51	45	42	149	59	181	229	2.46	2.68	2.94	2.83	7.47	7.31	9.54	10.45	2.73	8.69	1.67046	Downstream (<1kb)	NC_006115.5	1561792	1567339	5548	9	+	ncbi_101748881	XM_025144345.1	6183	DAPK3	death-associated protein kinase 3 isoform X1	Cellular Processes	Transport and catabolism	ko04140//Autophagy - animal	K08803	-	-	-
NC_006088.5-176526630-176527041	NC_006088.5	176526630	176527041	1.65e-13	6.77e-12	21	17	18	15	65	72	114	104	1.38	1.67	2.2	1.89	6.1	16.69	11.24	8.88	1.79	10.73	2.58362	Distal Intergenic	NC_006088.5	176492385	176499617	7233	5	+	ncbi_395724	XM_015277667.2	34450	HMGB1	high mobility group protein B1	Cellular Processes;Cellular Processes;Genetic Information Processing	Cell growth and death;Transport and catabolism;Replication and repair	ko04217//Necroptosis;ko04140//Autophagy - animal;ko03410//Base excision repair	K10802;K10802;K10802	-	-	-
NC_006090.5-27111425-27111973	NC_006090.5	27111425	27111973	1.68e-13	6.86e-12	51	34	20	17	119	69	132	108	2.52	2.51	1.83	1.61	8.37	12	9.76	6.92	2.12	9.26	2.12695	Intron (XM_015283703.2/ncbi_421414, intron 11 of 19)	NC_006090.5	27055254	27213476	158223	20	+	ncbi_421414	XM_015283703.2	56445	TTC7A	tetratricopeptide repeat protein 7A isoform X1	-	-	-	-	-	-	GO:0048534//hematopoietic or lymphoid organ development
NC_006106.5-1545372-1545829	NC_006106.5	1545372	1545829	1.72e-13	7e-12	46	49	24	32	128	68	141	150	2.72	4.33	2.64	3.63	10.8	14.18	12.5	11.52	3.33	12.25	1.87919	Intron (XM_015295943.2/ncbi_417481, intron 6 of 18)	NC_006106.5	1511027	2173898	662872	19	-	ncbi_417481	XM_015295943.2	628298	AUTS2	autism susceptibility gene 2 protein isoform X1	-	-	-	-	-	-	-
NC_006094.5-23247143-23247466	NC_006094.5	23247143	23247466	1.77e-13	7.18e-12	24	14	7	25	100	45	94	110	2.01	1.75	1.09	4.01	11.94	13.27	11.79	11.95	2.21	12.24	2.46949	Intron (XM_422069.6/ncbi_424220, intron 1 of 3)	NC_006094.5	23231238	23249160	17923	4	+	ncbi_424220	XM_422069.6	16066	IGFBP5	insulin-like growth factor-binding protein 5	-	-	-	-	-	GO:0005520//insulin-like growth factor binding	GO:0001649//osteoblast differentiation;GO:0006417//regulation of translation;GO:0008285//negative regulation of cell proliferation;GO:0009653//anatomical structure morphogenesis;GO:0009967//positive regulation of signal transduction;GO:0009968//negative regulation of signal transduction;GO:0010675//regulation of cellular carbohydrate metabolic process;GO:0014910//regulation of smooth muscle cell …
NC_006091.5-39024088-39024601	NC_006091.5	39024088	39024601	1.78e-13	7.21e-12	63	21	24	42	154	53	185	166	3.32	1.65	2.35	4.24	11.58	9.84	14.61	11.36	2.89	11.85	2.03575	Intron (XM_025149813.1/ncbi_107051757, intron 3 of 3)	NC_006091.5	38979709	39057070	77362	4	+	ncbi_107051757	XM_025149813.1	44635	LOC107051757	CXXC-type zinc finger protein 4 isoform X1	Environmental Information Processing	Signal transduction	ko04310//Wnt signaling pathway	K03344	GO:0031982//vesicle;GO:0043231//intracellular membrane-bounded organelle;GO:0044444//cytoplasmic part	GO:0019904//protein domain specific binding;GO:0046872//metal ion binding	GO:0007166//cell surface receptor signaling pathway;GO:0009968//negative regulation of signal transduction
NC_006095.5-27618025-27618418	NC_006095.5	27618025	27618418	1.87e-13	7.55e-12	30	15	23	15	73	50	125	123	2.07	1.54	2.94	1.98	7.16	12.12	12.89	10.98	2.13	10.79	2.34077	Intron (NM_205273.1/ncbi_396210, intron 10 of 10)	NC_006095.5	27396885	27628797	231913	11	+	ncbi_396210	NM_205273.1	221336	NFIA	nuclear factor 1 A-type	-	-	-	-	-	-	-
NC_006105.5-7247759-7248254	NC_006105.5	7247759	7248254	1.92e-13	7.76e-12	57	28	37	22	155	58	107	163	3.12	2.28	3.76	2.3	12.07	11.16	8.76	11.56	2.87	10.89	1.92388	Intron (NM_204132.1/ncbi_373924, intron 1 of 3)	NC_006105.5	7237420	7272702	35283	4	-	ncbi_373924	NM_204132.1	24696	CACNG4	voltage-dependent calcium channel gamma-4 subunit	Environmental Information Processing;Organismal Systems;Organismal Systems;Organismal Systems	Signal transduction;Endocrine system;Circulatory system;Circulatory system	ko04010//MAPK signaling pathway;ko04921//Oxytocin signaling pathway;ko04261//Adrenergic signaling in cardiomyocytes;ko04260//Cardiac muscle contraction	K04869;K04869;K04869;K04869	GO:0034704//calcium channel complex	GO:0005262//calcium channel activity	GO:0006816//calcium ion transport;GO:0010469//regulation of receptor activity;GO:0034220//ion transmembrane transport;GO:0050877//neurological system process
NC_006111.5-3813960-3814353	NC_006111.5	3813960	3814353	1.93e-13	7.8e-12	35	39	23	16	115	46	128	132	2.41	4.01	2.94	2.11	11.28	11.15	13.2	11.79	2.87	11.85	2.04576	3' UTR	NC_006111.5	3812750	3815420	2671	2	-	ncbi_100857845	NM_001317737.1	1264	TMEM136-2	transmembrane protein 136 isoform X1	-	-	-	-	GO:0031224//intrinsic component of membrane	-	-
NC_006127.5-71008425-71009224	NC_006127.5	71008425	71009224	1.94e-13	7.82e-12	64	41	23	31	115	68	193	149	2.17	2.07	1.45	2.01	5.55	8.11	9.79	6.54	1.93	7.5	1.95829	Intron (NM_205027.1/ncbi_395883, intron 2 of 9)	NC_006127.5	70994947	71012032	17086	10	-	ncbi_395883	NM_205027.1	3208	TMOD1	tropomodulin-1	-	-	-	-	GO:0005856//cytoskeleton;GO:0043234//protein complex;GO:0043292//contractile fiber	GO:0003779//actin binding	GO:0003012//muscle system process;GO:0007626//locomotory behavior;GO:0010927//cellular component assembly involved in morphogenesis;GO:0051693//actin filament capping
NC_006091.5-29804623-29805492	NC_006091.5	29804623	29805492	2.05e-13	8.23e-12	59	47	43	61	196	79	186	183	1.84	2.18	2.49	3.64	8.7	8.66	8.67	7.39	2.54	8.36	1.71867	Intron (XM_003641153.4/ncbi_100858072, intron 4 of 6)	NC_006091.5	29765522	29886025	120504	7	-	ncbi_100858072	XM_003641153.4	80968	RNF150	RING finger protein 150	-	-	-	-	-	GO:0043169//cation binding	-
NC_006096.5-23749199-23749599	NC_006096.5	23749199	23749599	2.07e-13	8.28e-12	67	45	35	27	140	70	123	173	4.53	4.54	4.4	3.5	13.5	16.67	12.46	15.18	4.24	14.45	1.76893	5' UTR	NC_006096.5	23747680	23753343	5664	3	+	ncbi_771718	XM_001233893.4	1719	CLRN1	clarin-1 isoform X2	-	-	-	-	-	-	GO:0002064//epithelial cell development;GO:0050905//neuromuscular process;GO:0060122//inner ear receptor stereocilium organization
NC_006092.5-14248479-14248783	NC_006092.5	14248479	14248783	2.08e-13	8.32e-12	29	23	15	15	77	40	115	116	2.58	3.06	2.48	2.56	9.77	12.54	15.33	13.39	2.67	12.76	2.25672	Intron (XM_001234417.4/ncbi_771119, intron 2 of 2)	NC_006092.5	14242416	14257401	14986	3	+	ncbi_771119	XM_001234417.4	6215	PRR33	proline-rich protein 33	-	-	-	-	-	-	-
NC_006105.5-7226424-7226842	NC_006105.5	7226424	7226842	2.11e-13	8.43e-12	69	69	32	35	162	69	246	181	4.47	6.67	3.85	4.34	14.94	15.73	23.85	15.2	4.83	17.43	1.85148	Intron (NM_001278006.1/ncbi_417428, intron 1 of 3)	NC_006105.5	7224009	7230394	6386	4	-	ncbi_417428	NM_001278006.1	3761	CACNG1	voltage-dependent calcium channel gamma-1 subunit	Environmental Information Processing;Organismal Systems;Organismal Systems;Organismal Systems	Signal transduction;Endocrine system;Circulatory system;Circulatory system	ko04010//MAPK signaling pathway;ko04921//Oxytocin signaling pathway;ko04261//Adrenergic signaling in cardiomyocytes;ko04260//Cardiac muscle contraction	K04866;K04866;K04866;K04866	GO:0034704//calcium channel complex	GO:0005262//calcium channel activity	GO:0006816//calcium ion transport;GO:0034220//ion transmembrane transport
NC_006089.5-13017851-13018231	NC_006089.5	13017851	13018231	2.12e-13	8.44e-12	85	50	41	28	160	68	146	193	6.05	5.31	5.42	3.82	16.24	17.05	15.57	17.82	5.15	16.67	1.69461	Intron (XM_025147004.1/ncbi_378903, intron 1 of 2)	NC_006089.5	13013159	13020836	7678	3	-	ncbi_378903	XM_025147004.1	2795	CREM	cAMP-responsive element modulator isoform X1	Organismal Systems	Circulatory system	ko04261//Adrenergic signaling in cardiomyocytes	K09052	GO:0043231//intracellular membrane-bounded organelle;GO:0043234//protein complex	GO:0001071//nucleic acid binding transcription factor activity;GO:0003677//DNA binding	GO:0006357//regulation of transcription from RNA polymerase II promoter;GO:0006664//glycolipid metabolic process;GO:0007623//circadian rhythm;GO:0046683//response to organophosphorus
NC_006099.5-2231007-2231845	NC_006099.5	2231007	2231845	2.13e-13	8.48e-12	81	46	57	52	179	84	228	180	2.62	2.22	3.42	3.21	8.24	9.55	11.02	7.54	2.87	9.09	1.66323	Distal Intergenic	NC_006099.5	2264031	2268470	4440	3	-	ncbi_395335	NM_204626.1	37044	CISH	cytokine-inducible SH2-containing protein	Environmental Information Processing;Organismal Systems	Signal transduction;Endocrine system	ko04630//Jak-STAT signaling pathway;ko04917//Prolactin signaling pathway	K04701;K04701	GO:0016020//membrane;GO:0044464//cell part	-	GO:0007186//G-protein coupled receptor signaling pathway;GO:0009968//negative regulation of signal transduction;GO:0032446//protein modification by small protein conjugation;GO:0035556//intracellular signal transduction;GO:0040007//growth
NC_006094.5-31218525-31218981	NC_006094.5	31218525	31218981	2.18e-13	8.66e-12	57	53	22	31	130	85	152	153	3.38	4.69	2.42	3.52	10.99	17.76	13.51	11.77	3.5	13.51	1.9486	Intron (XM_025152267.1/ncbi_771456, intron 5 of 8)	NC_006094.5	31211942	31223982	12041	9	+	ncbi_771456	XM_025152267.1	6811	LOC771456	carnosine N-methyltransferase 2 isoform X1	Metabolism	Amino acid metabolism	ko00340//Histidine metabolism	K22437	-	GO:0008170//N-methyltransferase activity;GO:0008757//S-adenosylmethionine-dependent methyltransferase activity	GO:0008152//metabolic process
NC_006097.5-10383641-10384247	NC_006097.5	10383641	10384247	2.2e-13	8.72e-12	81	70	48	36	198	71	176	186	3.62	4.67	3.98	3.08	12.6	11.16	11.77	10.77	3.84	11.57	1.59121	Distal Intergenic	NC_006097.5	10355210	10369022	13813	18	+	ncbi_415430	XM_015291947.2	28734	SEMA6D	semaphorin-6D isoform X1	-	-	-	-	GO:0031224//intrinsic component of membrane	GO:0005102//receptor binding	GO:0007420//brain development;GO:0014910//regulation of smooth muscle cell migration
NC_006090.5-48247020-48247406	NC_006090.5	48247020	48247406	2.25e-13	8.88e-12	52	32	42	13	128	58	177	163	3.64	3.35	5.47	1.74	12.79	14.32	18.58	14.82	3.55	15.13	2.09152	Intron (NM_001199386.1/ncbi_395778, intron 1 of 7)	NC_006090.5	48242373	48258994	16622	8	+	ncbi_395778	NM_001199386.1	4840	GINM1	glycoprotein integral membrane protein 1 precursor	-	-	-	-	-	-	-
NC_006127.5-9223501-9223817	NC_006127.5	9223501	9223817	2.26e-13	8.93e-12	11	1	6	4	48	44	73	53	0.94	0.13	0.95	0.66	5.86	13.27	9.36	5.89	0.67	8.59	3.68043	Intron (XM_001233301.5/ncbi_769986, intron 2 of 6)	NC_006127.5	9221454	9225959	4506	7	+	ncbi_769986	XM_001233301.5	2205	APH1AL	gamma-secretase subunit Aph-1b	Environmental Information Processing	Signal transduction	ko04330//Notch signaling pathway	K06172	-	-	GO:0006508//proteolysis;GO:0009893//positive regulation of metabolic process
NC_006091.5-37693567-37693929	NC_006091.5	37693567	37693929	2.3e-13	9.05e-12	42	21	20	21	110	58	119	95	3.14	2.34	2.78	3.01	11.72	15.27	13.32	9.21	2.82	12.38	2.13424	Distal Intergenic	NC_006091.5	37702843	37706922	4080	4	-	ncbi_422525	NM_001006442.1	13174	OSTC	oligosaccharyltransferase complex subunit OSTC	-	-	-	-	GO:0031224//intrinsic component of membrane	-	-
NC_006091.5-908463-908868	NC_006091.5	908463	908868	2.37e-13	9.3e-12	40	38	17	22	135	43	102	157	2.67	3.79	2.11	2.81	12.85	10.12	10.21	13.6	2.85	11.7	2.03748	Distal Intergenic	NC_006091.5	880221	901979	21759	4	-	ncbi_101748689	XM_015278331.2	-6686	LOC101748689	uncharacterized protein LOC101748689 isoform X1	Organismal Systems;Environmental Information Processing	Immune system;Signal transduction	ko04658//Th1 and Th2 cell differentiation;ko04330//Notch signaling pathway	K06053;K06053	-	-	GO:0008104//protein localization;GO:0009888//tissue development;GO:0016043//cellular component organization;GO:0035295//tube development;GO:0044763//single-organism cellular process;GO:0048568//embryonic organ development;GO:0048598//embryonic morphogenesis;GO:0050794//regulation of cellular process
NC_006111.5-4207601-4208019	NC_006111.5	4207601	4208019	2.42e-13	9.48e-12	41	44	37	22	116	71	146	157	2.65	4.25	4.45	2.73	10.7	16.18	14.15	13.18	3.52	13.55	1.94465	5' UTR	NC_006111.5	4207804	4219146	11343	14	+	ncbi_395766	XM_015298195.2	6	USP2	ubiquitin carboxyl-terminal hydrolase 2 isoform X1	-	-	-	-	GO:0043231//intracellular membrane-bounded organelle;GO:0044444//cytoplasmic part	GO:0036459//thiol-dependent ubiquitinyl hydrolase activity;GO:0044389//ubiquitin-like protein ligase binding;GO:0070011//peptidase activity, acting on L-amino acid peptides	GO:0007346//regulation of mitotic cell cycle;GO:0019941//modification-dependent protein catabolic process;GO:0031647//regulation of protein stability;GO:0070646//protein modification by small protein removal
NC_006088.5-34961491-34962168	NC_006088.5	34961491	34962168	2.43e-13	9.52e-12	65	39	29	16	144	61	211	126	2.6	2.33	2.15	1.22	8.2	8.58	12.63	6.53	2.08	8.99	2.11174	Distal Intergenic	NC_006088.5	35018899	35033353	14455	3	+	ncbi_427864	XM_015281982.2	-57070	DYRK2	dual specificity tyrosine-phosphorylation-regulated kinase 2 isoform X1	-	-	-	-	GO:0032991//macromolecular complex;GO:0043231//intracellular membrane-bounded organelle	GO:0004672//protein kinase activity;GO:0032182//ubiquitin-like protein binding;GO:0032550//purine ribonucleoside binding;GO:0046914//transition metal ion binding	GO:0005979//regulation of glycogen biosynthetic process;GO:0006464//cellular protein modification process;GO:0007166//cell surface receptor signaling pathway;GO:0008630//intrinsic apoptotic signaling pathway in response to DNA damage;GO:0042992//negative regulation of transcription factor import into nucleus
NC_006113.5-1214107-1214713	NC_006113.5	1214107	1214713	2.48e-13	9.67e-12	71	64	50	46	214	75	151	197	3.17	4.27	4.15	3.93	13.62	11.79	10.1	11.41	3.88	11.73	1.59607	Intron (NM_001031407.1/ncbi_426937, intron 8 of 8)	NC_006113.5	1212366	1221053	8688	9	-	ncbi_426937	NM_001031407.1	6643	PSMA5	proteasome subunit alpha type-5	Genetic Information Processing	Folding, sorting and degradation	ko03050//Proteasome	K02729	GO:0031981//nuclear lumen;GO:0031988//membrane-bounded vesicle;GO:0043234//protein complex	GO:0004175//endopeptidase activity	GO:0019941//modification-dependent protein catabolic process
NC_006113.5-520269-520634	NC_006113.5	520269	520634	2.51e-13	9.77e-12	52	42	25	22	126	67	147	118	3.85	4.65	3.44	3.12	13.31	17.49	16.32	11.35	3.76	14.62	1.95914	Intron (XM_015298734.2/ncbi_101748977, intron 10 of 11)	NC_006113.5	510920	522304	11385	12	+	ncbi_101748977	XM_015298734.2	9531	KLHL12	kelch-like protein 12	-	-	-	-	GO:0030133//transport vesicle;GO:0031461//cullin-RING ubiquitin ligase complex	-	GO:0006461//protein complex assembly;GO:0007166//cell surface receptor signaling pathway;GO:0016482//cytoplasmic transport;GO:0016567//protein ubiquitination
NC_006114.5-7901484-7902054	NC_006114.5	7901484	7902054	2.55e-13	9.92e-12	60	34	39	18	133	55	165	150	2.85	2.41	3.44	1.64	9	9.19	11.73	9.24	2.58	9.79	1.92394	Promoter (1-2kb)	NC_006114.5	7903409	7906822	3414	5	+	ncbi_100857298	XM_003642817.3	-1640	G6PC	glucose-6-phosphatase	Metabolism;Environmental Information Processing;Organismal Systems;Environmental Information Processing;Environmental Information Processing;Organismal Systems;Organismal Systems;Metabolism;Organismal Systems;Metabolism;Metabolism	Global and overview maps;Signal transduction;Endocrine system;Signal transduction;Signal transduction;Endocrine system;Endocrine system;Carbohydrate metabolism;Digestive system;Carbohydrate metabolism;Carbohydrate metabolism	ko01100//Metabolic pathways;ko04151//PI3K-Akt signaling pathway;ko04910//Insulin signaling pathway;ko04068//FoxO signaling pathway;ko04152//AMPK signaling pathway;ko04922//Glucagon signaling pathway;ko04920//Adipocytokine signaling pathway;ko00010//Glycolysis / Gluconeogenesis;ko04973//Carbohydrate digestion and absorption;ko00052//Galactose metabolism;ko00500//Starch and sucrose metabolism	K01084;K01084;K01084;K01084;K01084;K01084;K01084;K01084;K01084;K01084;K01084	-	-	-
NC_006094.5-22497069-22497355	NC_006094.5	22497069	22497355	2.57e-13	9.96e-12	20	10	6	9	72	43	51	99	1.89	1.41	1.05	1.63	9.71	14.32	7.23	12.15	1.49	10.85	2.86431	Intron (XM_015289800.2/ncbi_424215, intron 4 of 7)	NC_006094.5	22491554	22503173	11620	8	-	ncbi_424215	XM_015289800.2	5961	CNOT9	CCR4-NOT transcription complex subunit 9 isoform X1	Genetic Information Processing	Folding, sorting and degradation	ko03018//RNA degradation	K12606	GO:0036464//cytoplasmic ribonucleoprotein granule;GO:0043231//intracellular membrane-bounded organelle;GO:0043234//protein complex	GO:0046983//protein dimerization activity	GO:0000956//nuclear-transcribed mRNA catabolic process;GO:0003006//developmental process involved in reproduction;GO:0007166//cell surface receptor signaling pathway;GO:0010608//posttranscriptional regulation of gene expression;GO:0016458//gene silencing;GO:0033144//negative regulation of intracellular steroid hormone receptor signaling pathway;GO:0034645//cellular macromolecule biosynthetic proc…
NC_006092.5-14501871-14502308	NC_006092.5	14501871	14502308	2.64e-13	1.02e-11	17	9	9	12	85	36	82	62	1.05	0.83	1.04	1.42	7.5	7.85	7.6	4.98	1.08	6.98	2.6922	Intron (XM_015286690.2/ncbi_423097, intron 4 of 5)	NC_006092.5	14398427	14510679	112253	6	+	ncbi_423097	XM_015286690.2	103662	MOB2	MOB kinase activator 2 isoform X1	-	-	-	-	GO:0043231//intracellular membrane-bounded organelle;GO:0043232//intracellular non-membrane-bounded organelle;GO:0044463//cell projection part	-	GO:0007010//cytoskeleton organization;GO:0010975//regulation of neuron projection development
NC_006090.5-38505104-38505498	NC_006090.5	38505104	38505498	2.66e-13	1.03e-11	35	25	17	15	77	45	111	138	2.4	2.56	2.17	1.97	7.54	10.88	11.42	12.29	2.27	10.53	2.21374	Distal Intergenic	NC_006090.5	38524548	38557386	32839	31	+	ncbi_421517	XM_025149027.1	-19247	TARBP1	LOW QUALITY PROTEIN: probable methyltransferase TARBP1	-	-	-	-	-	GO:0003676//nucleic acid binding;GO:0008168//methyltransferase activity	GO:0010467//gene expression
NC_006093.5-28012657-28013389	NC_006093.5	28012657	28013389	2.7e-13	1.04e-11	43	48	24	50	162	79	135	209	1.59	2.65	1.65	3.54	8.53	10.28	7.47	10.02	2.36	9.07	1.94232	Intron (XM_015288554.2/ncbi_395508, intron 3 of 12)	NC_006093.5	28005780	28178462	172683	13	+	ncbi_395508	XM_015288554.2	7243	TCF7L2	transcription factor 7-like 2 isoform X1	Environmental Information Processing;Environmental Information Processing;Organismal Systems;Cellular Processes	Signal transduction;Signal transduction;Endocrine system;Cellular community - eukaryotes	ko04390//Hippo signaling pathway;ko04310//Wnt signaling pathway;ko04916//Melanogenesis;ko04520//Adherens junction	K04491;K04491;K04491;K04491	GO:0000785//chromatin;GO:0031981//nuclear lumen;GO:0071664//catenin-TCF7L2 complex	GO:0000977//RNA polymerase II regulatory region sequence-specific DNA binding;GO:0001085//RNA polymerase II transcription factor binding;GO:0019900//kinase binding;GO:0019904//protein domain specific binding;GO:0051427//hormone receptor binding	GO:0001944//vasculature development;GO:0006073//cellular glucan metabolic process;GO:0006111//regulation of gluconeogenesis;GO:0006606//protein import into nucleus;GO:0007417//central nervous system development;GO:0008284//positive regulation of cell proliferation;GO:0009891//positive regulation of biosynthetic process;GO:0010866//regulation of triglyceride biosynthetic process;GO:0010908//regula…
NC_006089.5-130685354-130685847	NC_006089.5	130685354	130685847	2.72e-13	1.05e-11	53	30	19	12	123	50	103	140	2.91	2.46	1.94	1.26	9.62	9.66	8.47	9.97	2.14	9.43	2.13965	Intron (XM_025147751.1/ncbi_101751687, intron 1 of 7)	NC_006089.5	130680336	130712492	32157	8	+	ncbi_101751687	XM_025147751.1	5264	LOC101751687	sharpin	Cellular Processes;Organismal Systems	Cell growth and death;Immune system	ko04217//Necroptosis;ko04621//NOD-like receptor signaling pathway	K10630;K10630	-	GO:0005488//binding	GO:0009966//regulation of signal transduction
NC_006096.5-2572670-2573378	NC_006096.5	2572670	2573378	2.8e-13	1.08e-11	91	57	42	51	152	76	230	206	3.48	3.25	2.98	3.73	8.28	10.23	13.16	10.21	3.36	10.47	1.63973	Intron (XM_004936967.3/ncbi_424761, intron 3 of 16)	NC_006096.5	2452790	2660190	207401	17	-	ncbi_424761	XM_004936967.3	87166	ARHGEF4	LOW QUALITY PROTEIN: rho guanine nucleotide exchange factor 4	Cellular Processes	Cell motility	ko04810//Regulation of actin cytoskeleton	K05769	-	GO:0005089//Rho guanyl-nucleotide exchange factor activity	GO:0030031//cell projection assembly;GO:0043087//regulation of GTPase activity
NC_006091.5-5151127-5151473	NC_006091.5	5151127	5151473	2.81e-13	1.08e-11	32	22	19	22	110	46	135	90	2.5	2.57	2.76	3.29	12.26	12.67	15.81	9.13	2.78	12.47	2.16531	Downstream (<1kb)	NC_006091.5	5146633	5150940	4308	12	+	ncbi_422257	XM_015278272.1	4667	NOX1	NADPH oxidase 1 isoform X1	Organismal Systems	Development	ko04380//Osteoclast differentiation	K08008	GO:0005768//endosome;GO:0031224//intrinsic component of membrane;GO:0031253//cell projection membrane	GO:0015252//hydrogen ion channel activity;GO:0017048//Rho GTPase binding;GO:0050664//oxidoreductase activity, acting on NAD(P)H, oxygen as acceptor	GO:0001819//positive regulation of cytokine production;GO:0001990//regulation of systemic arterial blood pressure by hormone;GO:0006801//superoxide metabolic process;GO:0006818//hydrogen transport;GO:0010557//positive regulation of macromolecule biosynthetic process;GO:0032874//positive regulation of stress-activated MAPK cascade;GO:0042127//regulation of cell proliferation;GO:0043062//extracellu…
NC_006102.5-2470917-2471319	NC_006102.5	2470917	2471319	2.81e-13	1.08e-11	58	27	32	37	110	64	195	168	3.9	2.71	4	4.77	10.55	15.17	19.66	14.67	3.84	15.01	1.96675	Intron (XM_025155567.1/ncbi_416796, intron 1 of 13)	NC_006102.5	2413139	2762646	349508	14	+	ncbi_416796	XM_025155567.1	57979	GALNT9	polypeptide N-acetylgalactosaminyltransferase 9 isoform X1	Metabolism;Metabolism	Global and overview maps;Glycan biosynthesis and metabolism	ko01100//Metabolic pathways;ko00512//Mucin type O-glycan biosynthesis	K00710;K00710	GO:0031224//intrinsic component of membrane;GO:0043231//intracellular membrane-bounded organelle	GO:0005488//binding;GO:0016740//transferase activity	GO:0006464//cellular protein modification process
NC_006089.5-4531642-4532460	NC_006089.5	4531642	4532460	2.82e-13	1.08e-11	72	61	42	36	132	79	200	196	2.38	3.01	2.58	2.28	6.22	9.2	9.91	8.41	2.56	8.43	1.71939	Distal Intergenic	NC_006089.5	4568816	4640232	71417	8	+	ncbi_408252	XM_025147079.1	-36765	CTDSPL	CTD small phosphatase-like protein isoform X1	-	-	-	-	GO:0031988//membrane-bounded vesicle	GO:0042578//phosphoric ester hydrolase activity	GO:0000082//G1/S transition of mitotic cell cycle;GO:0001932//regulation of protein phosphorylation
NC_006093.5-9445386-9445813	NC_006093.5	9445386	9445813	2.85e-13	1.09e-11	41	22	15	22	97	43	106	126	2.6	2.08	1.77	2.67	8.76	9.59	10.06	10.36	2.28	9.69	2.08746	Promoter (1-2kb)	NC_006093.5	9447037	9766759	319723	45	+	ncbi_396309	XM_015288066.2	-1438	ANK3	ankyrin-3 isoform X2	Organismal Systems	Immune system	ko04624//Toll and Imd signaling pathway	K10380	-	-	-
NC_006091.5-35154973-35155374	NC_006091.5	35154973	35155374	2.98e-13	1.13e-11	34	30	31	25	105	63	204	120	2.29	3.02	3.89	3.23	10.1	14.97	20.61	10.5	3.11	14.04	2.17456	Intron (XM_015276607.2/ncbi_422515, intron 6 of 22)	NC_006091.5	35091731	35206861	115131	23	-	ncbi_422515	XM_015276607.2	51688	FAM13A	protein FAM13A isoform X1	-	-	-	-	-	-	-
NC_006097.5-9433459-9433922	NC_006097.5	9433459	9433922	3.13e-13	1.19e-11	74	48	55	39	152	82	176	183	4.32	4.19	5.97	4.36	12.66	16.87	15.4	13.87	4.71	14.7	1.64202	Intron (XM_025153832.1/ncbi_415419, intron 1 of 6)	NC_006097.5	9369535	9438474	68940	7	-	ncbi_415419	XM_025153832.1	4784	MAPK6	mitogen-activated protein kinase 6 isoform X1	Organismal Systems	Immune system	ko04657//IL-17 signaling pathway	K06855	GO:0043231//intracellular membrane-bounded organelle	GO:0004702//receptor signaling protein serine/threonine kinase activity;GO:0019900//kinase binding;GO:0032550//purine ribonucleoside binding;GO:0046983//protein dimerization activity	GO:0006464//cellular protein modification process;GO:0006796//phosphate-containing compound metabolic process;GO:0044763//single-organism cellular process
NC_006092.5-56374042-56374432	NC_006092.5	56374042	56374432	3.32e-13	1.26e-11	20	29	11	4	95	55	80	117	1.39	3	1.42	0.53	9.39	13.44	8.31	10.53	1.59	10.42	2.71226	Intron (XM_015287924.2/ncbi_428922, intron 1 of 9)	NC_006092.5	56371771	56389803	18033	10	+	ncbi_428922	XM_015287924.2	2466	ATG14	beclin 1-associated autophagy-related key regulator	Cellular Processes	Transport and catabolism	ko04140//Autophagy - animal	K17889	-	-	-
NC_006092.5-49848759-49849089	NC_006092.5	49848759	49849089	3.34e-13	1.26e-11	42	31	19	15	110	44	125	110	3.44	3.79	2.89	2.35	12.85	12.7	15.35	11.7	3.12	13.15	2.07545	Distal Intergenic	NC_006092.5	49842186	49843779	1594	2	-	ncbi_423469	XM_421377.6	-5145	ANKRD9	ankyrin repeat domain-containing protein 9	-	-	-	-	-	-	-
NC_006095.5-28300574-28301159	NC_006095.5	28300574	28301159	3.49e-13	1.32e-11	76	53	25	35	155	74	174	147	3.52	3.66	2.15	3.1	10.22	12.05	12.05	8.82	3.11	10.79	1.79471	Intron (XM_025152746.1/ncbi_395179, intron 1 of 8)	NC_006095.5	28243330	28378691	135362	9	+	ncbi_395179	XM_025152746.1	57536	ROR1	inactive tyrosine-protein kinase transmembrane receptor ROR1 isoform X1	-	-	-	-	GO:0031224//intrinsic component of membrane;GO:0043234//protein complex	GO:0004713//protein tyrosine kinase activity;GO:0005515//protein binding;GO:0032550//purine ribonucleoside binding	GO:0006468//protein phosphorylation;GO:0007167//enzyme linked receptor protein signaling pathway
NC_006093.5-24880965-24881443	NC_006093.5	24880965	24881443	3.5e-13	1.32e-11	69	49	35	37	149	93	181	136	3.91	4.14	3.68	4.01	12.02	18.54	15.34	9.98	3.94	13.97	1.82606	Intron (XM_004942262.3/ncbi_423876, intron 5 of 13)	NC_006093.5	24760672	24990480	229809	14	-	ncbi_423876	XM_004942262.3	109276	SH3PXD2A	SH3 and PX domain-containing protein 2A isoform X1	-	-	-	-	-	-	GO:0072593//reactive oxygen species metabolic process
NC_006088.5-137556591-137556998	NC_006088.5	137556591	137556998	3.53e-13	1.33e-11	79	49	29	41	156	82	126	205	5.25	4.86	3.58	5.22	14.78	19.2	12.54	17.68	4.73	16.05	1.76266	Intron (XM_025147133.1/ncbi_414880, intron 1 of 9)	NC_006088.5	137514681	137578645	63965	10	+	ncbi_414880	XM_025147133.1	42113	LIMS1	LIM and senescent cell antigen-like-containing domain protein 1 isoform X1	-	-	-	-	-	GO:0046914//transition metal ion binding	GO:0007229//integrin-mediated signaling pathway;GO:0009792//embryo development ending in birth or egg hatching;GO:0031589//cell-substrate adhesion;GO:0034330//cell junction organization;GO:0042981//regulation of apoptotic process;GO:0050680//negative regulation of epithelial cell proliferation;GO:0098602//single organism cell adhesion
NC_006089.5-61960357-61960982	NC_006089.5	61960357	61960982	3.55e-13	1.33e-11	66	40	35	41	162	84	125	157	2.86	2.58	2.81	3.4	9.99	12.81	8.1	8.82	2.91	9.93	1.77077	5' UTR	NC_006089.5	61960397	62037361	76965	17	+	ncbi_420847	XM_004939641.3	272	CAP2	adenylyl cyclase-associated protein 2 isoform X1	-	-	-	-	-	GO:0008092//cytoskeletal protein binding	GO:0006996//organelle organization
NC_006097.5-3367584-3368261	NC_006097.5	3367584	3368261	3.6e-13	1.35e-11	78	47	37	48	159	63	174	178	3.12	2.8	2.75	3.67	9.06	8.87	10.41	9.23	3.08	9.39	1.6082	Distal Intergenic	NC_006097.5	3417956	3452436	34481	11	-	ncbi_415346	XM_015278870.1	84514	HMG20A	high mobility group protein 20A isoform X1	-	-	-	-	GO:0043231//intracellular membrane-bounded organelle	GO:0046983//protein dimerization activity	GO:0006325//chromatin organization;GO:0010468//regulation of gene expression;GO:0034645//cellular macromolecule biosynthetic process;GO:0045596//negative regulation of cell differentiation
NC_006114.5-6979154-6979527	NC_006114.5	6979154	6979527	3.62e-13	1.35e-11	42	32	21	11	106	43	109	148	3.05	3.47	2.83	1.53	10.96	10.98	11.84	13.92	2.72	11.93	2.13292	Intron (XM_003642804.4/ncbi_428306, intron 8 of 13)	NC_006114.5	6965000	6988009	23010	14	+	ncbi_428306	XM_003642804.4	14340	CDK12	cyclin-dependent kinase 12 isoform X1	-	-	-	-	GO:0000307//cyclin-dependent protein kinase holoenzyme complex;GO:0016604//nuclear body;GO:0043232//intracellular non-membrane-bounded organelle	GO:0004674//protein serine/threonine kinase activity;GO:0005515//protein binding;GO:0032550//purine ribonucleoside binding	GO:0006357//regulation of transcription from RNA polymerase II promoter;GO:0006468//protein phosphorylation;GO:0043408//regulation of MAPK cascade
NC_006091.5-37680715-37681269	NC_006091.5	37680715	37681269	3.69e-13	1.38e-11	74	70	41	37	168	91	161	182	3.61	5.1	3.72	3.46	11.69	15.65	11.78	11.53	3.97	12.66	1.67307	Distal Intergenic	NC_006091.5	37702843	37706922	4080	4	-	ncbi_422525	NM_001006442.1	25930	OSTC	oligosaccharyltransferase complex subunit OSTC	-	-	-	-	GO:0031224//intrinsic component of membrane	-	-
NC_006114.5-6486275-6486952	NC_006114.5	6486275	6486952	3.74e-13	1.39e-11	72	55	55	45	182	70	338	199	2.88	3.28	4.08	3.44	10.37	9.85	20.23	10.32	3.42	12.69	1.89162	Intron (NM_001030756.1/ncbi_417987, intron 3 of 6)	NC_006114.5	6479451	6488365	8915	7	-	ncbi_417987	NM_001030756.1	1752	NFE2L1	endoplasmic reticulum membrane sensor NFE2L1	-	-	-	-	GO:0031090//organelle membrane;GO:0031224//intrinsic component of membrane;GO:0043231//intracellular membrane-bounded organelle	GO:0001076//transcription factor activity, RNA polymerase II transcription factor binding;GO:0001228//transcriptional activator activity, RNA polymerase II transcription regulatory region sequence-specific binding;GO:0003677//DNA binding	GO:0006357//regulation of transcription from RNA polymerase II promoter;GO:0006979//response to oxidative stress;GO:0030099//myeloid cell differentiation
NC_006092.5-29314898-29315492	NC_006092.5	29314898	29315492	3.74e-13	1.39e-11	60	47	19	35	135	61	140	166	2.73	3.2	1.61	3.05	8.76	9.78	9.55	9.81	2.65	9.47	1.83737	Intron (XM_015287541.2/ncbi_428878, intron 10 of 24)	NC_006092.5	29263703	29385216	121514	25	-	ncbi_428878	XM_015287541.2	70021	GPHN	gephyrin isoform X1	Metabolism;Organismal Systems;Metabolism	Global and overview maps;Nervous system;Metabolism of cofactors and vitamins	ko01100//Metabolic pathways;ko04727//GABAergic synapse;ko00790//Folate biosynthesis	K15376;K15376;K15376	-	-	-
NC_006101.5-5514272-5514773	NC_006101.5	5514272	5514773	3.74e-13	1.39e-11	51	35	47	30	126	64	218	168	2.75	2.82	4.72	3.1	9.7	12.17	17.63	11.77	3.35	12.82	1.93616	Distal Intergenic	NC_006101.5	5519221	5533883	14663	11	+	ncbi_416521	XM_015294183.2	-4699	PRPSAP2	phosphoribosyl pyrophosphate synthase-associated protein 2 isoform X1	-	-	-	-	-	GO:0016778//diphosphotransferase activity	GO:0001501//skeletal system development;GO:0009117//nucleotide metabolic process
NC_006090.5-63130548-63130961	NC_006090.5	63130548	63130961	3.8e-13	1.41e-11	67	57	26	34	135	71	184	162	4.39	5.57	3.16	4.27	12.6	16.38	18.05	13.77	4.35	15.2	1.80498	Intron (XM_025148562.1/ncbi_396192, intron 34 of 46)	NC_006090.5	63102191	63186657	84467	47	-	ncbi_396192	XM_025148562.1	55903	ROS1	proto-oncogene tyrosine-protein kinase ROS isoform X1	Environmental Information Processing	Signal transduction	ko04013//MAPK signaling pathway - fly	K05088	GO:0031224//intrinsic component of membrane	GO:0004713//protein tyrosine kinase activity;GO:0019902//phosphatase binding;GO:0032550//purine ribonucleoside binding	GO:0002064//epithelial cell development;GO:0006468//protein phosphorylation;GO:0007167//enzyme linked receptor protein signaling pathway;GO:0010468//regulation of gene expression;GO:0040007//growth;GO:0043408//regulation of MAPK cascade;GO:0044070//regulation of anion transport;GO:0048232//male gamete generation
NC_006091.5-2264719-2265187	NC_006091.5	2264719	2265187	3.86e-13	1.43e-11	72	63	43	34	169	78	263	156	4.16	5.44	4.62	3.76	13.92	15.88	22.77	11.7	4.5	16.07	1.83637	Promoter (<=1kb)	NC_006091.5	2261500	2264126	2627	8	-	ncbi_422208	XM_025149939.1	-827	ITGB1BP2	integrin beta-1-binding protein 2	-	-	-	-	GO:0031674//I band	GO:0046914//transition metal ion binding	-
NC_006094.5-22433686-22434120	NC_006094.5	22433686	22434120	3.89e-13	1.43e-11	5	17	8	3	119	79	205	103	0.31	1.58	0.93	0.36	10.57	17.34	19.14	8.33	0.8	13.84	4.1127	Intron (XM_025152515.1/ncbi_424209, intron 13 of 17)	NC_006094.5	22427185	22443731	16547	18	-	ncbi_424209	XM_025152515.1	9828	TTLL4	tubulin polyglutamylase TTLL4 isoform X1	-	-	-	-	-	-	-
NC_006119.4-80108-80507	NC_006119.4	80108	80507	3.9e-13	1.44e-11	61	43	33	52	180	72	139	173	4.14	4.35	4.16	6.75	17.4	17.19	14.12	15.22	4.85	15.98	1.72021	Intron (NM_205126.1/ncbi_396024, intron 8 of 21)	NC_006119.4	70490	87730	17241	22	+	ncbi_396024	NM_205126.1	9817	ACTN4	alpha-actinin-4	Cellular Processes;Cellular Processes;Cellular Processes;Organismal Systems;Cellular Processes	Cell motility;Cellular community - eukaryotes;Cellular community - eukaryotes;Immune system;Cellular community - eukaryotes	ko04810//Regulation of actin cytoskeleton;ko04510//Focal adhesion;ko04530//Tight junction;ko04670//Leukocyte transendothelial migration;ko04520//Adherens junction	K05699;K05699;K05699;K05699;K05699	GO:0005856//cytoskeleton;GO:0005924//cell-substrate adherens junction;GO:0031674//I band;GO:0031988//membrane-bounded vesicle;GO:0032991//macromolecular complex;GO:0042995//cell projection;GO:0043231//intracellular membrane-bounded organelle;GO:0044421//extracellular region part	GO:0003713//transcription coactivator activity;GO:0003723//RNA binding;GO:0003779//actin binding;GO:0036094//small molecule binding;GO:0046872//metal ion binding	GO:0007043//cell-cell junction assembly;GO:0030522//intracellular receptor signaling pathway;GO:0045807//positive regulation of endocytosis;GO:0048523//negative regulation of cellular process;GO:1902414//protein localization to cell junction;GO:2001141//regulation of RNA biosynthetic process
NC_006089.5-120686453-120686988	NC_006089.5	120686453	120686988	3.92e-13	1.44e-11	113	79	57	67	190	93	233	237	5.71	5.96	5.35	6.49	13.69	16.56	17.65	15.55	5.88	15.86	1.43151	Distal Intergenic	NC_006089.5	120663649	120667009	3361	4	-	ncbi_428365	XM_025148013.1	-19711	HEY1	hairy/enhancer-of-split related with YRPW motif protein 1 isoform X1	-	-	-	-	GO:0043231//intracellular membrane-bounded organelle	GO:0001071//nucleic acid binding transcription factor activity;GO:0003696//satellite DNA binding;GO:0005515//protein binding	GO:0000122//negative regulation of transcription from RNA polymerase II promoter;GO:0001568//blood vessel development;GO:0001649//osteoblast differentiation;GO:0008593//regulation of Notch signaling pathway;GO:0009798//axis specification;GO:0043392//negative regulation of DNA binding;GO:0045597//positive regulation of cell differentiation;GO:0048646//anatomical structure formation involved in mor…
NC_006110.5-1952000-1952615	NC_006110.5	1952000	1952615	4.07e-13	1.5e-11	139	76	71	66	219	86	239	276	6.12	4.99	5.8	5.56	13.73	13.32	15.75	15.75	5.62	14.64	1.38127	Distal Intergenic	NC_006110.5	1947384	1949578	2195	1	+	ncbi_107054997	XM_015297554.2	4923	TRNP1	TMF-regulated nuclear protein 1	-	-	-	-	GO:0005634//nucleus	-	GO:0008283//cell proliferation;GO:0009987//cellular process
NC_006092.5-41079605-41080181	NC_006092.5	41079605	41080181	4.11e-13	1.5e-11	96	56	41	43	193	55	208	204	4.51	3.93	3.58	3.87	12.92	9.1	14.63	12.43	3.97	12.27	1.62792	Intron (XM_421302.5/ncbi_423390, intron 5 of 6)	NC_006092.5	41071023	41141397	70375	7	-	ncbi_423390	XM_421302.5	61504	STON2	stonin-2	-	-	-	-	GO:0030119//AP-type membrane coat adaptor complex;GO:0030135//coated vesicle;GO:0043232//intracellular non-membrane-bounded organelle	-	GO:0006897//endocytosis;GO:0015031//protein transport
NC_006091.5-65059804-65060215	NC_006091.5	65059804	65060215	4.29e-13	1.57e-11	55	34	23	26	126	47	151	126	3.62	3.34	2.81	3.28	11.82	10.9	14.89	10.76	3.26	12.09	1.89087	Intron (XM_015285393.2/ncbi_373991, intron 1 of 23)	NC_006091.5	65058739	65112993	54255	24	+	ncbi_373991	XM_015285393.2	1270	CLOCK	circadian locomoter output cycles protein kaput isoform 1	Organismal Systems;Organismal Systems;Organismal Systems	Nervous system;Environmental adaptation;Environmental adaptation	ko04728//Dopaminergic synapse;ko04710//Circadian rhythm;ko04711//Circadian rhythm - fly	K02223;K02223;K02223	GO:0036464//cytoplasmic ribonucleoprotein granule;GO:0043231//intracellular membrane-bounded organelle;GO:0043234//protein complex	GO:0000977//RNA polymerase II regulatory region sequence-specific DNA binding;GO:0000981//RNA polymerase II transcription factor activity, sequence-specific DNA binding;GO:0001076//transcription factor activity, RNA polymerase II transcription factor binding;GO:0003682//chromatin binding;GO:0005515//protein binding;GO:0060089//molecular transducer activity;GO:0090595//acetyl-CoA:L-lysine N6-acety…	GO:0003323//type B pancreatic cell development;GO:0006357//regulation of transcription from RNA polymerase II promoter;GO:0006511//ubiquitin-dependent protein catabolic process;GO:0006974//cellular response to DNA damage stimulus;GO:0007623//circadian rhythm;GO:0010212//response to ionizing radiation;GO:0016570//histone modification;GO:0031349//positive regulation of defense response;GO:0033144//…
NC_006106.5-5049154-5049401	NC_006106.5	5049154	5049401	4.34e-13	1.58e-11	25	15	7	11	93	47	70	74	2.74	2.45	1.42	2.31	14.52	18.13	11.48	10.51	2.23	13.66	2.61484	Intron (XM_015295732.2/ncbi_417543, intron 4 of 9)	NC_006106.5	5046495	5051437	4943	10	-	ncbi_417543	XM_015295732.2	2160	PHKG1	phosphorylase b kinase gamma catalytic chain, skeletal muscle/heart isoform isoform X1	Environmental Information Processing;Organismal Systems;Organismal Systems	Signal transduction;Endocrine system;Endocrine system	ko04020//Calcium signaling pathway;ko04910//Insulin signaling pathway;ko04922//Glucagon signaling pathway	K00871;K00871;K00871	GO:0044444//cytoplasmic part	GO:0004683//calmodulin-dependent protein kinase activity;GO:0005515//protein binding;GO:0032550//purine ribonucleoside binding	GO:0005977//glycogen metabolic process;GO:0006464//cellular protein modification process;GO:0006796//phosphate-containing compound metabolic process
NC_006104.5-2783795-2784114	NC_006104.5	2783795	2784114	4.5e-13	1.64e-11	14	15	12	9	105	53	39	123	1.19	1.9	1.89	1.46	12.69	15.83	4.95	13.53	1.61	11.75	2.86753	Intron (XM_015279685.2/ncbi_771307, intron 7 of 13)	NC_006104.5	2779501	2791096	11596	14	-	ncbi_771307	XM_015279685.2	7142	FAM129B	niban-like protein 1 isoform X1	-	-	-	-	-	-	-
NC_006094.5-22165011-22165632	NC_006094.5	22165011	22165632	4.57e-13	1.66e-11	72	62	73	66	237	92	231	222	3.14	4.03	5.91	5.51	14.72	14.11	15.07	12.55	4.65	14.11	1.60142	Promoter (<=1kb)	NC_006094.5	22137915	22164344	26430	42	-	ncbi_429033	XM_015290103.2	-977	SPEG	striated muscle preferentially expressed protein kinase isoform X1	-	-	-	-	-	-	-
NC_006101.5-13952159-13952554	NC_006101.5	13952159	13952554	4.64e-13	1.68e-11	80	54	26	27	153	70	156	161	5.48	5.52	3.31	3.54	14.94	16.88	16	14.3	4.46	15.53	1.79994	Intron (NM_001172662.2/ncbi_769960, intron 4 of 6)	NC_006101.5	13934810	13957363	22554	7	+	ncbi_769960	NM_001172662.2	17546	RAB40C	ras-related protein Rab-40C	-	-	-	-	-	-	-
NC_006107.5-9489955-9491065	NC_006107.5	9489955	9491065	4.67e-13	1.69e-11	126	103	87	82	250	107	320	277	3.07	3.75	3.94	3.83	8.68	9.18	11.68	8.76	3.65	9.57	1.39062	Promoter (<=1kb)	NC_006107.5	9490824	9502432	11609	13	+	ncbi_419255	XM_015296392.2	-314	UCKL1	uridine-cytidine kinase-like 1 isoform X1	Metabolism;Metabolism;Metabolism	Global and overview maps;Nucleotide metabolism;Xenobiotics biodegradation and metabolism	ko01100//Metabolic pathways;ko00240//Pyrimidine metabolism;ko00983//Drug metabolism - other enzymes	K00876;K00876;K00876	-	GO:0019206//nucleoside kinase activity;GO:0032550//purine ribonucleoside binding	GO:0006222//UMP biosynthetic process;GO:0006241//CTP biosynthetic process
NC_006099.5-16746986-16747294	NC_006099.5	16746986	16747294	4.69e-13	1.7e-11	15	23	15	7	97	39	96	81	1.32	3.02	2.45	1.18	12.14	12.06	12.63	9.23	1.99	11.52	2.5333	Distal Intergenic	NC_006099.5	16703222	16712690	9469	3	-	ncbi_771674	XM_015293233.2	-34450	PROK2	prokineticin-2	-	-	-	-	-	-	-
NC_006089.5-16985989-16986416	NC_006089.5	16985989	16986416	4.72e-13	1.7e-11	59	38	23	31	162	51	107	167	3.74	3.59	2.71	3.76	14.63	11.38	10.15	13.73	3.45	12.47	1.85379	Promoter (<=1kb)	NC_006089.5	16933939	16986105	52167	16	-	ncbi_420501	XM_015282033.2	-97	KIAA1217	sickle tail protein homolog isoform X1	-	-	-	-	-	-	-
NC_006089.5-107441759-107442226	NC_006089.5	107441759	107442226	4.73e-13	1.7e-11	22	20	22	7	107	39	79	114	1.27	1.73	2.37	0.78	8.83	7.96	6.85	8.57	1.54	8.05	2.38606	Intron (XM_015282622.2/ncbi_421104, intron 2 of 23)	NC_006089.5	107317306	107538069	220764	24	+	ncbi_421104	XM_015282622.2	124686	DTNA	dystrobrevin alpha isoform X1	-	-	-	-	GO:0032991//macromolecular complex	-	-
NC_006127.5-22173464-22174259	NC_006127.5	22173464	22174259	4.81e-13	1.73e-11	52	46	25	36	133	69	119	167	1.77	2.34	1.58	2.35	6.45	8.27	6.07	7.37	2.01	7.04	1.80838	Exon (XM_424765.6/ncbi_427177, exon 1 of 13)	NC_006127.5	22126280	22174105	47826	13	-	ncbi_427177	XM_424765.6	244	CMYA5	cardiomyopathy-associated protein 5	-	-	-	-	-	-	-
NC_006098.5-2408907-2409246	NC_006098.5	2408907	2409246	4.81e-13	1.73e-11	17	24	20	10	100	43	89	100	1.36	2.86	2.97	1.53	11.37	12.09	10.64	10.35	2.18	11.11	2.34946	Intron (NM_001030565.1/ncbi_415699, intron 7 of 16)	NC_006098.5	2391861	2425399	33539	17	+	ncbi_415699	NM_001030565.1	17215	C11H16orf70	UPF0183 protein C16orf70 homolog	-	-	-	-	-	-	-
NC_006092.5-26710305-26710826	NC_006092.5	26710305	26710826	4.97e-13	1.78e-11	54	53	32	32	161	56	173	140	2.8	4.11	3.09	3.18	11.92	10.24	13.45	9.43	3.29	11.26	1.77505	Intron (XM_025150554.1/ncbi_395351, intron 2 of 13)	NC_006092.5	26695699	26886120	190422	14	+	ncbi_395351	XM_025150554.1	14866	DPF3	zinc finger protein DPF3 isoform X1	-	-	-	-	GO:0090544//BAF-type complex	GO:0043169//cation binding	GO:0006325//chromatin organization;GO:0010468//regulation of gene expression;GO:0034645//cellular macromolecule biosynthetic process;GO:0048731//system development
NC_006089.5-5054109-5054438	NC_006089.5	5054109	5054438	4.99e-13	1.78e-11	53	34	16	28	119	66	105	145	4.36	4.17	2.44	4.41	13.95	19.11	12.93	15.47	3.85	15.37	1.99719	Intron (XM_015281203.2/ncbi_374266, intron 5 of 7)	NC_006089.5	5034905	5068743	33839	8	-	ncbi_374266	XM_015281203.2	14470	XIRP1	xin actin-binding repeat-containing protein 1 isoform X1	-	-	-	-	-	-	-
NC_006099.5-12086154-12086450	NC_006099.5	12086154	12086450	5.07e-13	1.81e-11	17	15	14	8	81	43	90	65	1.55	2.05	2.38	1.4	10.55	13.84	12.32	7.71	1.84	11.11	2.59408	Intron (XM_025154483.1/ncbi_416061, intron 3 of 15)	NC_006099.5	12069242	12100204	30963	16	-	ncbi_416061	XM_025154483.1	13902	ARIH2	E3 ubiquitin-protein ligase ARIH2 isoform X1	-	-	-	-	GO:0043231//intracellular membrane-bounded organelle	GO:0019787//ubiquitin-like protein transferase activity;GO:0046914//transition metal ion binding	GO:0000209//protein polyubiquitination;GO:0016049//cell growth;GO:0019941//modification-dependent protein catabolic process;GO:0072089//stem cell proliferation
NC_006088.5-108039838-108040530	NC_006088.5	108039838	108040530	5.37e-13	1.91e-11	63	39	37	45	156	65	125	206	2.46	2.28	2.69	3.37	8.69	8.95	7.32	10.45	2.7	8.85	1.71272	Downstream (1-2kb)	NC_006088.5	108041892	108045193	3302	1	-	ncbi_427982	XM_015300231.2	5009	CLDN14	claudin-14	Cellular Processes;Environmental Information Processing;Organismal Systems	Cellular community - eukaryotes;Signaling molecules and interaction;Immune system	ko04530//Tight junction;ko04514//Cell adhesion molecules (CAMs);ko04670//Leukocyte transendothelial migration	K06087;K06087;K06087	GO:0031224//intrinsic component of membrane;GO:0043231//intracellular membrane-bounded organelle;GO:0043296//apical junction complex	-	-
NC_006101.5-4834323-4834749	NC_006101.5	4834323	4834749	5.42e-13	1.93e-11	45	32	24	23	131	39	122	129	2.86	3.03	2.83	2.8	11.86	8.72	11.6	10.63	2.88	10.7	1.89347	Distal Intergenic	NC_006101.5	4840487	4850969	10483	2	-	ncbi_427662	XM_004945169.3	16433	KCNJ12	ATP-sensitive inward rectifier potassium channel 12	Organismal Systems;Organismal Systems	Endocrine system;Nervous system	ko04921//Oxytocin signaling pathway;ko04725//Cholinergic synapse	K05005;K05005	-	-	-
NC_006091.5-31147081-31147560	NC_006091.5	31147081	31147560	5.43e-13	1.93e-11	74	38	35	44	186	52	169	165	4.18	3.2	3.67	4.76	14.97	10.34	14.3	12.09	3.95	12.93	1.7108	Promoter (1-2kb)	NC_006091.5	31148326	31187006	38681	11	+	ncbi_395680	XM_015276134.2	-1006	SMAD1	mothers against decapentaplegic homolog 1 isoform X1	Environmental Information Processing;Cellular Processes;Environmental Information Processing;Environmental Information Processing	Signal transduction;Cellular community - eukaryotes;Signal transduction;Signal transduction	ko04390//Hippo signaling pathway;ko04550//Signaling pathways regulating pluripotency of stem cells;ko04350//TGF-beta signaling pathway;ko04391//Hippo signaling pathway -fly	K04676;K04676;K04676;K04676	GO:0019866//organelle inner membrane;GO:0031982//vesicle;GO:0043231//intracellular membrane-bounded organelle;GO:0043234//protein complex	GO:0000977//RNA polymerase II regulatory region sequence-specific DNA binding;GO:0001071//nucleic acid binding transcription factor activity;GO:0019900//kinase binding;GO:0046332//SMAD binding	GO:0001501//skeletal system development;GO:0001649//osteoblast differentiation;GO:0006464//cellular protein modification process;GO:0006952//defense response;GO:0007178//transmembrane receptor protein serine/threonine kinase signaling pathway;GO:0007420//brain development;GO:0014070//response to organic cyclic compound;GO:0014855//striated muscle cell proliferation;GO:0035295//tube development;GO…
NC_006096.5-1382806-1383234	NC_006096.5	1382806	1383234	5.44e-13	1.93e-11	44	36	30	42	132	54	159	160	2.78	3.4	3.52	5.08	11.89	12.02	15.05	13.12	3.69	13.02	1.81904	Intron (XM_015277208.2/ncbi_768877, intron 14 of 15)	NC_006096.5	1366491	1386583	20093	16	+	ncbi_768877	XM_015277208.2	16529	SAG	S-arrestin isoform X1	Organismal Systems	Sensory system	ko04744//Phototransduction	K19627	-	-	-
NC_006088.5-31713936-31714414	NC_006088.5	31713936	31714414	5.48e-13	1.94e-11	42	19	17	35	125	49	122	132	2.38	1.61	1.79	3.79	10.08	9.77	10.34	9.69	2.39	9.97	2.06058	Distal Intergenic	NC_006088.5	31563605	31576453	12849	6	+	ncbi_417812	XM_025147830.1	150570	ATP23	mitochondrial inner membrane protease ATP23 homolog isoform X1	-	-	-	-	-	-	GO:0019538//protein metabolic process
NC_008465.4-6012790-6013284	NC_008465.4	6012790	6013284	5.58e-13	1.97e-11	14	25	21	28	83	63	134	193	0.77	2.04	2.14	2.94	6.48	12.15	10.99	13.71	1.97	10.83	2.45877	Intron (XM_025145660.1/ncbi_100857781, intron 1 of 6)	NC_008465.4	6011606	6021193	9588	7	+	ncbi_100857781	XM_025145660.1	1431	PPP1R1A	protein phosphatase 1 regulatory subunit 1A	Organismal Systems;Organismal Systems	Circulatory system;Nervous system	ko04261//Adrenergic signaling in cardiomyocytes;ko04720//Long-term potentiation	K08050;K08050	-	-	GO:0050789//regulation of biological process
NC_006095.5-13839409-13839780	NC_006095.5	13839409	13839780	5.62e-13	1.98e-11	23	28	14	8	108	45	68	129	1.68	3.05	1.9	1.12	11.22	11.56	7.43	12.2	1.94	10.6	2.44994	Downstream (<1kb)	NC_006095.5	13815248	13837179	21932	7	+	ncbi_424485	NM_001354671.1	24346	CNN3	calponin-3	-	-	-	-	GO:0005924//cell-substrate adherens junction	GO:0005515//protein binding	GO:0030036//actin cytoskeleton organization;GO:0030154//cell differentiation
NC_006094.5-3093747-3094474	NC_006094.5	3093747	3094474	5.63e-13	1.98e-11	81	86	83	78	212	114	312	326	3.01	4.78	5.74	5.56	11.24	14.94	17.39	15.74	4.77	14.83	1.63646	Intron (XM_015289115.2/ncbi_395671, intron 25 of 27)	NC_006094.5	3081442	3573042	491601	28	-	ncbi_395671	XM_015289115.2	478932	ERBB4	receptor tyrosine-protein kinase erbB-4 isoform X1	Environmental Information Processing;Environmental Information Processing;Environmental Information Processing;Environmental Information Processing	Signal transduction;Signal transduction;Signal transduction;Signal transduction	ko04151//PI3K-Akt signaling pathway;ko04010//MAPK signaling pathway;ko04020//Calcium signaling pathway;ko04012//ErbB signaling pathway	K05085;K05085;K05085;K05085	GO:0031224//intrinsic component of membrane;GO:0043231//intracellular membrane-bounded organelle;GO:0043234//protein complex	GO:0000975//regulatory region DNA binding;GO:0004713//protein tyrosine kinase activity;GO:0032550//purine ribonucleoside binding;GO:0046983//protein dimerization activity;GO:0070851//growth factor receptor binding	GO:0000266//mitochondrial fission;GO:0006355//regulation of transcription, DNA-templated;GO:0007167//enzyme linked receptor protein signaling pathway;GO:0007262//STAT protein import into nucleus;GO:0008284//positive regulation of cell proliferation;GO:0009653//anatomical structure morphogenesis;GO:0009790//embryo development;GO:0010591//regulation of lamellipodium assembly;GO:0016477//cell migrat…
NC_006096.5-15773334-15773751	NC_006096.5	15773334	15773751	5.75e-13	2.02e-11	66	22	30	29	164	67	103	158	4.28	2.13	3.62	3.6	15.16	15.31	10.01	13.3	3.41	13.45	1.97976	Intron (XM_004943384.3/ncbi_424941, intron 6 of 6)	NC_006096.5	15767945	15786155	18211	7	-	ncbi_424941	XM_004943384.3	12613	EIF4E2	eukaryotic translation initiation factor 4E type 2 isoform X1	Environmental Information Processing;Genetic Information Processing;Environmental Information Processing;Organismal Systems;Environmental Information Processing;Organismal Systems	Signal transduction;Translation;Signal transduction;Endocrine system;Signal transduction;Aging	ko04151//PI3K-Akt signaling pathway;ko03013//RNA transport;ko04150//mTOR signaling pathway;ko04910//Insulin signaling pathway;ko04066//HIF-1 signaling pathway;ko04211//Longevity regulating pathway - mammal	K03259;K03259;K03259;K03259;K03259;K03259	GO:0034518//RNA cap binding complex;GO:0044424//intracellular part	GO:0003723//RNA binding;GO:0044389//ubiquitin-like protein ligase binding	GO:0006417//regulation of translation
NC_006101.5-14848661-14849220	NC_006101.5	14848661	14849220	5.77e-13	2.02e-11	45	17	10	35	133	63	166	110	2.18	1.23	0.9	3.24	9.17	10.74	12.03	6.91	1.89	9.71	2.36109	Intron (XM_428969.6/ncbi_431417, intron 2 of 10)	NC_006101.5	14839113	14864574	25462	11	+	ncbi_431417	XM_428969.6	9827	PDILT	protein disulfide-isomerase-like protein of the testis	-	-	-	-	-	-	GO:0007281//germ cell development;GO:0019725//cellular homeostasis;GO:0044267//cellular protein metabolic process;GO:0048870//cell motility
NC_006092.5-1755305-1755819	NC_006092.5	1755305	1755819	5.85e-13	2.05e-11	79	58	37	48	159	59	214	204	4.16	4.56	3.62	4.84	11.93	10.94	16.87	13.93	4.29	13.42	1.64533	Promoter (<=1kb)	NC_006092.5	1718952	1755419	36468	12	-	ncbi_422997	XM_015286203.2	-143	PTDSS2	phosphatidylserine synthase 2	Metabolism;Metabolism	Global and overview maps;Lipid metabolism	ko01100//Metabolic pathways;ko00564//Glycerophospholipid metabolism	K08730;K08730	GO:0031090//organelle membrane;GO:0031224//intrinsic component of membrane;GO:0043231//intracellular membrane-bounded organelle	GO:0003824//catalytic activity	GO:0006658//phosphatidylserine metabolic process
NC_006089.5-22612190-22612627	NC_006089.5	22612190	22612627	5.86e-13	2.05e-11	59	61	50	42	157	74	183	187	3.65	5.64	5.75	4.98	13.85	16.13	16.97	15.02	5	15.49	1.63134	Intron (XM_015281958.2/ncbi_420550, intron 18 of 19)	NC_006089.5	22532847	22617417	84571	20	+	ncbi_420550	XM_015281958.2	79561	ANKIB1	ankyrin repeat and IBR domain-containing protein 1 isoform X1	-	-	-	-	-	GO:0043169//cation binding	-
NC_006090.5-87913706-87914275	NC_006090.5	87913706	87914275	5.88e-13	2.05e-11	56	46	40	31	125	73	146	160	2.66	3.27	3.53	2.82	8.47	12.22	10.4	9.87	3.07	10.24	1.73791	Promoter (<=1kb)	NC_006090.5	87866279	87913810	47532	12	-	ncbi_421888	XM_015284831.2	-180	TINAG	tubulointerstitial nephritis antigen isoform X1	-	-	-	-	GO:0044420//extracellular matrix component	GO:0001871//pattern binding;GO:0070011//peptidase activity, acting on L-amino acid peptides	GO:0002376//immune system process;GO:0006897//endocytosis;GO:0019538//protein metabolic process;GO:0022610//biological adhesion
NC_006091.5-46999049-46999650	NC_006091.5	46999049	46999650	5.91e-13	2.06e-11	62	65	43	45	177	73	195	165	2.79	4.37	3.6	3.88	11.36	11.57	13.15	9.63	3.66	11.43	1.64291	Intron (XM_420574.6/ncbi_422614, intron 3 of 6)	NC_006091.5	46991647	47009784	18138	7	-	ncbi_422614	XM_420574.6	10435	PPM1K	protein phosphatase 1K, mitochondrial	-	-	-	-	GO:0043231//intracellular membrane-bounded organelle	GO:0004721//phosphoprotein phosphatase activity;GO:0043169//cation binding	GO:0006464//cellular protein modification process
NC_006095.5-4092034-4092628	NC_006095.5	4092034	4092628	5.97e-13	2.07e-11	52	34	14	19	126	65	146	98	2.37	2.31	1.18	1.66	8.18	10.43	9.96	5.79	1.88	8.59	2.19192	Intron (XM_422207.6/ncbi_424364, intron 2 of 16)	NC_006095.5	4091521	4100385	8865	17	+	ncbi_424364	XM_422207.6	810	SELP	P-selectin isoform X1	Environmental Information Processing	Signaling molecules and interaction	ko04514//Cell adhesion molecules (CAMs)	K06496	-	-	-
NC_006106.5-532408-533247	NC_006106.5	532408	533247	5.98e-13	2.07e-11	101	98	66	69	238	95	202	281	3.26	4.72	3.95	4.26	10.94	10.79	9.76	11.75	4.05	10.81	1.41637	Intron (XM_015295911.2/ncbi_770683, intron 2 of 29)	NC_006106.5	516120	538571	22452	30	-	ncbi_770683	XM_015295911.2	5744	HIP1	huntingtin-interacting protein 1 isoform X1	-	-	-	-	GO:0030135//coated vesicle	GO:0005515//protein binding;GO:0005543//phospholipid binding	GO:0006901//vesicle coating;GO:0007010//cytoskeleton organization;GO:0007165//signal transduction;GO:0043280//positive regulation of cysteine-type endopeptidase activity involved in apoptotic process;GO:0045807//positive regulation of endocytosis
NC_006089.5-32039709-32040401	NC_006089.5	32039709	32040401	6.12e-13	2.12e-11	127	85	54	72	232	77	263	266	4.97	4.96	3.92	5.39	12.93	10.6	15.4	13.49	4.81	13.11	1.44656	Distal Intergenic	NC_006089.5	32089832	32090763	932	1	+	ncbi_112531924	XM_025148278.1	-49777	LOC112531924	uncharacterized protein LOC112531924	-	-	-	-	-	-	-
NC_006089.5-6743560-6744059	NC_006089.5	6743560	6744059	6.14e-13	2.12e-11	53	25	18	9	121	72	109	107	2.87	2.02	1.81	0.93	9.35	13.75	8.85	7.53	1.91	9.87	2.36948	Intron (XM_025148298.1/ncbi_420437, intron 3 of 59)	NC_006089.5	6620024	6783679	163656	60	-	ncbi_420437	XM_025148298.1	39870	KMT2C	histone-lysine N-methyltransferase 2C isoform X1	Metabolism	Amino acid metabolism	ko00310//Lysine degradation	K09188	GO:0034708//methyltransferase complex;GO:0043231//intracellular membrane-bounded organelle	GO:0003723//RNA binding;GO:0018024//histone-lysine N-methyltransferase activity;GO:0046914//transition metal ion binding	GO:0010468//regulation of gene expression;GO:0034968//histone lysine methylation
NC_006100.5-15156472-15156912	NC_006100.5	15156472	15156912	6.16e-13	2.13e-11	48	22	16	23	106	57	85	158	2.95	2.02	1.83	2.71	9.29	12.34	7.83	12.6	2.38	10.52	2.1441	5' UTR	NC_006100.5	15135092	15147783	12692	7	-	ncbi_107054537	XM_015293963.2	-8909	PALLDL	palladin-like	-	-	-	-	-	-	-
NC_006097.5-20494789-20495447	NC_006097.5	20494789	20495447	6.23e-13	2.14e-11	56	46	20	36	175	102	85	266	2.3	2.82	1.53	2.83	10.26	14.77	5.23	14.19	2.37	11.11	2.2289	Intron (XM_004943961.3/ncbi_431480, intron 9 of 15)	NC_006097.5	20487831	20499996	12166	16	+	ncbi_431480	XM_004943961.3	7287	C10H15ORF58	tubulin polyglutamylase TTLL6 isoform X1	-	-	-	-	-	-	-
NC_006102.5-7302054-7302440	NC_006102.5	7302054	7302440	6.25e-13	2.15e-11	65	50	34	29	138	60	128	191	4.56	5.23	4.43	3.89	13.79	14.81	13.44	17.37	4.53	14.85	1.71288	Intron (XM_015275493.2/ncbi_416904, intron 2 of 20)	NC_006102.5	7293276	7334844	41569	21	+	ncbi_416904	XM_015275493.2	8971	GRK3	beta-adrenergic receptor kinase 2 isoform X1	Organismal Systems;Cellular Processes;Organismal Systems;Organismal Systems;Environmental Information Processing;Organismal Systems	Sensory system;Transport and catabolism;Immune system;Nervous system;Signal transduction;Sensory system	ko04740//Olfactory transduction;ko04144//Endocytosis;ko04062//Chemokine signaling pathway;ko04724//Glutamatergic synapse;ko04340//Hedgehog signaling pathway;ko04745//Phototransduction - fly	K00910;K00910;K00910;K00910;K00910;K00910	-	GO:0004674//protein serine/threonine kinase activity;GO:0032550//purine ribonucleoside binding	GO:0006464//cellular protein modification process;GO:0006796//phosphate-containing compound metabolic process;GO:0006898//receptor-mediated endocytosis;GO:0009792//embryo development ending in birth or egg hatching;GO:0042692//muscle cell differentiation;GO:0045744//negative regulation of G-protein coupled receptor protein signaling pathway
NC_006097.5-1314405-1314777	NC_006097.5	1314405	1314777	6.36e-13	2.18e-11	32	18	23	9	92	35	108	121	2.33	1.95	3.11	1.25	9.54	8.96	11.76	11.41	2.16	10.42	2.27025	Exon (XM_015279099.2/ncbi_415339, exon 7 of 7)	NC_006097.5	1310615	1327389	16775	7	-	ncbi_415339	XM_015279099.2	12798	SHF	SH2 domain-containing adapter protein F isoform X1	-	-	-	-	-	-	-
NC_006091.5-63066384-63067253	NC_006091.5	63066384	63067253	6.4e-13	2.19e-11	80	69	59	74	198	134	216	236	2.49	3.21	3.41	4.41	8.79	14.69	10.07	9.53	3.38	10.77	1.67192	5' UTR	NC_006091.5	63023444	63066944	43501	12	-	ncbi_422730	XM_015285434.2	126	SLC7A2	cationic amino acid transporter 2 isoform X1	-	-	-	-	GO:0031224//intrinsic component of membrane	GO:0000064//L-ornithine transmembrane transporter activity;GO:0005287//high-affinity basic amino acid transmembrane transporter activity;GO:0061459//L-arginine transmembrane transporter activity	GO:0002274//myeloid leukocyte activation;GO:0002532//production of molecular mediator involved in inflammatory response;GO:0002694//regulation of leukocyte activation;GO:0015807//L-amino acid transport;GO:0015822//ornithine transport;GO:0031347//regulation of defense response;GO:0044271//cellular nitrogen compound biosynthetic process;GO:0089718//amino acid import across plasma membrane
NC_006089.5-108402076-108402729	NC_006089.5	108402076	108402729	6.47e-13	2.21e-11	166	97	93	84	289	98	368	310	6.88	6	7.16	6.66	17.07	14.3	22.84	16.66	6.67	17.72	1.40962	Distal Intergenic	NC_006089.5	108428944	108432498	3555	4	-	ncbi_432368	XM_419196.6	30096	SNAI2	LOW QUALITY PROTEIN: zinc finger protein SNAI2	Environmental Information Processing;Cellular Processes	Signal transduction;Cellular community - eukaryotes	ko04390//Hippo signaling pathway;ko04520//Adherens junction	K05706;K05706	GO:0000785//chromatin;GO:0043231//intracellular membrane-bounded organelle	GO:0000982//transcription factor activity, RNA polymerase II core promoter proximal region sequence-specific binding;GO:0003677//DNA binding;GO:0005515//protein binding;GO:0043169//cation binding	GO:0000122//negative regulation of transcription from RNA polymerase II promoter;GO:0001817//regulation of cytokine production;GO:0002934//desmosome organization;GO:0007162//negative regulation of cell adhesion;GO:0008285//negative regulation of cell proliferation;GO:0010212//response to ionizing radiation;GO:0010837//regulation of keratinocyte proliferation;GO:0010894//negative regulation of ste…
NC_006088.5-78333934-78334283	NC_006088.5	78333934	78334283	6.59e-13	2.25e-11	33	22	38	16	138	60	112	120	2.56	2.55	5.47	2.38	15.25	16.38	13	12.07	3.24	14.17	2.12877	5' UTR	NC_006088.5	78261760	78334112	72353	23	-	ncbi_427949	XM_015294039.2	4	CLCN1	chloride channel protein 1 isoform X1	-	-	-	-	GO:0005886//plasma membrane;GO:0031224//intrinsic component of membrane	GO:0005254//chloride channel activity	GO:0015698//inorganic anion transport;GO:0034765//regulation of ion transmembrane transport;GO:0050877//neurological system process
NC_006088.5-93837470-93838010	NC_006088.5	93837470	93838010	6.6e-13	2.25e-11	52	35	21	20	131	57	113	113	2.61	2.62	1.95	1.92	9.35	10.06	8.48	7.34	2.28	8.81	1.95011	Intron (XM_015295941.1/ncbi_396502, intron 2 of 2)	NC_006088.5	93831629	93851232	19604	3	-	ncbi_396502	XM_015295941.1	13492	GJA5	gap junction alpha-5 protein isoform X1	-	-	-	-	GO:0016021//integral component of membrane;GO:0043234//protein complex;GO:0044291//cell-cell contact zone	GO:0086075//gap junction channel activity involved in cardiac conduction electrical coupling	GO:0002027//regulation of heart rate;GO:0003014//renal system process;GO:0003184//pulmonary valve morphogenesis;GO:0003231//cardiac ventricle development;GO:0003254//regulation of membrane depolarization;GO:0003283//atrial septum development;GO:0007043//cell-cell junction assembly;GO:0008217//regulation of blood pressure;GO:0009790//embryo development;GO:0035108//limb morphogenesis;GO:0044060//re…
NC_006110.5-5740501-5740947	NC_006110.5	5740501	5740947	6.9e-13	2.34e-11	57	39	26	10	125	55	152	143	3.46	3.53	2.93	1.16	10.81	11.75	13.81	11.25	2.77	11.91	2.10422	3' UTR	NC_006110.5	5739908	5743363	3456	10	-	ncbi_419686	XM_417833.6	2639	GALE	UDP-glucose 4-epimerase	Metabolism;Metabolism;Metabolism	Global and overview maps;Carbohydrate metabolism;Carbohydrate metabolism	ko01100//Metabolic pathways;ko00520//Amino sugar and nucleotide sugar metabolism;ko00052//Galactose metabolism	K01784;K01784;K01784	GO:0031988//membrane-bounded vesicle;GO:0043231//intracellular membrane-bounded organelle	GO:0016833//oxo-acid-lyase activity;GO:0016857//racemase and epimerase activity, acting on carbohydrates and derivatives;GO:0046983//protein dimerization activity;GO:0048037//cofactor binding	GO:0006012//galactose metabolic process;GO:0044249//cellular biosynthetic process
NC_006100.5-3526641-3526957	NC_006100.5	3526641	3526957	6.9e-13	2.34e-11	10	4	2	7	70	30	56	48	0.86	0.51	0.32	1.15	8.54	9.05	7.18	5.33	0.71	7.53	3.40676	Intron (NM_001006147.1/ncbi_416183, intron 12 of 16)	NC_006100.5	3514654	3536259	21606	17	+	ncbi_416183	NM_001006147.1	12145	HSPA9	stress-70 protein, mitochondrial precursor	Genetic Information Processing;Organismal Systems	Folding, sorting and degradation;Aging	ko03018//RNA degradation;ko04212//Longevity regulating pathway - worm	K04043;K04043	GO:0005924//cell-substrate adherens junction;GO:0009295//nucleoid;GO:0031988//membrane-bounded vesicle;GO:0043231//intracellular membrane-bounded organelle	GO:0003723//RNA binding;GO:0005515//protein binding;GO:0032550//purine ribonucleoside binding	GO:0006886//intracellular protein transport;GO:0044267//cellular protein metabolic process
NC_006111.5-4254962-4255783	NC_006111.5	4254962	4255783	7.07e-13	2.4e-11	52	57	51	47	170	79	231	172	1.71	2.8	3.12	2.97	7.98	9.17	11.4	7.35	2.65	8.97	1.75912	Downstream (1-2kb)	NC_006111.5	4240683	4248590	7908	17	+	ncbi_448832	NM_001004768.1	14689	MCAM	cell surface glycoprotein MUC18 precursor	-	-	-	-	GO:0005924//cell-substrate adherens junction;GO:0044459//plasma membrane part	-	GO:0060055//angiogenesis involved in wound healing;GO:0097205//renal filtration
NC_006127.5-21776979-21777298	NC_006127.5	21776979	21777298	7.17e-13	2.43e-11	9	1	1	1	57	23	47	59	0.76	0.13	0.16	0.16	6.89	6.87	5.97	6.49	0.3	6.55	4.44846	Distal Intergenic	NC_006127.5	21885766	21906226	20461	16	+	ncbi_427173	NM_001031419.2	-108628	SLC30A5	zinc transporter 5	-	-	-	-	GO:0005886//plasma membrane;GO:0012505//endomembrane system;GO:0031224//intrinsic component of membrane;GO:0043231//intracellular membrane-bounded organelle;GO:0043232//intracellular non-membrane-bounded organelle	GO:0015075//ion transmembrane transporter activity	GO:0006829//zinc II ion transport;GO:0010038//response to metal ion;GO:0072503//cellular divalent inorganic cation homeostasis
NC_006090.5-39874960-39875310	NC_006090.5	39874960	39875310	7.57e-13	2.56e-11	22	16	12	25	73	47	101	140	1.7	1.85	1.72	3.7	8.04	12.79	11.69	14.04	2.24	11.64	2.37752	3' UTR	NC_006090.5	39870072	39877076	7005	3	+	ncbi_428589	XM_015284392.2	5063	RHOU	rho-related GTP-binding protein RhoU	-	-	-	-	-	-	-
NC_006095.5-22355340-22355812	NC_006095.5	22355340	22355812	7.7e-13	2.6e-11	54	46	36	27	146	54	222	138	3.1	3.94	3.83	2.96	11.93	10.9	19.06	10.26	3.46	13.04	1.9141	Distal Intergenic	NC_006095.5	22337802	22339512	1711	12	+	ncbi_395795	NM_204952.1	17774	FOXD2	forkhead box protein D2	-	-	-	-	-	-	-
NC_006092.5-7860194-7860652	NC_006092.5	7860194	7860652	7.76e-13	2.61e-11	75	40	32	31	134	48	216	190	4.43	3.53	3.51	3.51	11.28	9.99	19.11	14.56	3.74	13.73	1.87622	Intron (XM_015286330.2/ncbi_374115, intron 1 of 18)	NC_006092.5	7819805	7864576	44772	19	-	ncbi_374115	XM_015286330.2	4153	ARNTL	aryl hydrocarbon receptor nuclear translocator-like protein 1 isoform X1	Organismal Systems;Organismal Systems;Organismal Systems	Nervous system;Environmental adaptation;Environmental adaptation	ko04728//Dopaminergic synapse;ko04710//Circadian rhythm;ko04711//Circadian rhythm - fly	K02296;K02296;K02296	GO:0016604//nuclear body;GO:0036464//cytoplasmic ribonucleoprotein granule;GO:0043234//protein complex	GO:0000976//transcription regulatory region sequence-specific DNA binding;GO:0000981//RNA polymerase II transcription factor activity, sequence-specific DNA binding;GO:0001076//transcription factor activity, RNA polymerase II transcription factor binding;GO:0005102//receptor binding;GO:0008134//transcription factor binding;GO:0031072//heat shock protein binding;GO:0046983//protein dimerization ac…	GO:0003323//type B pancreatic cell development;GO:0006357//regulation of transcription from RNA polymerase II promoter;GO:0006511//ubiquitin-dependent protein catabolic process;GO:0007049//cell cycle;GO:0009894//regulation of catabolic process;GO:0030177//positive regulation of Wnt signaling pathway;GO:0032006//regulation of TOR signaling;GO:0033144//negative regulation of intracellular steroid h…
NC_006114.5-5382740-5383227	NC_006114.5	5382740	5383227	7.78e-13	2.62e-11	34	17	22	24	94	63	97	116	1.89	1.41	2.27	2.55	7.44	12.33	8.07	8.36	2.03	9.05	2.15644	Intron (XM_015299355.2/ncbi_426737, intron 1 of 12)	NC_006114.5	5361283	5386771	25489	13	-	ncbi_426737	XM_015299355.2	3788	MAPT	microtubule-associated protein tau isoform X1	Environmental Information Processing	Signal transduction	ko04010//MAPK signaling pathway	K04380	GO:0015630//microtubule cytoskeleton;GO:0016020//membrane;GO:0031981//nuclear lumen;GO:0035770//ribonucleoprotein granule;GO:0043005//neuron projection;GO:0043234//protein complex;GO:0044441//ciliary part	GO:0015631//tubulin binding;GO:0019900//kinase binding;GO:0019904//protein domain specific binding;GO:0071814//protein-lipid complex binding	GO:0008344//adult locomotory behavior;GO:0010970//establishment of localization by movement along microtubule;GO:0016477//cell migration;GO:0030307//positive regulation of cell growth;GO:0031112//positive regulation of microtubule polymerization or depolymerization;GO:0031329//regulation of cellular catabolic process;GO:0032386//regulation of intracellular transport;GO:0034643//establishment of m…
NC_006099.5-11975325-11975946	NC_006099.5	11975325	11975946	7.84e-13	2.63e-11	119	81	78	58	240	101	213	222	5.18	5.27	6.31	4.84	14.9	15.5	13.9	12.55	5.4	14.21	1.39587	Intron (XM_003642004.4/ncbi_100858727, intron 4 of 26)	NC_006099.5	11969367	11986415	17049	27	+	ncbi_100858727	XM_003642004.4	6268	USP19	ubiquitin carboxyl-terminal hydrolase 19 isoform X1	-	-	-	-	GO:0031090//organelle membrane;GO:0044444//cytoplasmic part	GO:0043169//cation binding;GO:0070011//peptidase activity, acting on L-amino acid peptides	GO:0043161//proteasome-mediated ubiquitin-dependent protein catabolic process;GO:0045843//negative regulation of striated muscle tissue development;GO:0080135//regulation of cellular response to stress
NC_006093.5-24889698-24890120	NC_006093.5	24889698	24890120	8.02e-13	2.69e-11	22	24	13	7	91	49	152	66	1.41	2.3	1.55	0.86	8.31	11.06	14.59	5.49	1.53	9.86	2.68806	Intron (XM_004942262.3/ncbi_423876, intron 4 of 13)	NC_006093.5	24760672	24990480	229809	14	-	ncbi_423876	XM_004942262.3	100571	SH3PXD2A	SH3 and PX domain-containing protein 2A isoform X1	-	-	-	-	-	-	GO:0072593//reactive oxygen species metabolic process
NC_006099.5-11261343-11261842	NC_006099.5	11261343	11261842	8.06e-13	2.7e-11	64	44	34	22	182	62	133	129	3.47	3.56	3.42	2.28	14.06	11.84	10.8	9.07	3.18	11.44	1.84699	Distal Intergenic	NC_006099.5	11318274	11412333	94060	15	+	ncbi_416041	XM_025154479.1	-56682	SLC6A6	sodium- and chloride-dependent taurine transporter isoform X1	Organismal Systems	Nervous system	ko04727//GABAergic synapse	K05039	-	-	-
NC_006090.5-48197197-48197800	NC_006090.5	48197197	48197800	8.16e-13	2.72e-11	89	50	51	49	157	91	183	183	3.99	3.35	4.25	4.21	10.04	14.38	12.3	10.65	3.95	11.84	1.58374	Distal Intergenic	NC_006090.5	48202563	48212581	10019	6	-	ncbi_421623	XM_015284274.1	15083	ZC3H12D	probable ribonuclease ZC3H12D	-	-	-	-	-	-	-
NC_006115.5-4185052-4185586	NC_006115.5	4185052	4185586	8.17e-13	2.72e-11	66	57	42	33	144	60	152	217	3.34	4.31	3.95	3.2	10.4	10.71	11.53	14.26	3.7	11.72	1.66338	Intron (XM_015300164.2/ncbi_420132, intron 8 of 21)	NC_006115.5	4170480	4197885	27406	22	-	ncbi_420132	XM_015300164.2	12566	ARHGEF18	rho guanine nucleotide exchange factor 18 isoform X1	Cellular Processes	Cellular community - eukaryotes	ko04530//Tight junction	K21066	-	-	GO:0043087//regulation of GTPase activity
NC_006113.5-3492673-3493171	NC_006113.5	3492673	3493171	8.2e-13	2.73e-11	67	75	40	37	148	81	213	197	3.64	6.08	4.04	3.85	11.46	15.5	17.33	13.88	4.4	14.54	1.72445	Distal Intergenic	NC_006113.5	3495150	3506642	11493	5	+	ncbi_374243	NM_204336.2	-2228	WNT2B	protein Wnt-2b precursor	Environmental Information Processing;Environmental Information Processing;Environmental Information Processing;Cellular Processes;Organismal Systems	Signal transduction;Signal transduction;Signal transduction;Cellular community - eukaryotes;Endocrine system	ko04150//mTOR signaling pathway;ko04390//Hippo signaling pathway;ko04310//Wnt signaling pathway;ko04550//Signaling pathways regulating pluripotency of stem cells;ko04916//Melanogenesis	K00182;K00182;K00182;K00182;K00182	GO:0031012//extracellular matrix	GO:0001664//G-protein coupled receptor binding	GO:0001754//eye photoreceptor cell differentiation;GO:0001759//organ induction;GO:0001819//positive regulation of cytokine production;GO:0002009//morphogenesis of an epithelium;GO:0003407//neural retina development;GO:0008406//gonad development;GO:0014014//negative regulation of gliogenesis;GO:0030177//positive regulation of Wnt signaling pathway;GO:0030326//embryonic limb morphogenesis;GO:003355…
NC_006092.5-37953079-37953389	NC_006092.5	37953079	37953389	8.22e-13	2.73e-11	24	20	2	8	73	47	74	116	2.09	2.61	0.32	1.34	9.08	14.45	9.67	13.13	1.59	11.58	2.86454	Intron (XM_004941779.3/ncbi_423345, intron 2 of 11)	NC_006092.5	37942554	37954612	12059	12	-	ncbi_423345	XM_004941779.3	1378	ALDH6A1	methylmalonate-semialdehyde dehydrogenase [acylating], mitochondrial	Metabolism;Metabolism;Metabolism;Metabolism;Metabolism;Metabolism	Global and overview maps;Global and overview maps;Carbohydrate metabolism;Amino acid metabolism;Carbohydrate metabolism;Metabolism of other amino acids	ko01100//Metabolic pathways;ko01200//Carbon metabolism;ko00562//Inositol phosphate metabolism;ko00280//Valine, leucine and isoleucine degradation;ko00640//Propanoate metabolism;ko00410//beta-Alanine metabolism	K00140;K00140;K00140;K00140;K00140;K00140	GO:0031988//membrane-bounded vesicle;GO:0043231//intracellular membrane-bounded organelle	GO:0003723//RNA binding;GO:0016620//oxidoreductase activity, acting on the aldehyde or oxo group of donors, NAD or NADP as acceptor	GO:0006208//pyrimidine nucleobase catabolic process;GO:0006573//valine metabolic process;GO:0045444//fat cell differentiation
NC_006091.5-35199153-35199546	NC_006091.5	35199153	35199546	8.22e-13	2.73e-11	40	16	16	22	116	46	138	85	2.75	1.64	2.05	2.9	11.38	11.15	14.23	7.59	2.33	11.09	2.25086	Intron (XM_015276607.2/ncbi_422515, intron 3 of 22)	NC_006091.5	35091731	35206861	115131	23	-	ncbi_422515	XM_015276607.2	7512	FAM13A	protein FAM13A isoform X1	-	-	-	-	-	-	-
NC_006090.5-43169213-43169688	NC_006090.5	43169213	43169688	8.41e-13	2.79e-11	76	60	36	44	184	63	152	178	4.33	5.1	3.81	4.8	14.94	12.64	12.97	13.15	4.51	13.42	1.57319	Intron (XM_025149418.1/ncbi_421574, intron 1 of 21)	NC_006090.5	43094027	43439805	345779	22	+	ncbi_421574	XM_025149418.1	75423	PDE10A	cAMP and cAMP-inhibited cGMP 3',5'-cyclic phosphodiesterase 10A isoform X1	Metabolism	Nucleotide metabolism	ko00230//Purine metabolism	K18438	-	GO:0004114//3',5'-cyclic-nucleotide phosphodiesterase activity;GO:0043169//cation binding	GO:0010737//protein kinase A signaling;GO:1902531//regulation of intracellular signal transduction
NC_006091.5-69824316-69824939	NC_006091.5	69824316	69824939	8.47e-13	2.8e-11	69	43	49	52	164	64	183	194	3	2.79	3.95	4.32	10.15	9.79	11.9	10.93	3.52	10.69	1.60261	Distal Intergenic	NC_006091.5	69798602	69816083	17482	14	-	ncbi_426435	XM_025149745.1	-8544	PGM2	phosphoglucomutase-2 isoform X1	Metabolism;Metabolism;Metabolism;Metabolism;Metabolism;Metabolism;Metabolism	Global and overview maps;Nucleotide metabolism;Carbohydrate metabolism;Carbohydrate metabolism;Carbohydrate metabolism;Carbohydrate metabolism;Carbohydrate metabolism	ko01100//Metabolic pathways;ko00230//Purine metabolism;ko00010//Glycolysis / Gluconeogenesis;ko00520//Amino sugar and nucleotide sugar metabolism;ko00052//Galactose metabolism;ko00500//Starch and sucrose metabolism;ko00030//Pentose phosphate pathway	K15779;K15779;K15779;K15779;K15779;K15779;K15779	GO:0031988//membrane-bounded vesicle	GO:0016868//intramolecular transferase activity, phosphotransferases	GO:0019318//hexose metabolic process
NC_006098.5-11405114-11405485	NC_006098.5	11405114	11405485	8.49e-13	2.8e-11	52	40	30	22	114	63	143	127	3.79	4.35	4.06	3.07	11.85	16.18	15.62	12.01	3.82	13.91	1.86448	Intron (XM_414155.6/ncbi_415794, intron 1 of 3)	NC_006098.5	11379319	11425129	45811	4	+	ncbi_415794	XM_414155.6	25980	CMTM4	CKLF-like MARVEL transmembrane domain-containing protein 4	-	-	-	-	GO:0031224//intrinsic component of membrane	-	-
NC_006094.5-30712073-30712445	NC_006094.5	30712073	30712445	8.5e-13	2.8e-11	32	16	8	26	97	44	98	121	2.33	1.74	1.08	3.62	10.05	11.27	10.67	11.41	2.19	10.85	2.30869	Intron (NM_001006528.2/ncbi_424296, intron 3 of 15)	NC_006094.5	30683168	30719176	36009	16	-	ncbi_424296	NM_001006528.2	6917	DARS	aspartate--tRNA ligase, cytoplasmic	Genetic Information Processing	Translation	ko00970//Aminoacyl-tRNA biosynthesis	K22503	GO:0031988//membrane-bounded vesicle;GO:0044424//intracellular part	GO:0003723//RNA binding;GO:0004812//aminoacyl-tRNA ligase activity;GO:0032550//purine ribonucleoside binding	GO:0006418//tRNA aminoacylation for protein translation
NC_006099.5-9362284-9362650	NC_006099.5	9362284	9362650	8.52e-13	2.8e-11	23	45	7	20	145	57	136	126	1.7	4.97	0.96	2.83	15.28	14.84	15.06	12.08	2.62	14.31	2.44938	5' UTR	NC_006099.5	9362451	9382065	19615	6	+	ncbi_416010	XM_015293072.2	16	IP6K2	inositol hexakisphosphate kinase 2 isoform X1	Environmental Information Processing	Signal transduction	ko04070//Phosphatidylinositol signaling system	K07756	GO:0005856//cytoskeleton	GO:0051766//inositol trisphosphate kinase activity	GO:0001558//regulation of cell growth;GO:0042981//regulation of apoptotic process;GO:0046488//phosphatidylinositol metabolic process
NC_006091.5-11654679-11655057	NC_006091.5	11654679	11655057	8.54e-13	2.8e-11	35	44	23	24	126	101	123	122	2.51	4.7	3.06	3.29	12.85	25.46	13.19	11.33	3.39	15.71	2.21233	Promoter (<=1kb)	NC_006091.5	11654966	11659535	4570	3	+	ncbi_422313	NM_001277670.1	-98	ASB12	ankyrin repeat and SOCS box protein 12 isoform X1	-	-	-	-	-	-	GO:0007165//signal transduction
NC_006088.5-85753499-85753946	NC_006088.5	85753499	85753946	8.73e-13	2.86e-11	65	41	39	36	132	50	177	195	3.93	3.7	4.39	4.17	11.39	10.66	16.04	15.31	4.05	13.35	1.72085	Intron (XM_003640468.4/ncbi_769163, intron 1 of 7)	NC_006088.5	85747773	85944599	196827	8	+	ncbi_769163	XM_003640468.4	5949	FILIP1L	filamin A-interacting protein 1-like isoform X1	-	-	-	-	-	-	-
NC_006114.5-5084512-5084873	NC_006114.5	5084512	5084873	8.98e-13	2.94e-11	44	19	25	21	102	79	93	130	3.3	2.13	3.48	3.01	10.89	20.85	10.44	12.64	2.98	13.71	2.20184	Distal Intergenic	NC_006114.5	5090432	5118510	28079	14	+	ncbi_414871	NM_001305113.2	-5740	KCNH6	potassium voltage-gated channel subfamily H member 6 isoform X1	-	-	-	-	-	-	-
NC_006092.5-14237807-14238150	NC_006092.5	14237807	14238150	9e-13	2.94e-11	38	18	15	21	92	40	124	104	3	2.12	2.2	3.17	10.34	11.11	14.65	10.64	2.62	11.69	2.15764	Intron (XM_015286575.2/ncbi_395761, intron 1 of 15)	NC_006092.5	14207179	14241382	34204	16	-	ncbi_395761	XM_015286575.2	3404	TNNT3	troponin T, fast skeletal muscle isoforms isoform X1	-	-	-	-	-	GO:0008092//cytoskeletal protein binding;GO:0042623//ATPase activity, coupled	GO:0006937//regulation of muscle contraction;GO:0006941//striated muscle contraction;GO:0051336//regulation of hydrolase activity
NC_006091.5-50258208-50258596	NC_006091.5	50258208	50258596	9.17e-13	2.99e-11	44	33	26	25	116	46	142	119	3.07	3.44	3.37	3.34	11.53	11.3	14.83	10.76	3.3	12.1	1.87447	Intron (XM_025150084.1/ncbi_422649, intron 3 of 25)	NC_006091.5	50167863	50376565	208703	26	+	ncbi_422649	XM_025150084.1	90539	SLC4A4	electrogenic sodium bicarbonate cotransporter 1 isoform X1	Organismal Systems;Organismal Systems;Organismal Systems	Digestive system;Digestive system;Excretory system	ko04972//Pancreatic secretion;ko04976//Bile secretion;ko04964//Proximal tubule bicarbonate reclamation	K13575;K13575;K13575	GO:0031224//intrinsic component of membrane;GO:0031988//membrane-bounded vesicle	GO:0015081//sodium ion transmembrane transporter activity;GO:0015301//anion:anion antiporter activity	GO:0006814//sodium ion transport;GO:0015711//organic anion transport
NC_006088.5-51591443-51591858	NC_006088.5	51591443	51591858	9.33e-13	3.04e-11	19	7	6	10	55	28	86	87	1.24	0.68	0.73	1.25	5.11	6.43	8.4	7.36	0.97	6.82	2.81372	Intron (XM_015285351.2/ncbi_418052, intron 1 of 9)	NC_006088.5	51574099	51608248	34150	10	-	ncbi_418052	XM_015285351.2	16598	NCF4	neutrophil cytosol factor 4	Cellular Processes;Organismal Systems;Organismal Systems	Transport and catabolism;Immune system;Development	ko04145//Phagosome;ko04670//Leukocyte transendothelial migration;ko04380//Osteoclast differentiation	K08012;K08012;K08012	GO:0031090//organelle membrane;GO:0044444//cytoplasmic part;GO:0044459//plasma membrane part	GO:0008047//enzyme activator activity;GO:1901981//phosphatidylinositol phosphate binding	GO:0009893//positive regulation of metabolic process
NC_006088.5-93211732-93212232	NC_006088.5	93211732	93212232	9.49e-13	3.08e-11	30	13	15	13	72	48	84	99	1.62	1.05	1.51	1.35	5.55	9.15	6.81	6.95	1.38	7.11	2.36518	Exon (XM_004938318.3/ncbi_418444, exon 6 of 6)	NC_006088.5	93194966	93220520	25555	6	-	ncbi_418444	XM_004938318.3	8538	DUSP27	inactive dual specificity phosphatase 27	-	-	-	-	-	GO:0004721//phosphoprotein phosphatase activity	GO:0006464//cellular protein modification process;GO:0006796//phosphate-containing compound metabolic process
NC_006106.5-4391154-4391515	NC_006106.5	4391154	4391515	9.58e-13	3.11e-11	53	25	20	16	105	56	121	109	3.97	2.8	2.78	2.3	11.22	14.78	13.58	10.6	2.96	12.54	2.08287	Intron (NM_001031477.1/ncbi_427820, intron 1 of 1)	NC_006106.5	4382266	4400823	18558	2	+	ncbi_427820	NM_001031477.1	9068	YWHAG	14-3-3 protein gamma	Environmental Information Processing;Environmental Information Processing;Cellular Processes;Cellular Processes	Signal transduction;Signal transduction;Cell growth and death;Cell growth and death	ko04151//PI3K-Akt signaling pathway;ko04390//Hippo signaling pathway;ko04110//Cell cycle;ko04114//Oocyte meiosis	K16198;K16198;K16198;K16198	GO:0005924//cell-substrate adherens junction;GO:0012506//vesicle membrane;GO:0044444//cytoplasmic part	GO:0003723//RNA binding;GO:0005102//receptor binding;GO:0019901//protein kinase binding;GO:0030291//protein serine/threonine kinase inhibitor activity	GO:0006352//DNA-templated transcription, initiation;GO:0006469//negative regulation of protein kinase activity;GO:0006886//intracellular protein transport;GO:0022402//cell cycle process;GO:0032868//response to insulin;GO:0035556//intracellular signal transduction;GO:0044710//single-organism metabolic process;GO:0050767//regulation of neurogenesis;GO:0050804//modulation of synaptic transmission;GO…
NC_006096.5-14341353-14341792	NC_006096.5	14341353	14341792	9.64e-13	3.12e-11	48	27	37	33	112	76	163	136	2.96	2.48	4.24	3.89	9.84	16.49	15.05	10.87	3.39	13.06	1.9458	Distal Intergenic	NC_006096.5	14201947	14296030	94084	14	-	ncbi_374269	XM_015291361.2	-45542	TP63	tumor protein 63 isoform X1	Environmental Information Processing;Cellular Processes	Signal transduction;Cell growth and death	ko04391//Hippo signaling pathway -fly;ko04214//Apoptosis - fly	K10149;K10149	GO:0000785//chromatin;GO:0031981//nuclear lumen	GO:0000975//regulatory region DNA binding;GO:0000982//transcription factor activity, RNA polymerase II core promoter proximal region sequence-specific binding;GO:0000988//transcription factor activity, protein binding;GO:0019904//protein domain specific binding	GO:0001738//morphogenesis of a polarized epithelium;GO:0002067//glandular epithelial cell differentiation;GO:0003002//regionalization;GO:0006357//regulation of transcription from RNA polymerase II promoter;GO:0007267//cell-cell signaling;GO:0007498//mesoderm development;GO:0007568//aging;GO:0008593//regulation of Notch signaling pathway;GO:0008630//intrinsic apoptotic signaling pathway in respons…
NC_006088.5-14355040-14355608	NC_006088.5	14355040	14355608	9.73e-13	3.15e-11	77	41	39	37	143	75	139	163	3.67	2.92	3.45	3.37	9.71	12.58	9.92	10.07	3.35	10.57	1.65774	Distal Intergenic	NC_006088.5	14331316	14337535	6220	5	-	ncbi_417708	NM_001199458.1	-17789	SYPL1	synaptophysin-like protein 1	-	-	-	-	GO:0012505//endomembrane system;GO:0016023//cytoplasmic, membrane-bounded vesicle;GO:0031224//intrinsic component of membrane	-	GO:0051234//establishment of localization
NC_006106.5-6727869-6728578	NC_006106.5	6727869	6728578	9.75e-13	3.15e-11	111	101	58	48	208	93	312	242	4.24	5.75	4.11	3.51	11.31	12.5	17.83	11.98	4.4	13.41	1.60773	Intron (XM_004946685.3/ncbi_417603, intron 2 of 19)	NC_006106.5	6724905	6751555	26651	20	+	ncbi_417603	XM_004946685.3	3318	TRPV2	transient receptor potential cation channel subfamily V member 2 isoform X1	Organismal Systems;Organismal Systems	Immune system;Sensory system	ko04621//NOD-like receptor signaling pathway;ko04750//Inflammatory mediator regulation of TRP channels	K04971;K04971	GO:0030426//growth cone;GO:0031224//intrinsic component of membrane;GO:0044459//plasma membrane part	GO:0005261//cation channel activity	GO:0006816//calcium ion transport;GO:0006950//response to stress;GO:0009628//response to abiotic stimulus;GO:0030307//positive regulation of cell growth;GO:0034767//positive regulation of ion transmembrane transport
NC_006090.5-68832221-68832810	NC_006090.5	68832221	68832810	9.94e-13	3.2e-11	48	23	12	15	148	43	71	179	2.2	1.58	1.02	1.32	9.69	6.96	4.88	10.67	1.53	8.05	2.39546	Distal Intergenic	NC_006090.5	68845662	68850001	4340	3	+	ncbi_395434	NM_204697.2	-13147	POPDC3	popeye domain-containing protein 3	-	-	-	-	GO:0031224//intrinsic component of membrane;GO:0043296//apical junction complex;GO:0044459//plasma membrane part	GO:0030551//cyclic nucleotide binding	GO:0000904//cell morphogenesis involved in differentiation;GO:0006810//transport;GO:0008016//regulation of heart contraction;GO:0016337//single organismal cell-cell adhesion;GO:0022604//regulation of cell morphogenesis;GO:0030097//hemopoiesis;GO:0040012//regulation of locomotion;GO:0060926//cardiac pacemaker cell development;GO:0065008//regulation of biological quality
NC_006097.5-2274787-2275197	NC_006097.5	2274787	2275197	9.97e-13	3.2e-11	60	43	21	40	137	55	160	156	3.96	4.24	2.57	5.05	12.88	12.78	15.81	13.35	3.96	13.71	1.79166	Distal Intergenic	NC_006097.5	2290078	2470750	180673	28	+	ncbi_395822	XM_015279053.2	-15086	NEO1	neogenin isoform X1	Environmental Information Processing	Signaling molecules and interaction	ko04514//Cell adhesion molecules (CAMs)	K06766	GO:0031224//intrinsic component of membrane	GO:0050839//cell adhesion molecule binding	GO:0000768//syncytium formation by plasma membrane fusion;GO:0010468//regulation of gene expression;GO:0055076//transition metal ion homeostasis
NC_006098.5-438564-438960	NC_006098.5	438564	438960	9.98e-13	3.2e-11	30	39	9	25	142	63	126	104	2.05	3.98	1.14	3.27	13.83	15.16	12.89	9.22	2.61	12.78	2.29177	Distal Intergenic	NC_006098.5	431116	437630	6515	6	+	ncbi_415627	NM_001005833.1	7646	CFAP20	cilia- and flagella-associated protein 20	-	-	-	-	GO:0005815//microtubule organizing center;GO:0031988//membrane-bounded vesicle;GO:0042995//cell projection	GO:0003723//RNA binding	GO:0007631//feeding behavior;GO:0018200//peptidyl-glutamic acid modification;GO:0040017//positive regulation of locomotion;GO:0048858//cell projection morphogenesis;GO:0060295//regulation of cilium movement involved in cell motility
NC_006098.5-1027198-1027547	NC_006098.5	1027198	1027547	9.98e-13	3.2e-11	24	26	23	19	124	33	134	107	1.86	3.01	3.31	2.82	13.7	9.01	15.56	10.76	2.75	12.26	2.15645	Intron (XM_025154265.1/ncbi_415660, intron 2 of 6)	NC_006098.5	1016919	1034067	17149	7	-	ncbi_415660	XM_025154265.1	6695	KIAA0895L	uncharacterized protein KIAA0895-like homolog isoform X1	-	-	-	-	-	-	-
NC_006114.5-7756704-7757118	NC_006114.5	7756704	7757118	9.99e-13	3.2e-11	24	23	24	17	98	44	134	94	1.57	2.24	2.91	2.13	9.13	10.13	13.12	7.97	2.21	10.09	2.19081	Exon (XM_015299585.2/ncbi_395474, exon 7 of 22)	NC_006114.5	7749483	7777463	27981	22	+	ncbi_395474	XM_015299585.2	7428	ATP6V0A1	V-type proton ATPase 116 kDa subunit a isoform X1	Metabolism;Cellular Processes;Cellular Processes;Metabolism;Organismal Systems;Organismal Systems	Global and overview maps;Transport and catabolism;Transport and catabolism;Energy metabolism;Nervous system;Excretory system	ko01100//Metabolic pathways;ko04145//Phagosome;ko04142//Lysosome;ko00190//Oxidative phosphorylation;ko04721//Synaptic vesicle cycle;ko04966//Collecting duct acid secretion	K02154;K02154;K02154;K02154;K02154;K02154	GO:0012506//vesicle membrane;GO:0031224//intrinsic component of membrane;GO:0033177//proton-transporting two-sector ATPase complex, proton-transporting domain;GO:0048770//pigment granule	GO:0015077//monovalent inorganic cation transmembrane transporter activity	GO:0015988//energy coupled proton transmembrane transport, against electrochemical gradient
NC_006090.5-11114046-11114388	NC_006090.5	11114046	11114388	1.01e-12	3.22e-11	16	13	8	7	56	35	85	71	1.27	1.54	1.18	1.06	6.31	9.75	10.07	7.29	1.26	8.36	2.73008	Intron (XM_015278041.2/ncbi_395589, intron 7 of 12)	NC_006090.5	11083911	11176037	92127	13	+	ncbi_395589	XM_015278041.2	30306	MEIS1	homeobox protein Meis1 isoform X1	Cellular Processes	Cellular community - eukaryotes	ko04550//Signaling pathways regulating pluripotency of stem cells	K15613	GO:0043231//intracellular membrane-bounded organelle;GO:0043234//protein complex	GO:0000982//transcription factor activity, RNA polymerase II core promoter proximal region sequence-specific binding;GO:0003677//DNA binding;GO:0046983//protein dimerization activity	GO:0001568//blood vessel development;GO:0006357//regulation of transcription from RNA polymerase II promoter;GO:0045596//negative regulation of cell differentiation;GO:0048646//anatomical structure formation involved in morphogenesis;GO:0061515//myeloid cell development
NC_006089.5-97308452-97309385	NC_006089.5	97308452	97309385	1.01e-12	3.22e-11	102	112	62	71	263	114	372	231	2.96	4.85	3.34	3.94	10.87	11.64	16.16	8.69	3.77	11.84	1.65103	Intron (NM_001039283.2/ncbi_421031, intron 1 of 9)	NC_006089.5	97308621	97335244	26624	10	+	ncbi_421031	NM_001039283.2	297	MPPE1	metallophosphoesterase 1	-	-	-	-	GO:0031090//organelle membrane;GO:0031224//intrinsic component of membrane;GO:0044432//endoplasmic reticulum part	GO:0035091//phosphatidylinositol binding;GO:0042578//phosphoric ester hydrolase activity;GO:0046914//transition metal ion binding	GO:0006497//protein lipidation;GO:0016482//cytoplasmic transport
NC_006106.5-9719299-9719656	NC_006106.5	9719299	9719656	1.02e-12	3.24e-11	55	42	32	31	149	98	116	138	4.17	4.75	4.51	4.5	16.09	26.15	13.17	13.57	4.48	17.24	1.94419	Intron (XM_015302263.2/ncbi_100857331, intron 3 of 7)	NC_006106.5	9717094	9722500	5407	8	-	ncbi_100857331	XM_015302263.2	3023	TPSNRL	tapasin-related protein-like isoform X1	-	-	-	-	-	-	-
NC_006092.5-17414794-17415306	NC_006092.5	17414794	17415306	1.03e-12	3.27e-11	83	57	26	31	159	55	182	189	4.39	4.5	2.55	3.14	11.97	10.23	14.4	12.95	3.65	12.39	1.76321	Distal Intergenic	NC_006092.5	17367707	17391753	24047	27	+	ncbi_423141	XM_004941528.3	47343	TPCN2	two pore calcium channel protein 2	Organismal Systems	Digestive system	ko04972//Pancreatic secretion	K14077	GO:0000323//lytic vacuole;GO:0005774//vacuolar membrane;GO:0031224//intrinsic component of membrane	GO:0019900//kinase binding	GO:0006816//calcium ion transport;GO:0006936//muscle contraction;GO:0034220//ion transmembrane transport;GO:0051283//negative regulation of sequestering of calcium ion
NC_006090.5-83019109-83019537	NC_006090.5	83019109	83019537	1.1e-12	3.49e-11	24	21	11	7	105	27	116	80	1.52	1.98	1.29	0.85	9.46	6.01	10.98	6.56	1.41	8.25	2.5487	Intron (XM_004940447.3/ncbi_421873, intron 10 of 50)	NC_006090.5	82886704	83075317	188614	51	-	ncbi_421873	XM_004940447.3	55994	COL19A1	collagen alpha-1(XIX) chain isoform X1	-	-	-	-	-	-	GO:0043062//extracellular structure organization
NC_006091.5-88487847-88488386	NC_006091.5	88487847	88488386	1.11e-12	3.51e-11	68	39	36	43	145	61	156	156	3.41	2.92	3.36	4.13	10.37	10.78	11.73	10.16	3.46	10.76	1.63683	Distal Intergenic	NC_006091.5	88502440	88524512	22073	6	+	ncbi_100857605	XM_003641262.4	-14324	RNF24	RING finger protein 24 isoform X1	-	-	-	-	-	GO:0043169//cation binding	-
NC_006112.4-3813950-3815098	NC_006112.4	3813950	3815098	1.11e-12	3.52e-11	147	143	107	69	324	141	469	315	3.46	5.03	4.68	3.11	10.88	11.7	16.55	9.63	4.07	12.19	1.5826	Distal Intergenic	NC_006112.4	3841055	3857113	16059	12	+	ncbi_772356	XM_015298671.2	-26531	CADM3	cell adhesion molecule 3 isoform X1	Environmental Information Processing	Signaling molecules and interaction	ko04514//Cell adhesion molecules (CAMs)	K06780	-	-	-
NC_006089.5-102876233-102876621	NC_006089.5	102876233	102876621	1.13e-12	3.56e-11	29	18	18	15	82	44	85	103	2.02	1.87	2.33	2	8.15	10.8	8.88	9.32	2.06	9.29	2.17303	Distal Intergenic	NC_006089.5	102881201	102953764	72564	10	+	ncbi_768914	XM_015278006.2	-4774	CABLES1	CDK5 and ABL1 enzyme substrate 1 isoform X1	-	-	-	-	GO:0043231//intracellular membrane-bounded organelle	GO:0005488//binding;GO:0019887//protein kinase regulator activity	GO:0001932//regulation of protein phosphorylation;GO:0007049//cell cycle;GO:0048731//system development
NC_006107.5-5128367-5128953	NC_006107.5	5128367	5128953	1.16e-12	3.66e-11	63	60	25	36	167	74	301	139	2.91	4.14	2.14	3.18	10.99	12.03	20.81	8.32	3.09	13.04	2.07727	Intron (NM_001007869.1/ncbi_419184, intron 1 of 4)	NC_006107.5	5127360	5141905	14546	5	+	ncbi_419184	NM_001007869.1	1300	SDC4	syndecan-4 precursor	Environmental Information Processing;Environmental Information Processing	Signaling molecules and interaction;Signaling molecules and interaction	ko04514//Cell adhesion molecules (CAMs);ko04512//ECM-receptor interaction	K16338;K16338	GO:0031224//intrinsic component of membrane;GO:0031988//membrane-bounded vesicle;GO:0044464//cell part	GO:0038023//signaling receptor activity;GO:0043168//anion binding;GO:0046983//protein dimerization activity	GO:0001954//positive regulation of cell-matrix adhesion;GO:0008284//positive regulation of cell proliferation;GO:0008285//negative regulation of cell proliferation;GO:0010468//regulation of gene expression;GO:0016477//cell migration;GO:0032233//positive regulation of actin filament bundle assembly;GO:0043547//positive regulation of GTPase activity;GO:0045860//positive regulation of protein kinase…
NC_006090.5-24810617-24811168	NC_006090.5	24810617	24811168	1.16e-12	3.66e-11	34	33	27	25	113	62	94	142	1.67	2.42	2.46	2.35	7.91	10.72	6.91	9.04	2.23	8.64	1.95399	Distal Intergenic	NC_006090.5	24702723	24738515	35793	6	-	ncbi_107052934	XM_025148857.1	-72377	LOC107052934	uncharacterized protein LOC107052934 isoform X1	-	-	-	-	-	-	-
NC_006094.5-11589910-11590177	NC_006094.5	11589910	11590177	1.17e-12	3.68e-11	14	7	7	3	61	23	68	67	1.42	1.06	1.32	0.58	8.81	8.21	10.32	8.81	1.09	9.04	3.05199	Intron (XM_015289474.2/ncbi_424086, intron 5 of 10)	NC_006094.5	11582960	11606998	24039	11	+	ncbi_424086	XM_015289474.2	7083	CDK15	cyclin-dependent kinase 15 isoform X1	-	-	-	-	-	GO:0004672//protein kinase activity;GO:0032550//purine ribonucleoside binding	GO:0006464//cellular protein modification process
[truncated: 7,534 more rows]
