# Supplementary material for: MYH1G-AS is a chromatin-associated lncRNA that regulates skeletal muscle development in chicken
Source: Cell Mol Biol Lett. 2024 Jan 4;29:9. doi: 10.1186/s11658-023-00525-x (PMC10765903; doi:10.1186/s11658-023-00525-x)
Supplement: Supplementary file 6 — Additional file 6: Table S7. List of open chromatin-associated lncRNAs. [file 11658_2023_525_MOESM6_ESM.xlsx]

## Sheet: Sheet1
Table S7. List of open chromatin-associated lncRNAs
id	SOL_1_count	SOL_2_count	SOL_3_count	SOL_4_count	PEM_1_count	PEM_2_count	PEM_3_count	PEM_4_count	SOL_1_fpkm	SOL_2_fpkm	SOL_3_fpkm	SOL_4_fpkm	PEM_1_fpkm	PEM_2_fpkm	PEM_3_fpkm	PEM_4_fpkm	SOL_mean	PEM_mean	log2(fc)	PValue	FDR	Symbol	Description	peak_name	Chr	Start	End	p-value	FDR	SOL_1_reads	SOL_2_reads	SOL_3_reads	SOL_4_reads	PEM_1_reads	PEM_2_reads	PEM_3_reads	PEM_4_reads	SOL_1_rpkm	SOL_2_rpkm	SOL_3_rpkm	SOL_4_rpkm	PEM_1_rpkm	PEM_2_rpkm	PEM_3_rpkm	PEM_4_rpkm	SOL_mean	PEM_mean	rpkm_log2fc	annotation
MSTRG.1700.1	0	0	0	0	77	56	4	107	0	0	0	0	1.43	1.27	0.09	2.05	0.001	1.21	10.2408	2.34452e-08	1.61214e-06	-	-	NC_006088.5-108140841-108141259	NC_006088.5	108140841	108141259	2.96e-27	5.8e-24	22	15	10	4	144	58	137	138	1.42	1.45	1.2	0.5	13.28	13.22	13.28	11.59	1.14	12.84	3.49354	Promoter (<=1kb)
MSTRG.1700.2	0	0	0	0	20	25	19	59	0	0	0	0	0.47	0.74	0.6	1.41	0.001	0.805	9.65284	4.05116e-09	3.89992e-07	-	-	NC_006088.5-108140841-108141259	NC_006088.5	108140841	108141259	2.96e-27	5.8e-24	22	15	10	4	144	58	137	138	1.42	1.45	1.2	0.5	13.28	13.22	13.28	11.59	1.14	12.84	3.49354	Promoter (<=1kb)
MSTRG.10611.3	12	0	5	2	93	73	22	75	0.53	0	0.24	0.13	4.11	3.99	1.28	3.4	0.225	3.195	3.82782	1.77189e-05	0.000549264	-	-	NC_006094.5-36057173-36057553	NC_006094.5	36057173	36057553	8.83e-19	1.84e-16	27	16	19	17	122	43	116	141	1.92	1.7	2.51	2.32	12.38	10.78	12.37	13.02	2.11	12.14	2.52445	Promoter (1-2kb)
XR_001467683.2	6	12	26	14	426	308	37	161	0.03	0.06	0.14	0.09	2.26	2.01	0.26	0.87	0.08	1.35	4.07682	1.03746e-07	6.51344e-06	ncbi_107053901	--	NC_006094.5-36057173-36057553	NC_006094.5	36057173	36057553	8.83e-19	1.84e-16	27	16	19	17	122	43	116	141	1.92	1.7	2.51	2.32	12.38	10.78	12.37	13.02	2.11	12.14	2.52445	Promoter (1-2kb)
MSTRG.14465.5	38383	30879	26497	21208	88036	81261	30357	93901	490.57	340.08	348.45	327.71	1107.15	1260.34	504.3	1210.76	376.702	1020.64	1.43797	0.000140163	0.00331795	-	-	NC_006101.5-14227692-14228214	NC_006101.5	14227692	14228214	1.84e-18	3.47e-16	45	45	27	27	176	86	127	187	2.33	3.48	2.6	2.68	13	15.7	9.86	12.57	2.77	12.78	2.20593	5' UTR
MSTRG.3200.1	16	4	2	11	60	41	4	85	1.33	0.29	0.17	1.11	4.94	4.14	0.43	7.1	0.725	4.1525	2.51793	0.00458607	0.048873	-	-	NC_006089.5-19714589-19715449	NC_006089.5	19714589	19715449	1.14e-14	6.74e-13	127	111	64	78	247	153	338	275	4	5.21	3.74	4.7	11.07	16.95	15.93	11.22	4.41	13.79	1.64477	Distal Intergenic
XR_003071752.1	12	6	26	2	15	31	145	36	0.11	0.05	0.24	0.02	0.13	0.33	1.66	0.32	0.105	0.61	2.53842	0.00443322	0.0479073	ncbi_112530257	--	NC_006111.5-4215294-4215874	NC_006111.5	4215294	4215874	2.05e-12	5.92e-11	75	69	67	49	192	73	200	223	3.5	4.81	5.81	4.38	12.76	11.99	13.97	13.49	4.62	13.05	1.49809	Intron (XM_015298196.2/ncbi_395766, intron 2 of 12)
MSTRG.10758.1	98	109	61	93	212	151	354	159	0.53	0.51	0.34	0.62	1.14	1.01	2.51	0.88	0.5	1.385	1.46989	0.000380847	0.00728402	-	-	NC_006095.5-4674176-4674915	NC_006095.5	4674176	4674915	2.28e-12	6.47e-11	100	89	69	61	254	88	234	204	3.66	4.86	4.69	4.28	13.25	11.35	12.83	9.69	4.37	11.78	1.43063	Promoter (<=1kb)
MSTRG.10758.2	65	89	51	91	161	119	225	126	0.48	0.57	0.39	0.81	1.17	1.06	2.16	0.94	0.5625	1.3325	1.24421	0.00114228	0.0169175	-	-	NC_006095.5-4674176-4674915	NC_006095.5	4674176	4674915	2.28e-12	6.47e-11	100	89	69	61	254	88	234	204	3.66	4.86	4.69	4.28	13.25	11.35	12.83	9.69	4.37	11.78	1.43063	Promoter (<=1kb)
XR_003071153.1	673	457	325	499	1695	592	770	2485	1.6	0.94	0.79	1.43	3.96	1.71	2.38	5.96	1.19	3.5025	1.55742	0.0016912	0.0228233	ncbi_107054724	--	NC_006105.5-592021-592626	NC_006105.5	592021	592626	3.02e-11	6.26e-10	68	44	33	51	176	53	200	146	3.04	2.94	2.74	4.37	11.22	8.35	13.4	8.47	3.27	10.36	1.66366	Distal Intergenic
MSTRG.15576.9	151	121	47	41	1072	1011	284	773	2.11	1.46	0.67	0.69	14.78	17.2	5.17	10.93	1.2325	12.02	3.28578	7.47105e-09	6.5383e-07	-	-	NC_006105.5-635811-636103	NC_006105.5	635811	636103	5.88e-11	1.11e-09	22	12	11	21	84	35	61	115	2.04	1.66	1.89	3.73	11.09	11.42	8.46	13.82	2.33	11.2	2.2651	Distal Intergenic
MSTRG.14636.29	0	3	0	0	98	105	11	55	0	0.04	0	0	1.17	1.54	0.17	0.67	0.01	0.8875	6.47168	1.51464e-07	8.9271e-06	-	-	NC_006102.5-5048554-5048981	NC_006102.5	5048554	5048981	6.37e-11	1.19e-09	15	15	11	20	69	41	68	99	0.95	1.42	1.29	2.43	6.23	9.15	6.45	8.14	1.52	7.49	2.30089	Promoter (1-2kb)
MSTRG.11682.1	5	2	4	2	60	6	32	51	0.13	0.05	0.11	0.06	1.55	0.19	1.09	1.35	0.0875	1.045	3.57808	7.20728e-06	0.000256971	-	-	NC_006096.5-14896648-14897026	NC_006096.5	14896648	14897026	1.14e-10	1.97e-09	70	52	39	31	138	62	143	134	5.01	5.56	5.19	4.25	14.08	15.63	15.33	12.44	5	14.37	1.52306	Distal Intergenic
MSTRG.4175.2	3507	4451	3822	4026	831	718	144	1168	29.53	32.3	33.11	40.99	6.89	7.34	1.58	9.92	33.9825	6.4325	-2.40134	0.00127174	0.0185495	-	-	NC_006089.5-102521629-102521931	NC_006089.5	102521629	102521931	1.91e-10	3.1e-09	57	30	35	25	111	48	121	124	5.11	4.01	5.82	4.29	14.17	15.14	16.23	14.41	4.81	14.99	1.63989	Intron (XM_004939769.3/ncbi_421069, intron 12 of 20)
MSTRG.20706.2	269	88	48	8	13	7	1	1	2.38	0.67	0.44	0.09	0.11	0.07	0.01	0	0.895	0.0475	-4.23589	0.00099032	0.0152642	-	-	NC_008465.4-5595790-5596105	NC_008465.4	5595790	5596105	2.67e-10	4.16e-09	37	22	32	21	106	41	98	109	3.18	2.82	5.11	3.45	12.98	12.4	12.61	12.14	3.64	12.53	1.78338	Intron (XM_025145587.1/ncbi_426509, intron 11 of 23)
MSTRG.4444.1	68	93	50	59	127	208	52	204	0.73	0.86	0.55	0.76	1.34	2.7	0.72	2.2	0.725	1.74	1.26303	0.00417975	0.0457239	-	-	NC_006089.5-126161029-126161822	NC_006089.5	126161029	126161822	8.97e-10	1.21e-08	110	56	35	68	234	83	139	207	3.75	2.85	2.22	4.44	11.38	9.97	7.1	9.16	3.32	9.4	1.50148	Distal Intergenic
MSTRG.2872.11	11	13	41	19	46	88	38	84	0.23	0.24	0.89	0.49	0.96	2.25	1.05	1.79	0.4625	1.5125	1.70941	0.0019944	0.0254859	-	-	NC_006089.5-147072-147476	NC_006089.5	147072	147476	3.57e-09	4.04e-08	38	20	24	26	68	59	115	95	2.54	2	2.99	3.33	6.49	13.91	11.53	8.25	2.71	10.04	1.88939	Promoter (<=1kb)
MSTRG.3200.1	16	4	2	11	60	41	4	85	1.33	0.29	0.17	1.11	4.94	4.14	0.43	7.1	0.725	4.1525	2.51793	0.00458607	0.048873	-	-	NC_006089.5-19713930-19714378	NC_006089.5	19713930	19714378	7.85e-09	8.03e-08	86	69	34	43	133	75	134	166	5.19	6.22	3.81	4.97	11.45	15.95	12.12	13	5.05	13.13	1.37851	Distal Intergenic
XR_001467509.2	0	0	0	0	83	101	37	190	0	0	0	0	0.7	1.05	0.41	1.63	0.001	0.9475	9.88798	6.51437e-13	1.17584e-10	ncbi_107053827	--	NC_006094.5-18978437-18978811	NC_006094.5	18978437	18978811	1.85e-08	1.68e-07	19	10	17	18	65	72	43	86	1.37	1.08	2.28	2.49	6.7	18.34	4.66	8.07	1.81	9.44	2.3828	Intron (XM_025152632.1/ncbi_771503, intron 4 of 9)
MSTRG.1891.1	1498	3078	1824	1706	206	198	66	256	13.57	24.03	17.01	18.69	1.84	2.18	0.78	2.34	18.325	1.785	-3.35982	2.49016e-09	2.56843e-07	-	-	NC_006088.5-120594021-120594817	NC_006088.5	120594021	120594817	2.56e-08	2.23e-07	117	97	82	74	174	108	211	223	3.98	4.92	5.18	4.82	8.43	12.93	10.74	9.83	4.72	10.48	1.15078	5' UTR
MSTRG.1892.3	2298	2764	2237	1608	360	130	50	401	7.16	7.42	7.17	6.06	1.1	0.49	0.2	1.26	6.9525	0.7625	-3.18872	2.46449e-05	0.000729441	-	-	NC_006088.5-120594021-120594817	NC_006088.5	120594021	120594817	2.56e-08	2.23e-07	117	97	82	74	174	108	211	223	3.98	4.92	5.18	4.82	8.43	12.93	10.74	9.83	4.72	10.48	1.15078	5' UTR
XR_001469896.2	42	143	32	44	0	4	0	0	0.55	1.62	0.43	0.7	0	0.06	0	0	0.825	0.015	-5.78136	8.80956e-06	0.000302881	ncbi_768829	--	NC_006110.5-718026-718395	NC_006110.5	718026	718395	2.87e-08	2.47e-07	72	46	33	34	136	56	87	146	5.28	5.04	4.49	4.77	14.21	14.46	9.55	13.89	4.89	13.03	1.41393	Distal Intergenic
MSTRG.10611.3	12	0	5	2	93	73	22	75	0.53	0	0.24	0.13	4.11	3.99	1.28	3.4	0.225	3.195	3.82782	1.77189e-05	0.000549264	-	-	NC_006094.5-36055780-36056144	NC_006094.5	36055780	36056144	1.52e-07	1.06e-06	66	52	35	71	123	103	151	161	4.91	5.77	4.83	10.11	13.03	26.96	16.81	15.52	6.4	18.08	1.49825	Promoter (<=1kb)
XR_001467683.2	6	12	26	14	426	308	37	161	0.03	0.06	0.14	0.09	2.26	2.01	0.26	0.87	0.08	1.35	4.07682	1.03746e-07	6.51344e-06	ncbi_107053901	--	NC_006094.5-36055780-36056144	NC_006094.5	36055780	36056144	1.52e-07	1.06e-06	66	52	35	71	123	103	151	161	4.91	5.77	4.83	10.11	13.03	26.96	16.81	15.52	6.4	18.08	1.49825	Promoter (<=1kb)
MSTRG.12510.6	3	2	0	1	635	1013	154	1111	0.09	0.06	0	0.03	16.53	32.53	5.29	29.67	0.045	21.005	8.86659	8.07534e-21	3.33165e-18	-	-	NC_006097.5-20335712-20336523	NC_006097.5	20335712	20336523	2.27e-07	1.51e-06	99	58	50	72	164	82	129	181	3.3	2.89	3.1	4.6	7.8	9.63	6.45	7.83	3.47	7.93	1.19239	Intron (XM_413944.6/ncbi_415576, intron 13 of 13)
XR_003077394.1	103	140	97	83	20	13	4	4	2.45	2.87	2.37	2.38	0.47	0.37	0.12	0.1	2.5175	0.265	-3.24793	1.19598e-06	5.85422e-05	ncbi_112533341	--	NC_006099.5-3622864-3623101	NC_006099.5	3622864	3623101	4.86e-07	2.93e-06	23	32	10	14	57	50	58	78	2.63	5.45	2.12	3.06	9.27	20.1	9.92	11.55	3.31	12.71	1.94106	Intron (XM_015293495.2/ncbi_429200, intron 1 of 15)
MSTRG.18657.3	26	43	11	5	0	0	0	0	0.52	0.74	0.23	0.11	0	0	0	0	0.4	0.001	-8.64386	1.69076e-05	0.000530751	-	-	NC_006114.5-3907806-3908050	NC_006114.5	3907806	3908050	8.85e-07	4.96e-06	21	24	26	16	82	36	60	72	2.33	3.97	5.36	3.4	12.96	14.06	9.96	10.36	3.77	11.84	1.65103	Promoter (1-2kb)
MSTRG.8965.1	34	57	40	12	108	274	100	142	0.32	0.46	0.38	0.13	0.99	3.08	1.2	1.33	0.3225	1.65	2.35509	5.45234e-06	0.000204498	-	-	NC_006092.5-50360048-50360482	NC_006092.5	50360048	50360482	2.19e-06	1.09e-05	115	69	51	32	168	53	158	137	7.17	6.42	5.91	3.82	14.93	11.64	14.75	11.08	5.83	13.1	1.168	Distal Intergenic
MSTRG.11682.1	5	2	4	2	60	6	32	51	0.13	0.05	0.11	0.06	1.55	0.19	1.09	1.35	0.0875	1.045	3.57808	7.20728e-06	0.000256971	-	-	NC_006096.5-14897341-14897661	NC_006096.5	14897341	14897661	3.65e-06	1.71e-05	25	32	17	21	55	33	70	92	2.11	4.04	2.67	3.4	6.63	9.83	8.86	10.09	3.06	8.85	1.53215	Distal Intergenic
XR_003074670.1	108	53	53	58	563	239	37	522	0.24	0.1	0.12	0.15	1.21	0.63	0.11	1.15	0.1525	0.775	2.34539	0.000762573	0.0125131	ncbi_107052921	--	NC_006090.5-27202623-27203466	NC_006090.5	27202623	27203466	4.15e-06	1.91e-05	131	82	53	65	134	78	185	172	4.2	3.93	3.16	3.99	6.13	8.82	8.89	7.16	3.82	7.75	1.02062	Intron (XM_015283703.2/ncbi_421414, intron 19 of 19)
MSTRG.11311.1	485	768	334	273	1540	1653	712	971	0.69	0.94	0.49	0.47	2.15	2.85	1.32	1.39	0.6475	1.9275	1.57378	2.5772e-05	0.000751814	-	-	NC_006095.5-28244413-28244730	NC_006095.5	28244413	28244730	4.86e-06	2.2e-05	23	8	11	10	70	25	21	70	1.96	1.02	1.74	1.63	8.51	7.51	2.68	7.75	1.59	6.61	2.05562	5' UTR
MSTRG.4175.2	3507	4451	3822	4026	831	718	144	1168	29.53	32.3	33.11	40.99	6.89	7.34	1.58	9.92	33.9825	6.4325	-2.40134	0.00127174	0.0185495	-	-	NC_006089.5-102520536-102520880	NC_006089.5	102520536	102520880	1.13e-05	4.57e-05	81	59	59	49	124	51	110	180	6.37	6.93	8.62	7.38	13.9	14.13	12.96	18.36	7.33	14.84	1.01761	Intron (XM_004939769.3/ncbi_421069, intron 12 of 20)
XR_003071752.1	12	6	26	2	15	31	145	36	0.11	0.05	0.24	0.02	0.13	0.33	1.66	0.32	0.105	0.61	2.53842	0.00443322	0.0479073	ncbi_112530257	--	NC_006111.5-4214016-4214254	NC_006111.5	4214016	4214254	0.000147	0.000429	34	42	18	29	64	20	107	99	3.87	7.13	3.8	6.31	10.37	8.01	18.22	14.6	5.28	12.8	1.27753	Promoter (<=1kb)
MSTRG.6211.1	62	72	45	32	81	80	141	89	0.54	0.54	0.4	0.34	0.69	0.85	1.6	0.78	0.455	0.98	1.10692	0.00103591	0.0156634	-	-	NC_006090.5-103834060-103834456	NC_006090.5	103834060	103834456	0.000385	0.000985	32	24	12	37	45	35	96	63	2.19	2.45	1.52	4.84	4.38	8.42	9.82	5.58	2.75	7.05	1.35819	Intron (XM_015285054.2/ncbi_770342, intron 6 of 13)
XR_001465741.2	0	0	3	0	14	13	2	11	0	0	0.04	0	0.18	0.21	0.03	0.15	0.01	0.1425	3.83289	0.00334986	0.0386513	ncbi_107052919	--	NC_006090.5-27261763-27261988	NC_006090.5	27261763	27261988	0.000387	0.000989	45	40	18	21	62	23	75	82	5.41	7.18	4.02	4.84	10.63	9.74	13.51	12.79	5.36	11.67	1.1225	Intron (NM_205005.1/ncbi_395855, intron 1 of 5)
MSTRG.2872.11	11	13	41	19	46	88	38	84	0.23	0.24	0.89	0.49	0.96	2.25	1.05	1.79	0.4625	1.5125	1.70941	0.0019944	0.0254859	-	-	NC_006089.5-146522-146882	NC_006089.5	146522	146882	0.000458	0.00115	37	22	29	21	55	33	52	71	2.78	2.47	4.05	3.02	5.89	8.73	5.85	6.92	3.08	6.85	1.15317	5' UTR
MSTRG.5851.1	12	18	9	3	96	42	7	98	0.59	0.76	0.45	0.18	4.64	2.5	0.45	4.85	0.495	3.11	2.65141	0.000446037	0.00825741	-	-	NC_006090.5-64751711-64752057	NC_006090.5	64751711	64752057	0.000662	0.00158	19	30	15	13	63	33	33	43	1.49	3.5	2.18	1.95	7.02	9.09	3.86	4.36	2.28	6.08	1.41504	Intron (XM_015284583.2/ncbi_428621, intron 3 of 4)
MSTRG.9537.2	36	68	54	66	5	7	5	13	1.04	1.69	1.6	2.3	0.14	0.24	0.19	0.38	1.6575	0.2375	-2.80301	3.03307e-05	0.00087595	-	-	NC_006093.5-17656942-17657191	NC_006093.5	17656942	17657191	0.000951	0.00216	81	36	36	39	52	53	135	92	8.8	5.84	7.27	8.11	8.05	20.28	21.97	12.97	7.5	15.82	1.07679	Promoter (<=1kb)
MSTRG.20706.1	400	620	342	233	132	139	101	127	2.17	2.89	1.9	1.52	0.7	0.91	0.71	0.69	2.12	0.7525	-1.4943	0.000307198	0.00620109	-	-	NC_008465.4-5598905-5599163	NC_008465.4	5598905	5599163	0.000961	0.00218	15	10	8	25	41	37	20	56	1.57	1.57	1.56	5.02	6.13	13.66	3.14	7.62	2.43	7.64	1.65262	Intron (XM_025145587.1/ncbi_426509, intron 16 of 23)
MSTRG.1889.5	4056	3909	3643	2836	66	26	24	108	72.99	60.61	67.46	61.71	1.17	0.56	0.56	1.96	65.6925	1.0625	-5.95019	1.37788e-21	6.63219e-19	-	-	NC_006088.5-120571073-120571351	NC_006088.5	120571073	120571351	0.000977	0.00221	34	26	21	31	50	24	73	72	3.31	3.78	3.8	5.78	6.94	8.23	10.64	9.09	4.17	8.73	1.06593	Intron (XM_015302573.2/ncbi_771780, intron 4 of 4)
MSTRG.11311.1	485	768	334	273	1540	1653	712	971	0.69	0.94	0.49	0.47	2.15	2.85	1.32	1.39	0.6475	1.9275	1.57378	2.5772e-05	0.000751814	-	-	NC_006095.5-28245635-28246317	NC_006095.5	28245635	28246317	0.00197	0.00408	53	63	27	27	63	46	103	73	2.1	3.73	1.99	2.05	3.56	6.43	6.12	3.76	2.47	4.97	1.00873	5' UTR
MSTRG.12073.5	1003	1227	922	668	501	424	364	402	2.8	2.96	2.65	2.26	1.38	1.44	1.32	1.13	2.6675	1.3175	-1.01769	0.00105619	0.0158869	-	-	NC_006097.5-3451422-3451708	NC_006097.5	3451422	3451708	0.0024	0.00484	32	33	19	23	50	26	69	49	3.03	4.66	3.34	4.17	6.74	8.66	9.78	6.01	3.8	7.8	1.03747	Intron (XM_015278871.2/ncbi_415346, intron 2 of 10)
MSTRG.13651.1	544	773	424	337	1710	1310	932	1530	0.68	0.83	0.54	0.51	2.1	1.98	1.51	1.92	0.64	1.8775	1.55267	1.43783e-08	1.22131e-06	-	-	NC_006100.5-3639455-3639824	NC_006100.5	3639455	3639824	0.00476	0.00879	34	19	16	25	60	16	55	44	2.49	2.08	2.18	3.51	6.27	4.13	6.04	4.18	2.56	5.15	1.00843	Distal Intergenic
XR_001468151.2	172	189	137	35	0	1	0	6	0.63	0.59	0.51	0.15	0	0	0	0.02	0.47	0.005	-6.55459	2.40391e-07	1.3351e-05	ncbi_107054149	--	NC_006096.5-23867080-23867365	NC_006096.5	23867080	23867365	0.00484	0.00891	34	29	29	31	56	44	47	59	3.23	4.11	5.11	5.64	7.58	14.71	6.68	7.27	4.52	9.06	1.00319	Distal Intergenic
XR_003076660.1	122	312	428	341	14	0	5	0	0.43	0.95	1.56	1.46	0.05	0	0.02	0	1.1	0.0175	-5.974	1.5441e-06	7.1925e-05	ncbi_107054149	--	NC_006096.5-23867080-23867365	NC_006096.5	23867080	23867365	0.00484	0.00891	34	29	29	31	56	44	47	59	3.23	4.11	5.11	5.64	7.58	14.71	6.68	7.27	4.52	9.06	1.00319	Distal Intergenic
[truncated: 18 more columns]
