# Supplementary material for: MYH1G-AS is a chromatin-associated lncRNA that regulates skeletal muscle development in chicken
Source: Cell Mol Biol Lett. 2024 Jan 4;29:9. doi: 10.1186/s11658-023-00525-x (PMC10765903; doi:10.1186/s11658-023-00525-x)
Supplement: Supplementary file 7 — Additional file 7: Table S8. Differential expression analysis of genes between control group and MYH1G-AS interference in CPMs. [file 11658_2023_525_MOESM7_ESM.xlsx]

## Sheet: Sheet1
Table S8. Differential expression analysis of genes between control group and MYH1G-AS interference in CPMs
id	ASO-NC-1_count	ASO-NC-2_count	ASO-NC-3_count	ASO-NC-4_count	ASO-MYH1G-AS-1_count	ASO-MYH1G-AS-2_count	ASO-MYH1G-AS-3_count	ASO-MYH1G-AS-4_count	ASO-NC-1_fpkm	ASO-NC-2_fpkm	ASO-NC-3_fpkm	ASO-NC-4_fpkm	ASO-MYH1G-AS-1_fpkm	ASO-MYH1G-AS-2_fpkm	ASO-MYH1G-AS-3_fpkm	ASO-MYH1G-AS-4_fpkm	ASO-NC_mean	ASO-MYH1G-AS_mean	log2(fc)	PValue	FDR	Symbol	Description	KEGG_A_class	KEGG_B_class	Pathway	K_ID	GO Component	GO Function	GO Process
ncbi_373931	5644	6317	4487	4187	3422	2993	3201	3479	107.24	101.28	90.71	84.29	54.68	57.02	58.81	58.11	95.88	57.155	-0.74635	4.59717e-33	5.28399e-29	EGR1	early growth response protein 1	Environmental Information Processing;Organismal Systems;Organismal Systems	Signal transduction;Endocrine system;Endocrine system	ko04371//Apelin signaling pathway;ko04928//Parathyroid hormone synthesis, secretion and action;ko04912//GnRH signaling pathway	K09203;K09203;K09203	GO:0043231//intracellular membrane-bounded organelle	GO:0000976//transcription regulatory region sequence-specific DNA binding;GO:0000982//transcription factor activity, RNA polymerase II core promoter proximal region sequence-specific binding;GO:0019899//enzyme binding;GO:0043169//cation binding	GO:0006357//regulation of transcription from RNA polymerase II promoter;GO:0007178//transmembrane receptor protein serine/threonine kinase signaling pathway;GO:0007519//skeletal muscle tissue development;GO:0009746//response to hexose;GO:0010332//response to gamma radiation;GO:0019221//cytokine-mediated signaling pathway;GO:0030098//lymphocyte differentiation;GO:0030178//negative regulation of Wn…
ncbi_396111	648	675	427	363	1058	889	961	1068	1.97	1.73	1.38	1.17	2.7	2.71	2.82	2.85	1.5625	2.77	0.82603	2.63907e-12	6.0667e-09	RYR3	ryanodine receptor 3 isoform X1	Environmental Information Processing;Organismal Systems;Environmental Information Processing;Organismal Systems;Organismal Systems	Signal transduction;Endocrine system;Signal transduction;Environmental adaptation;Digestive system	ko04020//Calcium signaling pathway;ko04921//Oxytocin signaling pathway;ko04371//Apelin signaling pathway;ko04713//Circadian entrainment;ko04970//Salivary secretion	K04963;K04963;K04963;K04963;K04963	-	-	-
ncbi_421502	666	764	481	439	1061	951	926	1089	14.51	14.22	11.47	10.15	19.96	20.97	19.43	21.43	12.5875	20.4475	0.699933	3.37163e-12	6.45892e-09	LOC421502	uncharacterized protein LOC421502 isoform X2	-	-	-	-	-	-	-
ncbi_428529	182	193	156	98	319	305	249	317	1.63	1.46	1.48	0.93	2.4	2.73	2.15	2.49	1.375	2.4425	0.828927	1.5301e-08	7.6465e-06	DSG2	desmoglein-2 isoform X1	-	-	-	-	GO:0005911//cell-cell junction;GO:0031224//intrinsic component of membrane;GO:0031988//membrane-bounded vesicle;GO:0044464//cell part	-	GO:0002027//regulation of heart rate;GO:0086002//cardiac muscle cell action potential involved in contraction;GO:0086065//cell communication involved in cardiac conduction;GO:0098742//cell-cell adhesion via plasma-membrane adhesion molecules
ncbi_101747858	101	135	82	68	183	193	186	186	0.74	0.83	0.64	0.53	1.13	1.42	1.32	1.2	0.685	1.2675	0.88781	2.53559e-08	1.21434e-05	C9orf84	uncharacterized protein C9orf84 homolog	-	-	-	-	-	-	-
ncbi_428633	1003	1006	711	557	1375	1260	1252	1389	8.44	7.17	6.43	4.96	9.81	10.66	10.22	10.28	6.75	10.2425	0.601608	1.27663e-07	4.73341e-05	CNR1	cannabinoid receptor 1 isoform X2	Environmental Information Processing;Organismal Systems;Environmental Information Processing;Organismal Systems	Signaling molecules and interaction;Environmental adaptation;Signal transduction;Nervous system	ko04080//Neuroactive ligand-receptor interaction;ko04714//Thermogenesis;ko04015//Rap1 signaling pathway;ko04723//Retrograde endocannabinoid signaling	K04277;K04277;K04277;K04277	GO:0031224//intrinsic component of membrane;GO:0043005//neuron projection	GO:0004930//G-protein coupled receptor activity	GO:0007187//G-protein coupled receptor signaling pathway, coupled to cyclic nucleotide second messenger;GO:0008038//neuron recognition;GO:0033500//carbohydrate homeostasis
ncbi_424352	438	457	271	241	678	512	582	617	2.12	1.94	1.35	1.26	2.82	2.51	2.75	2.62	1.6675	2.675	0.681852	3.5904e-07	9.37911e-05	CRB1	protein crumbs homolog 1 isoform X1	-	-	-	-	-	-	-
MSTRG.3887	468	486	336	263	589	627	642	706	6.65	5.83	5.08	3.96	7.04	8.93	8.82	8.82	5.38	8.4025	0.643212	8.36366e-07	0.000176451	--	collagen alpha-1(XXIV) chain isoform X4 [Gallus gallus]	-	-	-	-	-	-	-
ncbi_395337	321	412	300	353	300	224	260	300	7.33	8.39	7.75	8.69	5.07	4.61	4.36	5.49	8.04	4.8825	-0.719575	8.61571e-07	0.000176838	IL6	interleukin-6 isoform X1	Environmental Information Processing;Environmental Information Processing;Environmental Information Processing;Cellular Processes;Organismal Systems;Environmental Information Processing;Organismal Systems;Environmental Information Processing;Environmental Information Processing;Organismal Systems;Organismal Systems;Organismal Systems;Organismal Systems;Organismal Systems;Organismal Systems	Signal transduction;Signaling molecules and interaction;Signal transduction;Cell growth and death;Immune system;Signal transduction;Immune system;Signal transduction;Signal transduction;Immune system;Immune system;Immune system;Immune system;Immune system;Immune system	ko04151//PI3K-Akt signaling pathway;ko04060//Cytokine-cytokine receptor interaction;ko04630//Jak-STAT signaling pathway;ko04218//Cellular senescence;ko04621//NOD-like receptor signaling pathway;ko04068//FoxO signaling pathway;ko04659//Th17 cell differentiation;ko04066//HIF-1 signaling pathway;ko04668//TNF signaling pathway;ko04620//Toll-like receptor signaling pathway;ko04625//C-type lectin recep…	K05405;K05405;K05405;K05405;K05405;K05405;K05405;K05405;K05405;K05405;K05405;K05405;K05405;K05405;K05405	GO:0043235//receptor complex;GO:0044421//extracellular region part;GO:0044459//plasma membrane part	GO:0005126//cytokine receptor binding	GO:0001562//response to protozoan;GO:0001819//positive regulation of cytokine production;GO:0001934//positive regulation of protein phosphorylation;GO:0002295//T-helper cell lineage commitment;GO:0002639//positive regulation of immunoglobulin production;GO:0002673//regulation of acute inflammatory response;GO:0002830//positive regulation of type 2 immune response;GO:0006357//regulation of transcr…
ncbi_418893	182	208	162	119	291	254	263	272	0.66	0.64	0.63	0.46	0.89	0.93	0.93	0.87	0.5975	0.905	0.598979	1.56695e-06	0.000285882	FREM2	FRAS1-related extracellular matrix protein 2	-	-	-	-	GO:0031224//intrinsic component of membrane;GO:0031988//membrane-bounded vesicle;GO:0044420//extracellular matrix component	-	GO:0043583//ear development;GO:0044763//single-organism cellular process
ncbi_420985	335	347	214	172	446	473	424	500	7.18	6.28	4.88	3.91	8.04	10.17	8.79	9.43	5.5625	9.1075	0.711322	1.72389e-06	0.000300219	TMEFF1	tomoregulin-1	-	-	-	-	-	-	-
ncbi_427126	257	277	168	146	415	351	308	355	1.59	1.44	1.1	0.95	2.15	2.17	1.84	1.93	1.27	2.0225	0.671311	2.03722e-06	0.0003298	MEGF10	multiple epidermal growth factor-like domains protein 10	-	-	-	-	-	-	GO:0001775//cell activation;GO:0006910//phagocytosis, recognition;GO:0008283//cell proliferation;GO:0016202//regulation of striated muscle tissue development;GO:0016337//single organismal cell-cell adhesion;GO:0035914//skeletal muscle cell differentiation;GO:0042692//muscle cell differentiation;GO:0045595//regulation of cell differentiation
ncbi_768965	101	103	61	59	151	139	158	150	3.92	3.37	2.52	2.43	4.93	5.41	5.93	5.12	3.06	5.3475	0.805333	3.46981e-06	0.000473592	2022-03-03	E3 ubiquitin-protein ligase MARCH3	-	-	-	-	GO:0000323//lytic vacuole;GO:0005769//early endosome;GO:0012506//vesicle membrane;GO:0031224//intrinsic component of membrane	GO:0003824//catalytic activity;GO:0046914//transition metal ion binding	GO:0016192//vesicle-mediated transport;GO:0032446//protein modification by small protein conjugation
ncbi_415706	197	208	131	140	318	245	267	258	3.69	3.22	2.63	2.83	5	4.51	4.8	4.26	3.0925	4.6425	0.586128	3.68689e-06	0.000492757	OSGIN1	oxidative stress-induced growth inhibitor 1	-	-	-	-	-	-	GO:0001558//regulation of cell growth;GO:0042981//regulation of apoptotic process
MSTRG.1535	60	63	40	24	113	110	97	89	1.75	1.55	1.24	0.74	2.77	3.21	2.73	2.28	1.32	2.7475	1.05758	4.07816e-06	0.000532663	--	-	-	-	-	-	-	-	-
ncbi_112532784	48	66	37	23	126	118	76	84	0.56	0.65	0.46	0.28	1.24	1.38	0.86	0.86	0.4875	1.085	1.15422	4.87648e-06	0.000606209	LOC112532784	teneurin-a-like	-	-	-	-	-	-	-
ncbi_420201	249	238	134	133	349	293	322	333	7.39	5.96	4.23	4.18	8.72	8.72	9.24	8.69	5.44	8.8425	0.700848	5.47845e-06	0.00065593	CHMP4C	charged multivesicular body protein 4c	Cellular Processes;Cellular Processes	Transport and catabolism;Cell growth and death	ko04144//Endocytosis;ko04217//Necroptosis	K12194;K12194	GO:0030496//midbody;GO:0031988//membrane-bounded vesicle	GO:0046983//protein dimerization activity	GO:0010948//negative regulation of cell cycle process;GO:0032502//developmental process;GO:1902186//regulation of viral release from host cell
ncbi_424248	176	212	120	138	302	237	221	277	0.97	0.97	0.69	0.78	1.39	1.28	1.24	1.29	0.8525	1.3	0.60874	6.24602e-06	0.000725169	SEMA5B	semaphorin-5B isoform X1	-	-	-	-	GO:0031224//intrinsic component of membrane	-	GO:0044707//single-multicellular organism process
ncbi_395603	551	530	332	300	693	639	652	740	9.25	7.4	5.91	5.3	9.76	10.8	10.58	10.93	6.965	10.5175	0.594597	9.12492e-06	0.000989451	FGFR4	fibroblast growth factor receptor 4 isoform X1	Environmental Information Processing;Environmental Information Processing;Cellular Processes;Cellular Processes;Environmental Information Processing;Environmental Information Processing;Cellular Processes	Signal transduction;Signal transduction;Transport and catabolism;Cell motility;Signal transduction;Signal transduction;Cellular community - eukaryotes	ko04151//PI3K-Akt signaling pathway;ko04010//MAPK signaling pathway;ko04144//Endocytosis;ko04810//Regulation of actin cytoskeleton;ko04014//Ras signaling pathway;ko04015//Rap1 signaling pathway;ko04550//Signaling pathways regulating pluripotency of stem cells	K05095;K05095;K05095;K05095;K05095;K05095;K05095	GO:0016021//integral component of membrane;GO:0030054//cell junction;GO:0043231//intracellular membrane-bounded organelle	GO:0004714//transmembrane receptor protein tyrosine kinase activity;GO:0005539//glycosaminoglycan binding;GO:0019838//growth factor binding;GO:0032550//purine ribonucleoside binding	GO:0003156//regulation of organ formation;GO:0006468//protein phosphorylation;GO:0007169//transmembrane receptor protein tyrosine kinase signaling pathway;GO:0010557//positive regulation of macromolecule biosynthetic process;GO:0030162//regulation of proteolysis;GO:0032844//regulation of homeostatic process;GO:0033500//carbohydrate homeostasis;GO:0042127//regulation of cell proliferation;GO:00430…
ncbi_415761	91	77	71	44	153	130	113	138	0.68	0.49	0.56	0.35	0.97	0.97	0.8	0.91	0.52	0.9125	0.811313	1.14494e-05	0.00121415	ZNF536	zinc finger protein 536 isoform X1	-	-	-	-	-	GO:0043169//cation binding;GO:0044212//transcription regulatory region DNA binding	GO:0009968//negative regulation of signal transduction;GO:0045596//negative regulation of cell differentiation
ncbi_776400	78	125	61	38	160	130	165	154	2.56	2.79	1.84	0.79	3.85	3.75	4.14	3.71	1.995	3.8625	0.953146	1.15625e-05	0.00121415	CCR8L	C-C chemokine receptor 8 like	Environmental Information Processing;Organismal Systems	Signaling molecules and interaction;Immune system	ko04060//Cytokine-cytokine receptor interaction;ko04062//Chemokine signaling pathway	K04183;K04183	GO:0031224//intrinsic component of membrane	GO:0004950//chemokine receptor activity	GO:0019221//cytokine-mediated signaling pathway;GO:0036230//granulocyte activation
ncbi_395415	209	246	148	107	314	267	292	328	3.92	4.05	3.06	2.45	5	5.23	5.33	5.45	3.37	5.2525	0.640256	1.22787e-05	0.00127145	MGAT4C	alpha-1,6-mannosyl-glycoprotein 4-beta-N-acetylglucosaminyltransferase isoform X1	Metabolism;Metabolism	Global and overview maps;Glycan biosynthesis and metabolism	ko01100//Metabolic pathways;ko00510//N-Glycan biosynthesis	K13748;K13748	GO:0031090//organelle membrane;GO:0031224//intrinsic component of membrane;GO:0043231//intracellular membrane-bounded organelle	GO:0008375//acetylglucosaminyltransferase activity;GO:0043169//cation binding	GO:0006464//cellular protein modification process
ncbi_430953	118	106	67	84	168	145	158	177	1.77	1.34	1.07	1.34	2.12	2.18	2.29	2.34	1.38	2.2325	0.693992	1.39673e-05	0.00140608	ABRA	actin-binding Rho-activating protein	-	-	-	-	GO:0005856//cytoskeleton;GO:0016020//membrane;GO:0043292//contractile fiber	GO:0003712//transcription cofactor activity;GO:0008092//cytoskeletal protein binding	GO:0006357//regulation of transcription from RNA polymerase II promoter;GO:0035023//regulation of Rho protein signal transduction;GO:0044093//positive regulation of molecular function
ncbi_417625	89	94	87	77	48	56	50	64	0.74	0.67	0.74	0.68	0.34	0.49	0.41	0.5	0.7075	0.435	-0.701715	1.89413e-05	0.00172787	TEX14	inactive serine/threonine-protein kinase TEX14 isoform X1	-	-	-	-	GO:0044421//extracellular region part;GO:0044464//cell part	GO:0016301//kinase activity;GO:0019900//kinase binding;GO:0032550//purine ribonucleoside binding	GO:0000070//mitotic sister chromatid segregation;GO:0006464//cellular protein modification process;GO:0007126//meiotic nuclear division;GO:0010948//negative regulation of cell cycle process;GO:0034453//microtubule anchoring;GO:0043062//extracellular structure organization;GO:0043393//regulation of protein binding;GO:0071173//spindle assembly checkpoint
MSTRG.6459	120	151	77	61	192	169	157	195	1.42	1.66	0.99	0.73	1.89	2.22	1.72	2.09	1.2	1.98	0.722466	7.7908e-05	0.00509154	--	rna-directed dna polymerase from mobile element jockey-like [Limosa lapponica baueri]	-	-	-	-	-	-	-
ncbi_100857439	36	39	51	20	14	5	12	24	2.92	2.68	4.36	1.74	0.97	0.41	0.92	1.73	2.925	1.0075	-1.53766	7.99147e-05	1	LOC100857439	histone H3	-	-	-	-	GO:0031988//membrane-bounded vesicle;GO:0043231//intracellular membrane-bounded organelle;GO:0043232//intracellular non-membrane-bounded organelle	GO:0003676//nucleic acid binding;GO:0046983//protein dimerization activity	GO:0034728//nucleosome organization
ncbi_420846	2722	3136	1741	1540	4095	3658	3757	4337	45.4	44.14	30.9	27.21	57.59	61.18	60.64	63.59	36.9125	60.75	0.718775	8.84853e-05	0.00546801	RBM24	RNA-binding protein 24 isoform X1	-	-	-	-	GO:0043231//intracellular membrane-bounded organelle	GO:0003729//mRNA binding;GO:0036094//small molecule binding	GO:0043487//regulation of RNA stability;GO:0051153//regulation of striated muscle cell differentiation
ncbi_112531932	12	16	14	11	5	4	0	0	0.32	0.37	0.41	0.31	0.11	0.1	0	0	0.3525	0.0525	-2.74723	0.000102908	1	LOC112531932	uncharacterized protein LOC112531932	-	-	-	-	-	-	-
ncbi_421965	710	755	424	429	942	902	1076	1091	10.15	9.24	6.46	6.52	11.35	13.06	14.93	13.71	8.0925	13.2625	0.712695	0.000136695	0.00781678	LOC421965	b(0,+)-type amino acid transporter 1 isoform X1	-	-	-	-	GO:0031224//intrinsic component of membrane;GO:0032991//macromolecular complex	GO:0046943//carboxylic acid transmembrane transporter activity;GO:0046983//protein dimerization activity	GO:0046942//carboxylic acid transport
ncbi_421131	4469	4362	2754	2090	7324	6024	6066	6134	139.28	114.73	91.33	69.02	191.98	188.27	182.79	168.09	103.59	182.782	0.819243	0.000139375	0.00791374	PENK	proenkephalin-A	-	-	-	-	-	-	GO:0007186//G-protein coupled receptor signaling pathway;GO:0007600//sensory perception;GO:0009605//response to external stimulus;GO:0051705//multi-organism behavior
ncbi_374101	62	62	75	90	50	39	45	41	2.62	2.21	3.37	4.03	1.78	1.65	1.84	1.52	3.0575	1.6975	-0.848941	0.000151752	0.00854793	SCX	basic helix-loop-helix transcription factor scleraxis	-	-	-	-	-	-	-
ncbi_395447	81	151	117	88	79	72	73	69	1.38	2.17	2.12	1.59	1.13	1.23	1.2	1.03	1.815	1.1475	-0.661475	0.000172716	0.00927662	DDX4	probable ATP-dependent RNA helicase DDX4	-	-	-	-	GO:0043186//P granule;GO:0043231//intracellular membrane-bounded organelle	GO:0017111//nucleoside-triphosphatase activity;GO:0032550//purine ribonucleoside binding	GO:0007127//meiosis I;GO:0008104//protein localization;GO:0048232//male gamete generation;GO:0048870//cell motility
ncbi_395633	36	43	11	21	66	48	66	68	2.18	2.2	0.71	1.35	3.37	2.92	3.87	3.63	1.61	3.4475	1.09849	0.000207423	0.0101452	MYF5	myogenic factor 5	Cellular Processes	Cellular community - eukaryotes	ko04550//Signaling pathways regulating pluripotency of stem cells	K18484	GO:0044798//nuclear transcription factor complex	GO:0000981//RNA polymerase II transcription factor activity, sequence-specific DNA binding;GO:0044212//transcription regulatory region DNA binding;GO:0046983//protein dimerization activity	GO:0001654//eye development;GO:0006357//regulation of transcription from RNA polymerase II promoter;GO:0007160//cell-matrix adhesion;GO:0007519//skeletal muscle tissue development;GO:0009952//anterior/posterior pattern specification;GO:0042692//muscle cell differentiation;GO:0043062//extracellular structure organization;GO:0048562//embryonic organ morphogenesis;GO:0048644//muscle organ morphogene…
ncbi_101749086	74	71	59	67	43	54	32	39	1.15	0.93	0.97	1.1	0.56	0.84	0.48	0.53	1.0375	0.6025	-0.784078	0.000241997	0.0112158	CDHR4	cadherin-related family member 4	-	-	-	-	-	-	-
ncbi_100857117	7	24	14	9	41	22	32	60	0.16	0.45	0.32	0.21	0.76	0.49	0.67	1.16	0.285	0.77	1.4339	0.000249084	1	LOC100857117	LOW QUALITY PROTEIN: uncharacterized protein LOC100857117	-	-	-	-	-	-	-
ncbi_419112	19	29	8	7	50	44	34	36	0.65	0.84	0.29	0.25	1.44	1.51	1.13	1.08	0.5075	1.29	1.34589	0.000255522	1	LOC419112	transmembrane protein 110-like isoform X1	-	-	-	-	-	-	-
MSTRG.6460	185	172	109	87	211	216	238	248	2.56	1.62	1.69	0.96	2.42	2.48	2.85	2.84	1.7075	2.6475	0.632745	0.000275785	0.0123341	--	-	-	-	-	-	-	-	-
ncbi_418327	154	152	111	81	184	193	200	220	1.63	1.35	1.27	0.92	1.64	2.09	2.06	2.07	1.2925	1.965	0.604365	0.000282088	0.0125186	STXBP5L	syntaxin-binding protein 5-like isoform X1	-	-	-	-	-	-	-
ncbi_420568	243	233	161	103	325	302	292	289	1.19	0.96	0.84	0.54	1.33	1.48	1.37	1.26	0.8825	1.36	0.623938	0.000301308	0.0129225	PPP1R9A	neurabin-1 isoform X1	-	-	-	-	GO:0030863//cortical cytoskeleton;GO:0044309//neuron spine	-	GO:0019932//second-messenger-mediated signaling
ncbi_112530280	8	11	12	8	3	2	0	1	0.71	0.82	1.13	0.75	0.22	0.18	0	0.08	0.8525	0.12	-2.82867	0.000341569	1	CTU1	cytoplasmic tRNA 2-thiolation protein 1	Genetic Information Processing	Folding, sorting and degradation	ko04122//Sulfur relay system	K14168	-	-	GO:0008033//tRNA processing;GO:0043412//macromolecule modification
ncbi_424907	45	57	74	59	22	37	37	36	1.53	1.64	3.38	2.73	0.63	1.37	1.55	1.07	2.32	1.155	-1.00623	0.000370216	0.0148267	OSTN	osteocrin isoform X1	-	-	-	-	GO:0044421//extracellular region part	GO:0005515//protein binding	GO:0001649//osteoblast differentiation;GO:0007165//signal transduction;GO:0010829//negative regulation of glucose transport;GO:0030804//positive regulation of cyclic nucleotide biosynthetic process
ncbi_427944	71	84	47	38	112	94	93	117	1.09	1.07	0.91	0.46	1.61	1.25	1.42	1.75	0.8825	1.5075	0.77249	0.000387516	0.0154121	CD86	T-lymphocyte activation antigen CD86 precursor	Environmental Information Processing;Organismal Systems;Organismal Systems	Signaling molecules and interaction;Immune system;Immune system	ko04514//Cell adhesion molecules (CAMs);ko04620//Toll-like receptor signaling pathway;ko04672//Intestinal immune network for IgA production	K05413;K05413;K05413	GO:0031224//intrinsic component of membrane;GO:0031988//membrane-bounded vesicle;GO:0044459//plasma membrane part	-	GO:0002252//immune effector process;GO:0042129//regulation of T cell proliferation
ncbi_403122	959	1045	605	540	1272	1317	1303	1341	7.22	6.84	4.77	4.36	7.98	10.42	9.45	9.13	5.7975	9.245	0.673242	0.000432012	0.0165518	ST6GAL2	beta-galactoside alpha-2,6-sialyltransferase 2 isoform X1	Metabolism;Metabolism;Metabolism	Global and overview maps;Glycan biosynthesis and metabolism;Glycan biosynthesis and metabolism	ko01100//Metabolic pathways;ko00510//N-Glycan biosynthesis;ko00514//Other types of O-glycan biosynthesis	K00779;K00779;K00779	GO:0000139//Golgi membrane;GO:0031224//intrinsic component of membrane	GO:0016757//transferase activity, transferring glycosyl groups	GO:0006464//cellular protein modification process;GO:0044723//single-organism carbohydrate metabolic process
ncbi_770893	68	54	33	28	74	99	81	101	1.16	0.78	0.6	0.51	1.06	1.69	1.34	1.52	0.7625	1.4025	0.879192	0.000487315	0.0180684	LAPTM4B	lysosomal-associated transmembrane protein 4B	Cellular Processes	Transport and catabolism	ko04142//Lysosome	K12387	-	-	-
ncbi_100858556	54	67	29	39	91	72	89	85	0.79	0.83	0.45	0.61	1.12	1.06	1.26	1.1	0.67	1.135	0.760459	0.000539598	0.0192744	DMRT2	doublesex- and mab-3-related transcription factor 2	-	-	-	-	GO:0043231//intracellular membrane-bounded organelle	GO:0003677//DNA binding;GO:0046983//protein dimerization activity	GO:0001501//skeletal system development;GO:0010468//regulation of gene expression;GO:0022603//regulation of anatomical structure morphogenesis;GO:0040019//positive regulation of embryonic development
MSTRG.5452	542	530	326	261	766	769	798	679	6.76	5.58	4.33	3.45	8.03	9.61	9.62	7.44	5.03	8.675	0.786305	0.00054804	0.0194419	LBH	LBH domain-containing protein 2 [Aquila chrysaetos chrysaetos]	-	-	-	-	GO:0044424//intracellular part	-	GO:0006355//regulation of transcription, DNA-templated;GO:0032101//regulation of response to external stimulus
ncbi_421139	46	37	48	24	74	76	66	76	0.63	0.39	0.67	0.33	0.8	1.03	0.79	0.86	0.505	0.87	0.784732	0.000653593	0.0219661	CA8	carbonic anhydrase-related protein	Metabolism	Energy metabolism	ko00910//Nitrogen metabolism	K01672	GO:0044424//intracellular part	GO:0046914//transition metal ion binding	GO:0044237//cellular metabolic process;GO:0048017//inositol lipid-mediated signaling
ncbi_428582	118	125	74	63	157	127	161	168	1.08	0.97	0.72	0.61	1.21	1.17	1.43	1.36	0.845	1.2925	0.613141	0.000702086	0.0227318	OPN3	opsin-3	-	-	-	-	GO:0031224//intrinsic component of membrane	GO:0004888//transmembrane signaling receptor activity	GO:0006464//cellular protein modification process;GO:0007166//cell surface receptor signaling pathway;GO:0050953//sensory perception of light stimulus
ncbi_768774	22	36	18	23	50	36	55	59	0.23	0.34	0.2	0.27	0.43	0.4	0.62	0.68	0.26	0.5325	1.03427	0.000788017	1	C9H2ORF82	protein SNORC isoform X1	-	-	-	-	-	-	-
ncbi_418257	33	42	21	30	69	39	64	73	1.91	2.05	1.29	1.84	3.36	2.27	3.58	3.72	1.7725	3.2325	0.866865	0.000790588	0.0244275	AICDA	single-stranded DNA cytosine deaminase	Organismal Systems	Immune system	ko04672//Intestinal immune network for IgA production	K10989	GO:0043231//intracellular membrane-bounded organelle	GO:0016814//hydrolase activity, acting on carbon-nitrogen (but not peptide) bonds, in cyclic amidines;GO:0044389//ubiquitin-like protein ligase binding;GO:0046914//transition metal ion binding	GO:0002204//somatic recombination of immunoglobulin genes involved in immune response;GO:0002566//somatic diversification of immune receptors via somatic mutation;GO:0006216//cytidine catabolic process;GO:0031936//negative regulation of chromatin silencing;GO:0032496//response to lipopolysaccharide;GO:0035510//DNA dealkylation
ncbi_107053153	126	125	83	72	148	196	134	189	4.44	3.69	3.12	2.68	4.36	6.89	4.53	5.82	3.4825	5.4	0.632836	0.000810098	0.0246983	TRIM54	tripartite motif-containing protein 54 isoform X1	-	-	-	-	GO:0043234//protein complex	GO:0015631//tubulin binding;GO:0046914//transition metal ion binding	GO:0031111//negative regulation of microtubule polymerization or depolymerization
ncbi_423698	56	48	31	33	73	59	80	95	0.43	0.31	0.25	0.27	0.47	0.45	0.59	0.64	0.315	0.5375	0.770913	0.00087993	0.0264071	HKDC1	putative hexokinase HKDC1	Metabolism;Organismal Systems;Metabolism;Environmental Information Processing;Metabolism;Metabolism;Organismal Systems;Metabolism;Metabolism;Metabolism;Metabolism	Global and overview maps;Endocrine system;Global and overview maps;Signal transduction;Carbohydrate metabolism;Carbohydrate metabolism;Digestive system;Carbohydrate metabolism;Carbohydrate metabolism;Carbohydrate metabolism;Biosynthesis of other secondary metabolites	ko01100//Metabolic pathways;ko04910//Insulin signaling pathway;ko01200//Carbon metabolism;ko04066//HIF-1 signaling pathway;ko00010//Glycolysis / Gluconeogenesis;ko00520//Amino sugar and nucleotide sugar metabolism;ko04973//Carbohydrate digestion and absorption;ko00051//Fructose and mannose metabolism;ko00052//Galactose metabolism;ko00500//Starch and sucrose metabolism;ko00524//Neomycin, kanamycin…	K00844;K00844;K00844;K00844;K00844;K00844;K00844;K00844;K00844;K00844;K00844	-	GO:0016773//phosphotransferase activity, alcohol group as acceptor;GO:0032550//purine ribonucleoside binding	GO:0006090//pyruvate metabolic process;GO:0016310//phosphorylation;GO:0044238//primary metabolic process
ncbi_422858	74	90	70	39	100	115	130	118	0.93	0.98	0.95	0.51	1.06	1.46	1.56	1.32	0.8425	1.35	0.680211	0.000974112	0.0278519	PPP2R2C	protein phosphatase 2, regulatory subunit B, gamma isoform X1	Environmental Information Processing;Cellular Processes;Environmental Information Processing;Organismal Systems;Organismal Systems;Environmental Information Processing;Environmental Information Processing;Genetic Information Processing;Environmental Information Processing	Signal transduction;Cellular community - eukaryotes;Signal transduction;Circulatory system;Nervous system;Signal transduction;Signal transduction;Translation;Signal transduction	ko04151//PI3K-Akt signaling pathway;ko04530//Tight junction;ko04390//Hippo signaling pathway;ko04261//Adrenergic signaling in cardiomyocytes;ko04728//Dopaminergic synapse;ko04152//AMPK signaling pathway;ko04071//Sphingolipid signaling pathway;ko03015//mRNA surveillance pathway;ko04391//Hippo signaling pathway -fly	K04354;K04354;K04354;K04354;K04354;K04354;K04354;K04354;K04354	-	GO:0019888//protein phosphatase regulator activity	GO:0019222//regulation of metabolic process;GO:0050794//regulation of cellular process
ncbi_395398	630	724	384	343	923	824	828	871	6.57	6.69	4.61	3.94	8.38	8.65	8.88	8.57	5.4525	8.62	0.66077	0.000992318	0.028302	NRXN1	neurexin-1 isoform X1	Environmental Information Processing	Signaling molecules and interaction	ko04514//Cell adhesion molecules (CAMs)	K07377	GO:0031224//intrinsic component of membrane;GO:0097060//synaptic membrane	GO:0005102//receptor binding;GO:0016247//channel regulator activity;GO:0043169//cation binding	GO:0001505//regulation of neurotransmitter levels;GO:0001941//postsynaptic membrane organization;GO:0007611//learning or memory;GO:0007625//grooming behavior;GO:0022607//cellular component assembly;GO:0022610//biological adhesion;GO:0031223//auditory behavior;GO:0032102//negative regulation of response to external stimulus;GO:0043113//receptor clustering;GO:0044089//positive regulation of cellula…
ncbi_422044	61	88	49	34	114	98	88	95	0.23	0.27	0.19	0.13	0.37	0.37	0.32	0.31	0.205	0.3425	0.74048	0.00108169	0.030104	PKHD1	fibrocystin isoform X1	-	-	-	-	-	-	-
ncbi_101751890	30	31	22	19	13	15	13	6	0.29	0.25	0.22	0.19	0.1	0.14	0.12	0.05	0.2375	0.1025	-1.2123	0.00110266	1	LOC101751890	nascent polypeptide-associated complex subunit alpha, muscle-specific form-like	Environmental Information Processing	Signaling molecules and interaction	ko04514//Cell adhesion molecules (CAMs)	K07377	GO:0016020//membrane	GO:0005102//receptor binding;GO:0016247//channel regulator activity	GO:0001505//regulation of neurotransmitter levels;GO:0001941//postsynaptic membrane organization;GO:0007267//cell-cell signaling;GO:0016337//single organismal cell-cell adhesion;GO:0022607//cellular component assembly;GO:0031223//auditory behavior;GO:0043113//receptor clustering;GO:0044707//single-multicellular organism process;GO:0051703//intraspecies interaction between organisms
ncbi_112532428	0	0	0	0	4	4	3	6	0	0	0	0	0.04	0.05	0.04	0.06	0.001	0.0475	5.56986	0.00121272	1	LOC112532428	uncharacterized protein LOC112532428	-	-	-	-	-	-	-
ncbi_395434	818	860	486	473	935	1128	1107	1300	21.71	19.26	13.72	13.3	20.87	30.02	28.4	30.33	16.9975	27.405	0.689117	0.00123795	0.0323927	POPDC3	popeye domain-containing protein 3	-	-	-	-	GO:0031224//intrinsic component of membrane;GO:0043296//apical junction complex;GO:0044459//plasma membrane part	GO:0030551//cyclic nucleotide binding	GO:0000904//cell morphogenesis involved in differentiation;GO:0006810//transport;GO:0008016//regulation of heart contraction;GO:0016337//single organismal cell-cell adhesion;GO:0022604//regulation of cell morphogenesis;GO:0030097//hemopoiesis;GO:0040012//regulation of locomotion;GO:0060926//cardiac pacemaker cell development;GO:0065008//regulation of biological quality
ncbi_421393	54	56	30	35	68	66	84	92	0.63	0.55	0.37	0.43	0.67	0.77	0.95	0.94	0.495	0.8325	0.750022	0.00126809	0.0326803	KCNG3	potassium voltage-gated channel subfamily G member 3 isoform X1	-	-	-	-	GO:0034705//potassium channel complex;GO:0043231//intracellular membrane-bounded organelle	GO:0005267//potassium channel activity	GO:0030001//metal ion transport;GO:0034220//ion transmembrane transport;GO:0051259//protein oligomerization
ncbi_395962	74	82	54	68	97	113	112	121	1	0.94	0.83	1.06	1.16	1.51	1.53	1.55	0.9575	1.4375	0.586218	0.00134401	0.0339936	FSHR	follicle-stimulating hormone receptor precursor	Environmental Information Processing;Environmental Information Processing;Organismal Systems	Signaling molecules and interaction;Signal transduction;Endocrine system	ko04080//Neuroactive ligand-receptor interaction;ko04024//cAMP signaling pathway;ko04913//Ovarian Steroidogenesis	K04247;K04247;K04247	-	-	-
ncbi_395393	1	0	0	0	5	2	8	8	0.04	0	0	0	0.17	0.08	0.31	0.28	0.01	0.21	4.39232	0.0014256	1	SNCA	alpha-synuclein isoform X1	-	-	-	-	GO:0005578//proteinaceous extracellular matrix;GO:0005856//cytoskeleton;GO:0030667//secretory granule membrane;GO:0043005//neuron projection	GO:0003824//catalytic activity;GO:0004869//cysteine-type endopeptidase inhibitor activity;GO:0005506//iron ion binding;GO:0008289//lipid binding;GO:0015631//tubulin binding;GO:0031072//heat shock protein binding;GO:0050542//icosanoid binding	GO:0001919//regulation of receptor recycling;GO:0002237//response to molecule of bacterial origin;GO:0002694//regulation of leukocyte activation;GO:0006887//exocytosis;GO:0006898//receptor-mediated endocytosis;GO:0006979//response to oxidative stress;GO:0007005//mitochondrion organization;GO:0007626//locomotory behavior;GO:0010039//response to iron ion;GO:0010524//positive regulation of calcium i…
ncbi_427842	51	45	31	41	79	75	70	67	0.79	0.63	0.52	0.72	1.09	1.24	1.16	1.01	0.665	1.125	0.758499	0.00145588	0.0355284	WSCD1	WSC domain-containing protein 1 isoform X1	-	-	-	-	-	-	-
ncbi_424280	33	31	25	18	56	47	48	51	0.46	0.34	0.38	0.25	0.62	0.62	0.63	0.61	0.3575	0.62	0.794325	0.00148539	1	DPP10	inactive dipeptidyl peptidase 10 isoform X1	-	-	-	-	-	GO:0070011//peptidase activity, acting on L-amino acid peptides	-
ncbi_101751605	57	65	59	46	40	34	34	46	0.23	0.22	0.26	0.2	0.14	0.14	0.13	0.17	0.2275	0.145	-0.649814	0.00170398	0.0390022	OLFR1019L1	olfactory receptor 1009-like	Organismal Systems	Sensory system	ko04740//Olfactory transduction	K04257	GO:0016020//membrane	-	GO:0044699//single-organism process;GO:0050896//response to stimulus
ncbi_415537	36	32	21	20	78	39	46	51	0.22	0.16	0.13	0.13	0.39	0.24	0.26	0.26	0.16	0.2875	0.84549	0.00195084	1	IGDCC4	immunoglobulin superfamily DCC subclass member 4 isoform X1	-	-	-	-	-	-	-
ncbi_112530461	5	3	4	8	18	11	17	19	0.2	0.1	0.16	0.34	0.59	0.44	0.66	0.65	0.2	0.585	1.54844	0.00249617	1	LOC112530461	wiskott-Aldrich syndrome protein homolog	-	-	-	-	-	-	-
ncbi_395494	45	52	28	36	80	63	57	74	0.48	0.47	0.32	0.41	0.72	0.67	0.59	0.69	0.42	0.6675	0.668379	0.00253495	0.0492174	BMP7	bone morphogenetic protein 7	Environmental Information Processing;Environmental Information Processing;Organismal Systems;Environmental Information Processing	Signaling molecules and interaction;Signal transduction;Development;Signal transduction	ko04060//Cytokine-cytokine receptor interaction;ko04390//Hippo signaling pathway;ko04360//Axon guidance;ko04350//TGF-beta signaling pathway	K16621;K16621;K16621;K16621	GO:0044421//extracellular region part	GO:0005102//receptor binding	GO:0001704//formation of primary germ layer;GO:0001934//positive regulation of protein phosphorylation;GO:0006357//regulation of transcription from RNA polymerase II promoter;GO:0007088//regulation of mitotic nuclear division;GO:0007178//transmembrane receptor protein serine/threonine kinase signaling pathway;GO:0007431//salivary gland development;GO:0008593//regulation of Notch signaling pathway…
MSTRG.5624	13	7	6	1	0	2	0	0	0.68	0.29	0.36	0.08	0	0.12	0	0	0.3525	0.03	-3.55459	0.00267584	1	TSPOAP1	peripheral-type benzodiazepine receptor-associated protein 1-like isoform X7 [Gallus gallus]	-	-	-	-	GO:0043231//intracellular membrane-bounded organelle;GO:0044444//cytoplasmic part	GO:0005102//receptor binding	GO:0001505//regulation of neurotransmitter levels;GO:0006835//dicarboxylic acid transport;GO:0007267//cell-cell signaling
ncbi_395608	2618	2488	1422	1225	3671	3126	3130	3338	51.95	40.3	29.73	25.51	60.96	61.62	58.11	57.95	36.8725	59.66	0.694219	0.0026853	0.0510162	CHRNA1	acetylcholine receptor subunit alpha precursor	Environmental Information Processing	Signaling molecules and interaction	ko04080//Neuroactive ligand-receptor interaction	K04803	GO:0034702//ion channel complex;GO:0097060//synaptic membrane	GO:0004888//transmembrane signaling receptor activity;GO:0005231//excitatory extracellular ligand-gated ion channel activity;GO:0042165//neurotransmitter binding	GO:0001508//action potential;GO:0006812//cation transport;GO:0007268//synaptic transmission;GO:0019725//cellular homeostasis;GO:0048589//developmental growth;GO:0050808//synapse organization;GO:0050877//neurological system process;GO:0050879//multicellular organismal movement
ncbi_429474	1187	1223	736	596	1779	1439	1403	1449	11.68	10.15	7.7	6.21	14.72	14.19	13.34	12.53	8.935	13.695	0.61611	0.00273009	0.0516113	MICAL1	protein-methionine sulfoxide oxidase MICAL1	-	-	-	-	-	GO:0004497//monooxygenase activity;GO:0046914//transition metal ion binding	GO:0008154//actin polymerization or depolymerization;GO:0044710//single-organism metabolic process
ncbi_427540	9	1	3	3	21	12	12	15	0.28	0.03	0.1	0.1	0.54	0.37	0.36	0.41	0.1275	0.42	1.71989	0.00284199	1	HSF4	heat shock factor protein 4	-	-	-	-	GO:0043231//intracellular membrane-bounded organelle	GO:0001071//nucleic acid binding transcription factor activity;GO:0003677//DNA binding;GO:0019902//phosphatase binding	GO:0001654//eye development;GO:0006357//regulation of transcription from RNA polymerase II promoter;GO:0030154//cell differentiation;GO:0042127//regulation of cell proliferation;GO:0051260//protein homooligomerization;GO:0070076//histone lysine demethylation
ncbi_396030	27	38	14	18	61	49	34	46	0.27	0.32	0.15	0.24	0.7	0.48	0.35	0.45	0.245	0.495	1.01465	0.00295795	1	BMPR1B	bone morphogenetic protein receptor type-1B precursor	Environmental Information Processing;Environmental Information Processing;Organismal Systems;Cellular Processes;Environmental Information Processing;Environmental Information Processing	Signaling molecules and interaction;Signal transduction;Development;Cellular community - eukaryotes;Signal transduction;Signal transduction	ko04060//Cytokine-cytokine receptor interaction;ko04390//Hippo signaling pathway;ko04360//Axon guidance;ko04550//Signaling pathways regulating pluripotency of stem cells;ko04350//TGF-beta signaling pathway;ko04013//MAPK signaling pathway - fly	K13578;K13578;K13578;K13578;K13578;K13578	GO:0005887//integral component of plasma membrane	GO:0005024//transforming growth factor beta-activated receptor activity;GO:0005515//protein binding;GO:0032550//purine ribonucleoside binding;GO:0043169//cation binding	GO:0001654//eye development;GO:0003002//regionalization;GO:0006029//proteoglycan metabolic process;GO:0006464//cellular protein modification process;GO:0006796//phosphate-containing compound metabolic process;GO:0006952//defense response;GO:0007178//transmembrane receptor protein serine/threonine kinase signaling pathway;GO:0007411//axon guidance;GO:0008285//negative regulation of cell proliferat…
ncbi_421576	7	10	4	9	19	18	28	16	0.13	0.23	0.05	0.25	0.39	0.41	0.62	0.25	0.165	0.4175	1.33931	0.00302864	1	PACRG	parkin coregulated gene protein isoform X1	-	-	-	-	-	-	-
ncbi_422208	50	68	38	30	74	67	78	92	2.78	3.19	2.25	1.77	3.46	3.73	4.19	4.49	2.4975	3.9675	0.667746	0.00321558	0.0579158	ITGB1BP2	integrin beta-1-binding protein 2	-	-	-	-	GO:0031674//I band	GO:0046914//transition metal ion binding	-
ncbi_374048	2648	2488	1478	1291	3207	3227	3319	3384	82.97	65.79	49.28	42.86	84.51	101.39	100.54	93.22	60.225	94.915	0.656274	0.00365093	0.0626325	MYOD1	myoblast determination protein 1 homolog	-	-	-	-	-	-	-
ncbi_100858681	60	61	33	39	61	93	81	94	3.37	2.91	1.97	2.34	2.89	5.22	4.37	4.66	2.6475	4.285	0.694665	0.00389285	0.0656077	HIST1H3H	histone cluster 1 H3 family member h	-	-	-	-	GO:0031988//membrane-bounded vesicle;GO:0043231//intracellular membrane-bounded organelle;GO:0043232//intracellular non-membrane-bounded organelle	GO:0003676//nucleic acid binding;GO:0046983//protein dimerization activity	GO:0034728//nucleosome organization
ncbi_421885	32	38	17	23	70	52	45	39	0.34	0.35	0.2	0.27	0.65	0.57	0.48	0.38	0.29	0.52	0.842459	0.00392506	1	COL21A1	collagen alpha-1(XXI) chain	-	-	-	-	-	-	-
ncbi_417471	28	29	16	17	42	42	45	40	0.29	0.26	0.18	0.19	0.37	0.44	0.46	0.37	0.23	0.41	0.83399	0.00402924	1	HSF5	heat shock factor protein 5	-	-	-	-	-	-	-
ncbi_427821	11	13	3	19	34	22	29	27	0.11	0.11	0.04	0.21	0.29	0.23	0.29	0.24	0.1175	0.2625	1.15966	0.00428863	1	GAS2L2	GAS2-like protein 2	-	-	-	-	GO:0015630//microtubule cytoskeleton;GO:0032432//actin filament bundle	GO:0003779//actin binding;GO:0015631//tubulin binding;GO:0030674//protein binding, bridging	GO:0022402//cell cycle process;GO:0031111//negative regulation of microtubule polymerization or depolymerization
ncbi_421089	52	74	46	27	76	73	81	104	1.24	1.54	1.24	0.7	1.54	1.78	1.91	2.24	1.18	1.8675	0.662321	0.00429573	0.070335	CHST9	carbohydrate sulfotransferase 9 isoform X1	Metabolism	Global and overview maps	ko01100//Metabolic pathways	K09673	GO:0031224//intrinsic component of membrane	GO:0016782//transferase activity, transferring sulfur-containing groups	GO:0044237//cellular metabolic process;GO:0044711//single-organism biosynthetic process
ncbi_107056924	7	9	10	12	20	26	20	25	0.06	0.06	0.08	0.1	0.14	0.22	0.16	0.18	0.075	0.175	1.22239	0.004402	1	LOC107056924	maestro heat-like repeat-containing protein family member 2B	-	-	-	-	-	-	-
ncbi_419084	9	16	14	16	27	39	30	24	0.15	0.21	0.24	0.27	0.39	0.62	0.46	0.33	0.2175	0.45	1.04891	0.00445266	1	GDPD4	glycerophosphodiester phosphodiesterase domain-containing protein 5 isoform X1	-	-	-	-	-	-	-
ncbi_423790	2688	2868	1805	1618	5083	3162	3080	3203	61.41	55.3	43.88	39.17	97.67	72.44	68.03	64.34	49.94	75.62	0.598572	0.0044666	0.0722919	IFIT5	interferon induced protein with tetratricopeptide repeats 5	-	-	-	-	-	-	-
ncbi_107055136	50	64	59	58	56	45	25	25	1.26	1.36	1.58	1.55	1.19	1.14	0.61	0.55	1.4375	0.8725	-0.720335	0.00463803	0.0739384	SMAD4	LOW QUALITY PROTEIN: mothers against decapentaplegic homolog 4	Environmental Information Processing;Environmental Information Processing;Environmental Information Processing;Cellular Processes;Environmental Information Processing;Cellular Processes;Organismal Systems;Environmental Information Processing;Cellular Processes	Signal transduction;Signal transduction;Signal transduction;Cellular community - eukaryotes;Signal transduction;Cell growth and death;Immune system;Signal transduction;Cellular community - eukaryotes	ko04390//Hippo signaling pathway;ko04371//Apelin signaling pathway;ko04310//Wnt signaling pathway;ko04550//Signaling pathways regulating pluripotency of stem cells;ko04068//FoxO signaling pathway;ko04110//Cell cycle;ko04659//Th17 cell differentiation;ko04350//TGF-beta signaling pathway;ko04520//Adherens junction	K04501;K04501;K04501;K04501;K04501;K04501;K04501;K04501;K04501	GO:0044424//intracellular part	-	GO:0010467//gene expression;GO:0034645//cellular macromolecule biosynthetic process;GO:0050794//regulation of cellular process
ncbi_419327	43	61	41	24	90	91	63	54	0.7	0.84	0.71	0.42	1.24	1.49	1	0.78	0.6675	1.1275	0.756288	0.0046725	0.0743847	TFAP2C	transcription factor AP-2 gamma	-	-	-	-	GO:0043231//intracellular membrane-bounded organelle	GO:0000977//RNA polymerase II regulatory region sequence-specific DNA binding;GO:0000982//transcription factor activity, RNA polymerase II core promoter proximal region sequence-specific binding;GO:0005515//protein binding	GO:0002064//epithelial cell development;GO:0006357//regulation of transcription from RNA polymerase II promoter;GO:0008406//gonad development;GO:0019827//stem cell population maintenance;GO:0022405//hair cycle process;GO:0033598//mammary gland epithelial cell proliferation;GO:0043588//skin development;GO:0048663//neuron fate commitment;GO:0060600//dichotomous subdivision of an epithelial terminal…
ncbi_418639	507	535	322	238	603	654	648	793	12.75	11.47	8.44	6.09	11.91	16.19	14.59	16.91	9.6875	14.9	0.621116	0.00469659	0.0745617	PRPS2	ribose-phosphate pyrophosphokinase 2	Metabolism;Metabolism;Metabolism;Metabolism;Metabolism	Global and overview maps;Nucleotide metabolism;Global and overview maps;Global and overview maps;Carbohydrate metabolism	ko01100//Metabolic pathways;ko00230//Purine metabolism;ko01200//Carbon metabolism;ko01230//Biosynthesis of amino acids;ko00030//Pentose phosphate pathway	K00948;K00948;K00948;K00948;K00948	GO:0031988//membrane-bounded vesicle	GO:0016778//diphosphotransferase activity;GO:0032550//purine ribonucleoside binding;GO:0043169//cation binding;GO:0046983//protein dimerization activity	GO:0009117//nucleotide metabolic process;GO:0009124//nucleoside monophosphate biosynthetic process;GO:0046390//ribose phosphate biosynthetic process
MSTRG.2502	100	127	65	47	120	137	136	144	1.56	1.68	1.08	0.78	1.58	2.15	2.06	1.98	1.275	1.9425	0.607417	0.00509193	0.079412	--	Protein diaphanous 3, partial [Opisthocomus hoazin]	-	-	-	-	-	-	-
MSTRG.10150	35	51	46	53	78	68	70	85	0.59	0.73	0.83	0.95	1.12	1.16	1.15	1.27	0.775	1.175	0.600393	0.00524434	0.0816781	--	LOW QUALITY PROTEIN: ERV-BabFcenv provirus ancestral Env polyprotein-like [Phasianus colchicus]	-	-	-	-	-	-	-
ncbi_395422	27	29	21	11	57	45	30	39	0.32	0.29	0.26	0.13	0.56	0.53	0.44	0.4	0.25	0.4825	0.948601	0.00563042	1	OPCML	opioid-binding protein/cell adhesion molecule homolog precursor	-	-	-	-	GO:0031224//intrinsic component of membrane	-	GO:0022610//biological adhesion
ncbi_396459	55	71	62	63	45	55	37	44	2.72	1.37	1.89	4.21	0.92	3.21	1.75	0.89	2.5475	1.6925	-0.589926	0.00568184	0.0852573	PVALB	parvalbumin, muscle isoform X1	-	-	-	-	GO:0031988//membrane-bounded vesicle;GO:0043005//neuron projection;GO:0044424//intracellular part	GO:0043169//cation binding	-
ncbi_418444	469	608	340	264	618	585	647	744	1.2	1.28	1.03	0.71	1.52	1.58	1.83	1.73	1.055	1.665	0.658279	0.00633447	0.0907472	DUSP27	inactive dual specificity phosphatase 27	-	-	-	-	-	GO:0004721//phosphoprotein phosphatase activity	GO:0006464//cellular protein modification process;GO:0006796//phosphate-containing compound metabolic process
ncbi_395942	237	217	116	113	388	299	264	256	2.66	2.05	1.38	1.34	3.66	3.36	2.99	2.52	1.8575	3.1325	0.753952	0.00634772	0.0907472	PAX7	paired box protein Pax-7 isoform X1	-	-	-	-	GO:0043231//intracellular membrane-bounded organelle	GO:0003677//DNA binding	GO:0001501//skeletal system development;GO:0006357//regulation of transcription from RNA polymerase II promoter;GO:0008284//positive regulation of cell proliferation;GO:0009953//dorsal/ventral pattern formation;GO:0014706//striated muscle tissue development;GO:0021515//cell differentiation in spinal cord;GO:0030182//neuron differentiation;GO:0031058//positive regulation of histone modification;GO…
ncbi_100859406	31	20	7	10	37	27	38	46	0.43	0.24	0.1	0.15	0.43	0.38	0.51	0.56	0.23	0.47	1.03103	0.00639129	1	ANKK1	ankyrin repeat and protein kinase domain-containing protein 1	-	-	-	-	-	GO:0004672//protein kinase activity;GO:0032550//purine ribonucleoside binding	GO:0006464//cellular protein modification process
ncbi_418700	77	73	44	53	152	78	94	83	1.67	1.34	1.01	1.22	2.77	1.7	1.97	1.58	1.31	2.005	0.614035	0.00648174	0.0922044	LYGL	lysozyme g	-	-	-	-	-	-	GO:0000270//peptidoglycan metabolic process;GO:0044036//cell wall macromolecule metabolic process
ncbi_422976	593	564	252	221	828	749	764	771	13.65	10.95	6.17	5.39	16.03	17.29	17	15.6	9.04	16.48	0.866322	0.00652951	0.0924576	DBX1	developing brain homeobox 1	-	-	-	-	GO:0043231//intracellular membrane-bounded organelle	GO:0003677//DNA binding	GO:0006355//regulation of transcription, DNA-templated;GO:0048665//neuron fate specification
ncbi_107057437	82	88	59	71	121	123	98	105	0.95	0.83	0.59	0.78	1.16	1.29	1.15	1.2	0.7875	1.2	0.607683	0.00658477	0.0930939	LOC107057437	uncharacterized protein LOC107057437 isoform X2	-	-	-	-	-	-	-
ncbi_417873	52	79	27	35	85	90	67	81	2.06	2.3	0.85	1.13	2.74	3.55	2.25	2.46	1.585	2.75	0.794949	0.00665212	0.0934712	MYF6	myogenic factor 6 isoform X1	-	-	-	-	GO:0044798//nuclear transcription factor complex	GO:0044212//transcription regulatory region DNA binding;GO:0046983//protein dimerization activity	GO:0006357//regulation of transcription from RNA polymerase II promoter;GO:0007519//skeletal muscle tissue development;GO:0009952//anterior/posterior pattern specification;GO:0042692//muscle cell differentiation;GO:0048644//muscle organ morphogenesis
ncbi_112533555	74	87	59	64	118	103	97	101	2.05	2.06	1.64	1.65	2.92	3.1	2.74	2.5	1.85	2.815	0.60561	0.00687167	0.0949968	LOC112533555	olfactory receptor 14C36-like	Organismal Systems	Sensory system	ko04740//Olfactory transduction	K04257	-	-	-
ncbi_417523	67	69	50	24	100	61	92	105	1.21	1.03	0.94	0.45	1.49	1.08	1.58	1.63	0.9075	1.445	0.6711	0.00690138	0.0952274	MMP28	matrix metalloproteinase-28 isoform X1	-	-	-	-	GO:0031012//extracellular matrix;GO:0044424//intracellular part	GO:0046914//transition metal ion binding;GO:0070011//peptidase activity, acting on L-amino acid peptides	GO:0002689//negative regulation of leukocyte chemotaxis;GO:0019538//protein metabolic process
ncbi_421054	23	19	14	17	54	32	26	33	0.37	0.26	0.24	0.29	0.74	0.52	0.41	0.47	0.29	0.535	0.883486	0.00706908	1	TMEM200C	LOW QUALITY PROTEIN: transmembrane protein 200C	-	-	-	-	-	-	-
ncbi_374214	13	20	15	12	33	24	33	29	0.15	0.19	0.18	0.15	0.32	0.27	0.36	0.29	0.1675	0.31	0.888107	0.00757708	1	GABRA1	gamma-aminobutyric acid receptor subunit alpha-1 isoform X1	Environmental Information Processing;Organismal Systems;Organismal Systems;Organismal Systems	Signaling molecules and interaction;Nervous system;Nervous system;Sensory system	ko04080//Neuroactive ligand-receptor interaction;ko04723//Retrograde endocannabinoid signaling;ko04727//GABAergic synapse;ko04742//Taste transduction	K05175;K05175;K05175;K05175	GO:0034702//ion channel complex;GO:0097060//synaptic membrane	GO:0005253//anion channel activity;GO:0015276//ligand-gated ion channel activity	GO:0006821//chloride transport;GO:0007186//G-protein coupled receptor signaling pathway
ncbi_395573	10	5	6	2	21	13	17	13	0.14	0.06	0.09	0.03	0.25	0.16	0.22	0.14	0.08	0.1925	1.26679	0.00822167	1	SOX10	transcription factor SOX-10 isoform X1	-	-	-	-	GO:0031312//extrinsic component of organelle membrane;GO:0043231//intracellular membrane-bounded organelle	GO:0000977//RNA polymerase II regulatory region sequence-specific DNA binding;GO:0000981//RNA polymerase II transcription factor activity, sequence-specific DNA binding;GO:0001076//transcription factor activity, RNA polymerase II transcription factor binding;GO:0005515//protein binding	GO:0001667//ameboidal-type cell migration;GO:0006357//regulation of transcription from RNA polymerase II promoter;GO:0009653//anatomical structure morphogenesis;GO:0010001//glial cell differentiation;GO:0014013//regulation of gliogenesis;GO:0021700//developmental maturation;GO:0030178//negative regulation of Wnt signaling pathway;GO:0040007//growth;GO:0042981//regulation of apoptotic process;GO:0…
ncbi_100858563	340	350	177	130	472	446	402	454	3.36	2.72	1.84	1.34	3.88	4.43	3.75	3.75	2.315	3.9525	0.771753	0.0092096	0.113457	ADGRD2	adhesion G-protein coupled receptor D2 isoform X1	-	-	-	-	GO:0031224//intrinsic component of membrane	GO:0038023//signaling receptor activity	GO:0007166//cell surface receptor signaling pathway
ncbi_395865	51	39	25	26	75	63	53	50	1.13	0.72	0.67	0.61	1.4	1.4	1.31	0.94	0.7825	1.2625	0.690121	0.00994333	0.119549	LEF1	lymphoid enhancer-binding factor 1 isoform X1	Environmental Information Processing;Environmental Information Processing;Organismal Systems;Cellular Processes	Signal transduction;Signal transduction;Endocrine system;Cellular community - eukaryotes	ko04390//Hippo signaling pathway;ko04310//Wnt signaling pathway;ko04916//Melanogenesis;ko04520//Adherens junction	K04492;K04492;K04492;K04492	-	-	-
ncbi_428572	34	29	33	29	19	15	27	18	0.52	0.38	0.54	0.47	0.25	0.23	0.4	0.25	0.4775	0.2825	-0.75725	0.0109267	1	KIF6	kinesin-like protein KIF6 isoform X1	-	-	-	-	-	-	-
ncbi_423776	14	17	8	11	6	2	8	5	0.15	0.15	0.09	0.12	0.05	0.02	0.08	0.05	0.1275	0.05	-1.3505	0.0111315	1	GDF10	growth/differentiation factor 10	Environmental Information Processing	Signaling molecules and interaction	ko04060//Cytokine-cytokine receptor interaction	K22674	GO:0044421//extracellular region part	GO:0005102//receptor binding	GO:0030154//cell differentiation
ncbi_107049257	30	47	36	19	53	48	56	64	1.8	2.37	2.29	1.2	2.67	2.88	3.24	3.37	1.915	3.04	0.666727	0.0112215	0.129238	LOC107049257	uncharacterized protein LOC107049257	-	-	-	-	-	-	-
ncbi_100858750	26	16	10	16	45	19	41	34	0.27	0.14	0.11	0.18	0.4	0.2	0.42	0.31	0.175	0.3325	0.925999	0.0112254	1	SLA2	src-like-adapter 2	-	-	-	-	GO:0005768//endosome;GO:0016020//membrane	GO:0030674//protein binding, bridging	GO:0046649//lymphocyte activation;GO:0050848//regulation of calcium-mediated signaling
ncbi_112530935	47	47	38	47	28	24	20	49	0.69	0.58	0.59	0.73	0.35	0.35	0.28	0.63	0.6475	0.4025	-0.685891	0.01171	1	LOC112530935	uncharacterized protein LOC112530935	Environmental Information Processing;Organismal Systems;Organismal Systems;Organismal Systems	Signal transduction;Endocrine system;Circulatory system;Circulatory system	ko04010//MAPK signaling pathway;ko04921//Oxytocin signaling pathway;ko04261//Adrenergic signaling in cardiomyocytes;ko04260//Cardiac muscle contraction	K04873;K04873;K04873;K04873	GO:0008328//ionotropic glutamate receptor complex;GO:0030659//cytoplasmic vesicle membrane;GO:0034704//calcium channel complex;GO:0097060//synaptic membrane	GO:0005261//cation channel activity	GO:0006816//calcium ion transport;GO:0007267//cell-cell signaling;GO:0010469//regulation of receptor activity;GO:0034220//ion transmembrane transport
ncbi_100857744	23	26	7	23	18	4	0	9	0.28	0.27	0.09	0.3	0.19	0.05	0	0.09	0.235	0.0825	-1.51019	0.0123204	1	IFNAL4	interferon type A1/A2	Environmental Information Processing;Environmental Information Processing;Environmental Information Processing;Cellular Processes;Organismal Systems;Organismal Systems;Organismal Systems;Organismal Systems;Organismal Systems	Signal transduction;Signaling molecules and interaction;Signal transduction;Cell growth and death;Immune system;Immune system;Immune system;Immune system;Immune system	ko04151//PI3K-Akt signaling pathway;ko04060//Cytokine-cytokine receptor interaction;ko04630//Jak-STAT signaling pathway;ko04217//Necroptosis;ko04621//NOD-like receptor signaling pathway;ko04620//Toll-like receptor signaling pathway;ko04650//Natural killer cell mediated cytotoxicity;ko04622//RIG-I-like receptor signaling pathway;ko04623//Cytosolic DNA-sensing pathway	K05414;K05414;K05414;K05414;K05414;K05414;K05414;K05414;K05414	GO:0044421//extracellular region part	GO:0005102//receptor binding	GO:0002252//immune effector process;GO:0006950//response to stress
ncbi_428282	11	6	14	6	7	3	1	1	0.13	0.06	0.17	0.08	0.07	0.03	0.01	0.01	0.11	0.03	-1.87447	0.0123502	1	ADAM11	disintegrin and metalloproteinase domain-containing protein 11	-	-	-	-	-	-	-
ncbi_428650	119	114	89	59	252	151	103	118	5.27	4.26	4.19	2.77	9.38	6.7	4.41	4.59	4.1225	6.27	0.604946	0.0127244	0.139849	RSAD2	radical S-adenosyl methionine domain-containing protein 2	-	-	-	-	GO:0019866//organelle inner membrane;GO:0031966//mitochondrial membrane;GO:0043232//intracellular non-membrane-bounded organelle	GO:0005515//protein binding;GO:0051536//iron-sulfur cluster binding	GO:0002726//positive regulation of T cell cytokine production;GO:0034123//positive regulation of toll-like receptor signaling pathway;GO:0035710//CD4-positive, alpha-beta T cell activation;GO:0045069//regulation of viral genome replication;GO:0050708//regulation of protein secretion;GO:0051707//response to other organism
ncbi_373956	1	3	2	0	11	8	3	7	0.03	0.07	0.06	0	0.25	0.22	0.08	0.17	0.04	0.18	2.16993	0.0137064	1	ADORA3	adenosine receptor A3	Environmental Information Processing;Environmental Information Processing;Environmental Information Processing	Signaling molecules and interaction;Signal transduction;Signal transduction	ko04080//Neuroactive ligand-receptor interaction;ko04022//cGMP - PKG signaling pathway;ko04071//Sphingolipid signaling pathway	K04268;K04268;K04268	GO:0031224//intrinsic component of membrane	GO:0004888//transmembrane signaling receptor activity	GO:0035588//G-protein coupled purinergic receptor signaling pathway
MSTRG.10375	1190	1181	587	540	1501	1369	1377	1462	15.72	13.16	8.25	7.56	16.67	18.13	17.59	16.98	11.1725	17.3425	0.63436	0.014191	0.147479	CASS4	cas scaffolding protein family member 4 isoform X3 [Phasianus colchicus]	-	-	-	-	-	-	-
ncbi_107055527	18	19	18	9	7	4	14	0	0.19	0.17	0.19	0.1	0.07	0.04	0.14	0	0.1625	0.0625	-1.37851	0.0143534	1	LOC107055527	uncharacterized protein LOC107055527 isoform X1	-	-	-	-	-	-	-
ncbi_100858647	8	13	19	23	13	4	5	8	0.65	0.89	1.63	1.97	0.88	0.32	0.39	0.57	1.285	0.54	-1.25074	0.0153774	1	LOC100858647	beta-microseminoprotein	-	-	-	-	-	-	-
ncbi_431579	6	4	4	8	17	8	18	15	0.2	0.06	0.16	0.23	0.33	0.37	0.43	0.31	0.1625	0.36	1.14756	0.0160227	1	ELOVL7	elongation of very long chain fatty acids protein 7 isoform X1	Metabolism;Metabolism	Global and overview maps;Lipid metabolism	ko01100//Metabolic pathways;ko00062//Fatty acid elongation	K10250;K10250	GO:0031224//intrinsic component of membrane	GO:0003824//catalytic activity	GO:0000038//very long-chain fatty acid metabolic process;GO:0019368//fatty acid elongation, unsaturated fatty acid
ncbi_769640	5	9	8	6	21	18	19	9	0.05	0.07	0.08	0.06	0.16	0.16	0.15	0.07	0.065	0.135	1.05445	0.0163274	1	SH2D4B	SH2 domain-containing protein 4B isoform X1	-	-	-	-	-	-	-
ncbi_428182	8	10	13	6	30	21	12	20	0.06	0.06	0.09	0.04	0.17	0.14	0.07	0.11	0.0625	0.1225	0.970854	0.0165871	1	TAS1R3	taste receptor type 1 member 3	Organismal Systems;Organismal Systems	Sensory system;Digestive system	ko04742//Taste transduction;ko04973//Carbohydrate digestion and absorption	K04626;K04626	-	-	-
ncbi_417374	35	32	11	19	47	51	39	37	0.23	0.14	0.08	0.12	0.26	0.33	0.25	0.2	0.1425	0.26	0.86755	0.0165932	1	ITGB4	integrin beta-4 isoform X1	Environmental Information Processing;Cellular Processes;Cellular Processes;Environmental Information Processing	Signal transduction;Cell motility;Cellular community - eukaryotes;Signaling molecules and interaction	ko04151//PI3K-Akt signaling pathway;ko04810//Regulation of actin cytoskeleton;ko04510//Focal adhesion;ko04512//ECM-receptor interaction	K06525;K06525;K06525;K06525	GO:0005887//integral component of plasma membrane;GO:0030055//cell-substrate junction;GO:0031988//membrane-bounded vesicle;GO:0043234//protein complex;GO:0044420//extracellular matrix component	GO:0060089//molecular transducer activity	GO:0006928//movement of cell or subcellular component;GO:0006950//response to stress;GO:0007044//cell-substrate junction assembly;GO:0007166//cell surface receptor signaling pathway;GO:0030031//cell projection assembly;GO:0030154//cell differentiation;GO:0031589//cell-substrate adhesion;GO:0035295//tube development;GO:0044248//cellular catabolic process;GO:0048513//animal organ development
ncbi_770158	3	2	6	1	0	0	1	0	0.04	0.02	0.08	0.01	0	0	0.01	0	0.0375	0.0025	-3.90689	0.0171287	1	ELAVL2	ELAV-like protein 2 isoform X1	-	-	-	-	-	GO:0003723//RNA binding	-
ncbi_112530272	51	41	23	39	31	28	25	18	2	1.34	0.97	1.61	1.02	1.1	0.96	0.62	1.48	0.925	-0.678072	0.0172594	1	LOC112530272	proline-rich protein 36-like	-	-	-	-	-	-	-
ncbi_423344	30	33	26	19	20	20	17	10	0.27	0.25	0.25	0.18	0.15	0.18	0.15	0.08	0.2375	0.14	-0.762501	0.0180314	1	BBOF1	basal body-orientation factor 1	-	-	-	-	-	-	-
ncbi_428527	21	22	16	15	50	29	29	27	0.19	0.19	0.18	0.21	0.45	0.27	0.31	0.28	0.1925	0.3275	0.766636	0.018849	1	DSC1	desmocollin-2 isoform X3	-	-	-	-	GO:0031224//intrinsic component of membrane	-	GO:0098742//cell-cell adhesion via plasma-membrane adhesion molecules
ncbi_101749502	0	1	0	0	4	0	7	4	0	0.04	0	0	0.17	0	0.35	0.18	0.01	0.175	4.12928	0.0188812	1	LOC101749502	double-headed protease inhibitor, submandibular gland	-	-	-	-	GO:0031090//organelle membrane;GO:0042599//lamellar body	GO:0004857//enzyme inhibitor activity	GO:0007155//cell adhesion;GO:0010466//negative regulation of peptidase activity;GO:0030855//epithelial cell differentiation
ncbi_430697	18	30	11	21	41	36	26	40	0.2	0.22	0.12	0.23	0.34	0.39	0.24	0.3	0.1925	0.3175	0.721898	0.0194454	1	KLF8	Krueppel-like factor 5 isoform X1	-	-	-	-	-	GO:0043169//cation binding	-
ncbi_112530977	2	3	3	3	0	0	1	0	0.02	0.02	0.03	0.03	0	0	0.01	0	0.025	0.0025	-3.32193	0.0199949	1	LOC112530977	basic salivary proline-rich protein 3-like isoform X1	-	-	-	-	-	-	-
ncbi_100857376	10	30	15	18	31	29	26	52	0.06	0.15	0.09	0.11	0.15	0.17	0.14	0.26	0.1025	0.18	0.812373	0.0201331	1	C5orf49	uncharacterized protein C5orf49 homolog	-	-	-	-	-	-	-
ncbi_420228	3	6	2	1	1	0	0	0	0.05	0.09	0.03	0.02	0.02	0	0	0	0.0475	0.005	-3.24793	0.0201783	1	ESRP1	epithelial splicing regulatory protein 1 isoform X1	-	-	-	-	GO:0043231//intracellular membrane-bounded organelle	GO:0044822//poly(A) RNA binding	GO:0010468//regulation of gene expression
ncbi_374213	34	31	25	25	44	39	58	48	0.85	0.65	0.66	0.66	0.92	0.98	1.4	1.05	0.705	1.0875	0.62532	0.0204369	1	ACVR2B	activin receptor type-2B precursor	Environmental Information Processing;Cellular Processes;Environmental Information Processing	Signaling molecules and interaction;Cellular community - eukaryotes;Signal transduction	ko04060//Cytokine-cytokine receptor interaction;ko04550//Signaling pathways regulating pluripotency of stem cells;ko04350//TGF-beta signaling pathway	K13596;K13596;K13596	GO:0031224//intrinsic component of membrane;GO:0032991//macromolecular complex;GO:0044424//intracellular part	GO:0004675//transmembrane receptor protein serine/threonine kinase activity;GO:0032403//protein complex binding;GO:0032550//purine ribonucleoside binding;GO:0043169//cation binding	GO:0001568//blood vessel development;GO:0003002//regionalization;GO:0007369//gastrulation;GO:0009306//protein secretion;GO:0009746//response to hexose;GO:0009855//determination of bilateral symmetry;GO:0010468//regulation of gene expression;GO:0030282//bone mineralization;GO:0030323//respiratory tube development;GO:0032925//regulation of activin receptor signaling pathway;GO:0040007//growth;GO:00…
ncbi_428888	478	363	219	213	684	506	422	520	2.28	1.46	1.11	1.08	2.75	2.42	1.95	2.18	1.4825	2.325	0.649199	0.0207212	0.183489	LTBP2	latent-transforming growth factor beta-binding protein 2 isoform X1	-	-	-	-	-	-	-
ncbi_424300	47	36	22	19	47	51	65	47	0.31	0.2	0.16	0.13	0.26	0.34	0.42	0.28	0.2	0.325	0.70044	0.0210639	0.183973	LOC424300	von Willebrand factor D and EGF domain-containing protein-like	-	-	-	-	-	-	-
ncbi_420921	6	6	7	4	13	15	18	10	0.02	0.01	0.02	0.01	0.03	0.04	0.05	0.02	0.015	0.035	1.22239	0.0211868	1	DNAH5	LOW QUALITY PROTEIN: dynein heavy chain 5, axonemal	-	-	-	-	-	-	-
ncbi_425575	0	0	0	0	0	5	4	2	0	0	0	0	0	0.15	0.12	0.05	0.001	0.08	6.32193	0.0212825	1	SLC30A2	zinc transporter 2	-	-	-	-	GO:0005768//endosome;GO:0005774//vacuolar membrane;GO:0031224//intrinsic component of membrane	GO:0015075//ion transmembrane transporter activity	GO:0006812//cation transport;GO:0032846//positive regulation of homeostatic process;GO:0044763//single-organism cellular process
ncbi_423524	1	1	4	1	11	8	5	5	0.02	0.02	0.09	0.02	0.19	0.16	0.1	0.09	0.0375	0.135	1.848	0.021372	1	C14ORF39	protein SIX6OS1	-	-	-	-	-	-	-
MSTRG.1112	27	20	16	13	26	34	36	41	1.18	0.73	0.74	0.6	0.95	1.48	1.52	1.57	0.8125	1.38	0.764229	0.0214067	1	--	fibulin-2-like [Coturnix japonica]	-	-	-	-	-	GO:0005488//binding	GO:0009987//cellular process
ncbi_395159	3	5	1	1	12	8	5	9	0.13	0.18	0.05	0.05	0.44	0.35	0.21	0.35	0.1025	0.3375	1.71926	0.0218786	1	LOC395159	Schwann cell-specific EGF-like repeat autocrine factor precursor	-	-	-	-	-	-	-
ncbi_107050420	35	36	35	41	25	26	19	34	1.69	1.47	1.8	2.1	1.01	1.26	0.89	1.44	1.765	1.15	-0.618034	0.0223196	1	LOC107050420	arf-GAP with Rho-GAP domain, ANK repeat and PH domain-containing protein 1	Cellular Processes	Transport and catabolism	ko04144//Endocytosis	K18439	-	-	-
ncbi_430755	23	32	31	22	26	16	15	13	0.5	0.59	0.73	0.51	0.49	0.36	0.32	0.25	0.5825	0.355	-0.714439	0.0227558	1	SERINC4	serine incorporator 4 isoform X1	-	-	-	-	-	-	-
ncbi_107053632	15	33	46	40	76	57	49	54	0.3	0.55	0.96	0.83	1.24	1.1	0.92	0.93	0.66	1.0475	0.666412	0.0227695	0.191746	LOC107053632	uncharacterized protein LOC107053632	-	-	-	-	-	-	-
ncbi_107054985	21	41	16	33	15	16	22	15	0.24	0.39	0.19	0.4	0.14	0.18	0.24	0.15	0.305	0.1775	-0.78099	0.0228877	1	ADD2	beta-adducin	-	-	-	-	-	-	-
ncbi_423412	14	15	5	12	28	18	19	27	0.19	0.18	0.07	0.18	0.31	0.25	0.25	0.33	0.155	0.285	0.878694	0.0233998	1	TC2N	tandem C2 domains nuclear protein isoform X1	-	-	-	-	GO:0043231//intracellular membrane-bounded organelle	GO:0005515//protein binding	GO:0006887//exocytosis;GO:0007269//neurotransmitter secretion;GO:0010467//gene expression;GO:0032101//regulation of response to external stimulus
ncbi_100857319	30	24	17	22	16	17	15	9	0.56	0.38	0.34	0.44	0.25	0.32	0.27	0.15	0.43	0.2475	-0.796908	0.0236713	1	SHISA3	protein shisa-3 homolog	-	-	-	-	GO:0016020//membrane	-	-
ncbi_101751037	39	54	30	34	59	51	69	62	0.48	0.61	0.52	0.46	0.66	0.74	0.94	0.79	0.5175	0.7825	0.596532	0.0238221	0.196986	TNFRSF4	tumor necrosis factor receptor superfamily member 4 isoform X1	Environmental Information Processing	Signaling molecules and interaction	ko04060//Cytokine-cytokine receptor interaction	K05142	GO:0044459//plasma membrane part	-	GO:0001818//negative regulation of cytokine production;GO:0001932//regulation of protein phosphorylation;GO:0006915//apoptotic process;GO:0006952//defense response;GO:0019221//cytokine-mediated signaling pathway
ncbi_395321	17	9	14	10	5	5	3	11	0.43	0.19	0.38	0.26	0.1	0.14	0.07	0.24	0.315	0.1375	-1.19592	0.0248755	1	TULP1	tubby-related protein 1 isoform X1	-	-	-	-	GO:0016020//membrane;GO:0097458//neuron part	GO:0003779//actin binding;GO:0004930//G-protein coupled receptor activity;GO:1902936//phosphatidylinositol bisphosphate binding	GO:0001894//tissue homeostasis;GO:0007165//signal transduction;GO:0007601//visual perception;GO:0009888//tissue development;GO:0031175//neuron projection development;GO:0042461//photoreceptor cell development;GO:0045807//positive regulation of endocytosis
ncbi_395908	1174	1155	797	671	2508	1382	1268	1199	34.03	28.25	24.58	20.61	61.13	40.17	35.53	30.55	26.8675	41.845	0.639193	0.0250193	0.202691	OASL	59 kDa 2'-5'-oligoadenylate synthase-like protein isoform X1	-	-	-	-	GO:0043232//intracellular non-membrane-bounded organelle	GO:0003723//RNA binding;GO:0016772//transferase activity, transferring phosphorus-containing groups;GO:0032550//purine ribonucleoside binding	GO:0002252//immune effector process;GO:0045069//regulation of viral genome replication;GO:0051707//response to other organism
ncbi_395251	29	60	31	24	63	56	53	55	0.77	1.35	0.88	0.68	1.41	1.5	1.37	1.29	0.92	1.3925	0.597972	0.0250234	0.202691	NSG1	neuronal vesicle trafficking-associated protein 1	-	-	-	-	GO:0031224//intrinsic component of membrane;GO:0043231//intracellular membrane-bounded organelle;GO:0097060//synaptic membrane	GO:0030276//clathrin binding	GO:0006901//vesicle coating;GO:0007186//G-protein coupled receptor signaling pathway
ncbi_427960	3	6	1	0	6	7	12	9	0.03	0.05	0.01	0	0.05	0.08	0.11	0.06	0.0225	0.075	1.73697	0.0250829	1	GUCA1C	guanylyl cyclase-activating protein 3	Organismal Systems	Sensory system	ko04744//Phototransduction	K08328	-	GO:0043169//cation binding	-
ncbi_107051508	16	20	21	23	17	10	8	14	1.35	1.43	1.89	2.06	1.21	0.85	0.65	1.04	1.6825	0.9375	-0.843716	0.0266309	1	LOC107051508	pancreatic trypsin inhibitor-like	-	-	-	-	-	-	-
ncbi_395760	103	153	81	116	110	79	87	106	0.77	0.97	0.52	1.01	0.47	0.5	0.58	0.52	0.8175	0.5175	-0.65966	0.0271347	0.213211	SLC8A1	sodium/calcium exchanger 1 isoform X1	Organismal Systems;Environmental Information Processing;Environmental Information Processing;Environmental Information Processing;Organismal Systems;Organismal Systems;Organismal Systems;Organismal Systems;Organismal Systems	Sensory system;Signal transduction;Signal transduction;Signal transduction;Circulatory system;Digestive system;Circulatory system;Excretory system;Digestive system	ko04740//Olfactory transduction;ko04020//Calcium signaling pathway;ko04022//cGMP - PKG signaling pathway;ko04371//Apelin signaling pathway;ko04261//Adrenergic signaling in cardiomyocytes;ko04974//Protein digestion and absorption;ko04260//Cardiac muscle contraction;ko04961//Endocrine and other factor-regulated calcium reabsorption;ko04978//Mineral absorption	K05849;K05849;K05849;K05849;K05849;K05849;K05849;K05849;K05849	GO:0016021//integral component of membrane;GO:0044459//plasma membrane part	GO:0005515//protein binding;GO:0015081//sodium ion transmembrane transporter activity	GO:0000302//response to reactive oxygen species;GO:0006875//cellular metal ion homeostasis;GO:0006941//striated muscle contraction;GO:0009790//embryo development;GO:0009887//organ morphogenesis;GO:0035725//sodium ion transmembrane transport;GO:0055002//striated muscle cell development;GO:0070838//divalent metal ion transport
ncbi_395515	45	35	26	47	40	63	63	92	0.4	0.24	0.25	0.49	0.32	0.61	0.61	0.75	0.345	0.5725	0.730679	0.0274536	0.214079	TXLNB	beta-taxilin isoform X1	-	-	-	-	-	GO:0000149//SNARE binding	-
ncbi_112531398	2	2	1	3	0	0	0	0	0.16	0.13	0.08	0.25	0	0	0	0	0.155	0.001	-7.27612	0.0283751	1	LOC112531398	ribonuclease Y-like isoform X1	-	-	-	-	-	-	-
ncbi_771995	14	4	11	9	24	23	21	14	0.39	0.09	0.32	0.26	0.56	0.64	0.56	0.34	0.265	0.525	0.986325	0.0288091	1	LOC771995	keratin, type I cytoskeletal 19	Organismal Systems	Endocrine system	ko04915//Estrogen signaling pathway	K07604	-	-	-
ncbi_771582	5	15	12	11	34	17	18	19	0.25	0.63	0.63	0.59	1.43	0.86	0.88	0.84	0.525	1.0025	0.933213	0.0290673	1	GNG4	guanine nucleotide-binding protein G(I)/G(S)/G(O) subunit gamma-4 isoform X1	Environmental Information Processing;Environmental Information Processing;Environmental Information Processing;Organismal Systems;Organismal Systems;Organismal Systems;Organismal Systems;Organismal Systems;Organismal Systems;Organismal Systems;Organismal Systems;Organismal Systems	Signal transduction;Signal transduction;Signal transduction;Immune system;Nervous system;Nervous system;Endocrine system;Environmental adaptation;Nervous system;Nervous system;Nervous system;Nervous system	ko04151//PI3K-Akt signaling pathway;ko04014//Ras signaling pathway;ko04371//Apelin signaling pathway;ko04062//Chemokine signaling pathway;ko04723//Retrograde endocannabinoid signaling;ko04728//Dopaminergic synapse;ko04926//Relaxin signaling pathway;ko04713//Circadian entrainment;ko04725//Cholinergic synapse;ko04724//Glutamatergic synapse;ko04726//Serotonergic synapse;ko04727//GABAergic synapse	K04541;K04541;K04541;K04541;K04541;K04541;K04541;K04541;K04541;K04541;K04541;K04541	GO:0016020//membrane;GO:0031988//membrane-bounded vesicle;GO:0043234//protein complex	-	GO:0001558//regulation of cell growth;GO:0007166//cell surface receptor signaling pathway
ncbi_101749220	15	17	10	7	32	21	23	18	0.12	0.11	0.08	0.06	0.21	0.16	0.17	0.12	0.0925	0.165	0.834941	0.0295023	1	LOC101749220	mucin-5AC-like isoform X1	-	-	-	-	-	-	-
ncbi_770198	2	3	1	3	4	10	8	8	0.01	0.02	0.01	0.02	0.02	0.07	0.05	0.05	0.015	0.0475	1.66297	0.0298713	1	SLC13A1	solute carrier family 13 member 1 isoform X1	-	-	-	-	-	GO:0015291//secondary active transmembrane transporter activity	GO:0008272//sulfate transport;GO:0030001//metal ion transport;GO:0044763//single-organism cellular process
ncbi_107049056	18	11	8	9	24	27	18	21	0.51	0.3	0.18	0.15	0.6	0.7	0.47	0.52	0.285	0.5725	1.00631	0.0300874	1	NEU2	sialidase-2 isoform X1	Metabolism;Metabolism	Lipid metabolism;Glycan biosynthesis and metabolism	ko00600//Sphingolipid metabolism;ko00511//Other glycan degradation	K12357;K12357	-	GO:0004308//exo-alpha-sialidase activity	GO:0001573//ganglioside metabolic process;GO:0009311//oligosaccharide metabolic process
ncbi_426373	0	2	3	2	4	5	9	9	0	0.04	0.08	0.05	0.08	0.13	0.22	0.2	0.0425	0.1575	1.88982	0.0303342	1	MEF2B	myocyte-specific enhancer factor 2B isoform X1	Environmental Information Processing;Environmental Information Processing	Signal transduction;Signal transduction	ko04022//cGMP - PKG signaling pathway;ko04371//Apelin signaling pathway	K09261;K09261	-	-	-
ncbi_416243	2	1	2	2	5	5	8	8	0.03	0.01	0.03	0.03	0.06	0.08	0.12	0.11	0.025	0.0925	1.88753	0.0305504	1	SOX30	transcription factor SOX-30	-	-	-	-	-	GO:0003677//DNA binding	GO:0006355//regulation of transcription, DNA-templated;GO:0048232//male gamete generation;GO:0048545//response to steroid hormone
ncbi_428868	3	7	1	4	0	0	2	0	0.05	0.09	0.02	0.06	0	0	0.03	0	0.055	0.0075	-2.87447	0.0306992	1	RHOV	rho-related GTP-binding protein RhoV	-	-	-	-	GO:0044464//cell part	GO:0032550//purine ribonucleoside binding	GO:0035556//intracellular signal transduction
ncbi_421029	1	0	0	0	3	0	5	5	0.01	0	0	0	0.02	0	0.05	0.03	0.0025	0.025	3.32193	0.0307995	1	CDH19	cadherin-19 isoform X1	-	-	-	-	GO:0031224//intrinsic component of membrane	-	GO:0098742//cell-cell adhesion via plasma-membrane adhesion molecules
ncbi_395576	18	28	11	16	46	28	36	21	0.15	0.43	0.22	0.18	0.65	0.39	0.48	0.27	0.245	0.4475	0.869106	0.0310302	1	DACH2	dachshund homolog 2 isoform X1	-	-	-	-	-	-	GO:0045137//development of primary sexual characteristics
ncbi_101747586	2	3	2	2	8	10	9	3	0.05	0.06	0.05	0.05	0.16	0.24	0.21	0.06	0.0525	0.1675	1.67377	0.0310623	1	OMD	osteomodulin	-	-	-	-	-	-	-
ncbi_100858363	24	20	12	14	13	7	11	10	0.38	0.27	0.2	0.23	0.17	0.11	0.17	0.14	0.27	0.1475	-0.872244	0.0311275	1	SLC2A4RG	SLC2A4 regulator isoform X1	-	-	-	-	-	GO:0043169//cation binding	-
ncbi_101749783	4	1	2	1	0	0	0	0	0.06	0.01	0.03	0.01	0	0	0	0	0.0275	0.001	-4.78136	0.0312347	1	ITGA2B	integrin alpha-IIb isoform X1	Environmental Information Processing;Cellular Processes;Cellular Processes;Environmental Information Processing;Organismal Systems;Organismal Systems;Environmental Information Processing	Signal transduction;Cell motility;Cellular community - eukaryotes;Signal transduction;Immune system;Immune system;Signaling molecules and interaction	ko04151//PI3K-Akt signaling pathway;ko04810//Regulation of actin cytoskeleton;ko04510//Focal adhesion;ko04015//Rap1 signaling pathway;ko04611//Platelet activation;ko04640//Hematopoietic cell lineage;ko04512//ECM-receptor interaction	K06476;K06476;K06476;K06476;K06476;K06476;K06476	GO:0016020//membrane	-	-
ncbi_415932	12	6	8	9	18	14	19	22	0.15	0.06	0.1	0.11	0.18	0.17	0.21	0.23	0.105	0.1975	0.911463	0.0314653	1	SEMA3DL	semaphorin-3D isoform X1	-	-	-	-	-	-	GO:0044707//single-multicellular organism process
ncbi_100858040	15	20	2	5	8	1	2	4	0.07	0.08	0.01	0.03	0.03	0.01	0.01	0.02	0.0475	0.0175	-1.44057	0.0322052	1	LOC100858040	protocadherin gamma-A5-like	-	-	-	-	GO:0031224//intrinsic component of membrane	-	GO:0098742//cell-cell adhesion via plasma-membrane adhesion molecules
ncbi_112530937	2	0	0	0	4	2	5	5	0.03	0	0	0	0.05	0.02	0.07	0.07	0.0075	0.0525	2.80735	0.0324246	1	LOC112530937	serine/arginine repetitive matrix protein 1-like	-	-	-	-	-	-	-
ncbi_422079	13	12	17	20	5	10	13	0	0.87	0.69	1.19	1.44	0.3	0.7	0.87	0	1.0475	0.4675	-1.16391	0.0325406	1	ENDOV	endonuclease V	-	-	-	-	-	-	-
ncbi_418528	6	5	3	5	18	17	8	6	0.08	0.06	0.05	0.07	0.21	0.24	0.11	0.07	0.065	0.1575	1.27684	0.0327785	1	TMPRSS2	transmembrane protease serine 2	-	-	-	-	GO:0016020//membrane;GO:0031988//membrane-bounded vesicle	GO:0004175//endopeptidase activity;GO:0038024//cargo receptor activity	GO:0006897//endocytosis;GO:0016485//protein processing;GO:0040017//positive regulation of locomotion
ncbi_373964	13	8	4	4	14	21	19	11	0.54	0.28	0.18	0.18	0.49	0.88	0.77	0.4	0.295	0.635	1.10604	0.0330006	1	MSTN	growth/differentiation factor 8 precursor	Environmental Information Processing	Signaling molecules and interaction	ko04060//Cytokine-cytokine receptor interaction	K05497	-	-	-
ncbi_101748883	1	1	0	4	11	3	5	7	0.02	0.02	0	0.09	0.19	0.06	0.1	0.13	0.0325	0.12	1.88452	0.0336751	1	LOC101748883	homeobox protein NANOG-like isoform X1	Cellular Processes	Cellular community - eukaryotes	ko04550//Signaling pathways regulating pluripotency of stem cells	K10164	-	-	-
ncbi_424325	2	6	6	2	18	10	5	11	0.04	0.13	0.14	0.05	0.37	0.25	0.11	0.24	0.09	0.2425	1.42999	0.0343992	1	ACVR1C	activin receptor type-1C isoform X1	Environmental Information Processing;Cellular Processes;Environmental Information Processing	Signaling molecules and interaction;Cellular community - eukaryotes;Signal transduction	ko04060//Cytokine-cytokine receptor interaction;ko04550//Signaling pathways regulating pluripotency of stem cells;ko04350//TGF-beta signaling pathway	K13568;K13568;K13568	GO:0031224//intrinsic component of membrane;GO:0043235//receptor complex	GO:0005515//protein binding;GO:0017002//activin-activated receptor activity;GO:0032550//purine ribonucleoside binding	GO:0006464//cellular protein modification process;GO:0006796//phosphate-containing compound metabolic process;GO:0006921//cellular component disassembly involved in execution phase of apoptosis;GO:0008285//negative regulation of cell proliferation;GO:0009746//response to hexose;GO:0030336//negative regulation of cell migration;GO:0031667//response to nutrient levels;GO:0032924//activin receptor s…
ncbi_420801	25	32	61	27	28	14	17	36	0.18	0.23	0.41	0.18	0.15	0.09	0.11	0.22	0.25	0.1425	-0.810966	0.0347687	1	SLC9A3	sodium/hydrogen exchanger 3 isoform X2	Organismal Systems;Organismal Systems;Organismal Systems;Organismal Systems	Digestive system;Digestive system;Digestive system;Excretory system	ko04974//Protein digestion and absorption;ko04976//Bile secretion;ko04978//Mineral absorption;ko04964//Proximal tubule bicarbonate reclamation	K12040;K12040;K12040;K12040	GO:0005886//plasma membrane;GO:0005903//brush border;GO:0031224//intrinsic component of membrane;GO:0031988//membrane-bounded vesicle	GO:0005451//monovalent cation:proton antiporter activity;GO:0019904//protein domain specific binding	GO:0006814//sodium ion transport;GO:0015992//proton transport;GO:0044763//single-organism cellular process;GO:0055067//monovalent inorganic cation homeostasis
ncbi_772291	20	28	18	20	16	11	13	16	0.47	0.56	0.45	0.5	0.32	0.26	0.3	0.33	0.495	0.3025	-0.710493	0.0349264	1	SRD5A2	3-oxo-5-alpha-steroid 4-dehydrogenase 2	Metabolism	Lipid metabolism	ko00140//Steroid hormone biosynthesis	K12344	GO:0031224//intrinsic component of membrane;GO:0044424//intracellular part	GO:0016627//oxidoreductase activity, acting on the CH-CH group of donors	GO:0006694//steroid biosynthetic process;GO:0008406//gonad development;GO:0048806//genitalia development
ncbi_403120	418	429	297	240	902	480	470	403	41.24	35.71	31.18	25.09	74.84	47.48	44.83	34.95	33.305	50.525	0.601259	0.0355374	0.243861	IFI6	interferon alpha inducible protein 6	-	-	-	-	-	-	-
ncbi_100857953	12	18	16	5	16	19	35	30	0.1	0.12	0.14	0.04	0.11	0.16	0.27	0.22	0.1	0.19	0.925999	0.0359736	1	FAM162B	protein FAM162B	-	-	-	-	-	-	-
ncbi_428834	7	5	6	5	13	12	15	12	0.04	0.02	0.03	0.06	0.32	0.21	0.07	0.05	0.0375	0.1625	2.11548	0.0364811	1	PRLHR2	prolactin releasing peptide receptor-like isoform X1	-	-	-	-	-	-	-
ncbi_421471	14	10	10	13	38	11	20	26	0.13	0.08	0.1	0.13	0.31	0.11	0.19	0.22	0.11	0.2075	0.915608	0.036684	1	VIT	vitrin precursor	-	-	-	-	GO:0005578//proteinaceous extracellular matrix	-	GO:0010810//regulation of cell-substrate adhesion;GO:0043062//extracellular structure organization
ncbi_112533167	17	13	11	13	13	2	3	10	0.7	0.45	0.48	0.57	0.45	0.08	0.12	0.36	0.55	0.2525	-1.12315	0.0367651	1	ARMC5	armadillo repeat-containing protein 5	-	-	-	-	-	-	-
ncbi_100858068	1	5	0	3	0	0	0	0	0.07	0.28	0	0.21	0	0	0	0	0.14	0.001	-7.12928	0.0372701	1	LOC100858068	IgGFc-binding protein-like	-	-	-	-	-	-	-
ncbi_101747902	2	1	1	2	5	8	6	4	0.05	0.02	0.03	0.06	0.11	0.21	0.15	0.09	0.04	0.14	1.80735	0.0374996	1	TTC24	tetratricopeptide repeat protein 24 isoform X1	-	-	-	-	-	-	-
ncbi_101748326	0	1	0	3	10	5	1	6	0	0.03	0	0.11	0.29	0.17	0.03	0.18	0.035	0.1675	2.25873	0.037644	1	C21orf140	uncharacterized protein C21orf140 homolog	-	-	-	-	-	-	-
ncbi_418909	1	5	4	4	12	11	6	9	0.01	0.03	0.03	0.03	0.08	0.09	0.05	0.06	0.025	0.07	1.48543	0.0388143	1	KL	klotho	Metabolism;Organismal Systems;Organismal Systems;Organismal Systems;Metabolism	Global and overview maps;Endocrine system;Aging;Excretory system;Carbohydrate metabolism	ko01100//Metabolic pathways;ko04928//Parathyroid hormone synthesis, secretion and action;ko04211//Longevity regulating pathway - mammal;ko04961//Endocrine and other factor-regulated calcium reabsorption;ko00040//Pentose and glucuronate interconversions	K14756;K14756;K14756;K14756;K14756	GO:0031224//intrinsic component of membrane;GO:0031988//membrane-bounded vesicle;GO:0044421//extracellular region part	GO:0019838//growth factor binding;GO:0060089//molecular transducer activity;GO:0070851//growth factor receptor binding	GO:0008543//fibroblast growth factor receptor signaling pathway;GO:0015980//energy derivation by oxidation of organic compounds;GO:0030282//bone mineralization;GO:0044238//primary metabolic process;GO:0055065//metal ion homeostasis
ncbi_770142	30	37	28	15	54	55	30	41	3.55	3.79	3.54	1.87	5.47	6.58	3.51	4.35	3.1875	4.9775	0.642996	0.0393586	1	HIST1H46L6	histone H4	-	-	-	-	-	-	-
ncbi_101748692	11	10	8	9	15	18	23	18	0.12	0.09	0.09	0.1	0.13	0.19	0.24	0.17	0.1	0.1825	0.867896	0.040747	1	LOC101748692	uncharacterized protein LOC101748692 isoform X1	-	-	-	-	-	-	-
ncbi_424282	35	29	16	36	33	3	8	23	0.52	0.36	0.25	0.57	0.41	0.05	0.12	0.3	0.425	0.22	-0.949959	0.040773	1	GPR39	G-protein coupled receptor 39 isoform X1	-	-	-	-	GO:0031224//intrinsic component of membrane	GO:0060089//molecular transducer activity	GO:0007166//cell surface receptor signaling pathway
ncbi_107049800	25	25	22	17	13	14	9	22	0.34	0.29	0.32	0.25	0.15	0.19	0.12	0.27	0.3	0.1825	-0.717066	0.0408761	1	LOC107049800	actin filament-associated protein 1-like 2	-	-	-	-	-	-	-
ncbi_424221	11	11	4	3	19	20	14	10	0.04	0.03	0.01	0.01	0.06	0.07	0.05	0.03	0.0225	0.0525	1.22239	0.0410375	1	2022-03-04	E3 ubiquitin-protein ligase MARCH4	-	-	-	-	GO:0005794//Golgi apparatus;GO:0031984//organelle subcompartment	GO:0046914//transition metal ion binding	GO:0032446//protein modification by small protein conjugation
ncbi_420180	7	7	8	7	14	24	12	12	0.1	0.08	0.12	0.1	0.16	0.34	0.16	0.15	0.1	0.2025	1.01792	0.0414431	1	TRPA1	transient receptor potential cation channel subfamily A member 1	Organismal Systems	Sensory system	ko04750//Inflammatory mediator regulation of TRP channels	K04984	-	-	-
ncbi_107051287	23	18	11	9	27	45	23	19	0.69	0.45	0.35	0.28	0.68	1.35	0.66	0.5	0.4425	0.7975	0.849807	0.0418303	1	IL11	interleukin-11	Environmental Information Processing;Environmental Information Processing;Organismal Systems	Signaling molecules and interaction;Signal transduction;Immune system	ko04060//Cytokine-cytokine receptor interaction;ko04630//Jak-STAT signaling pathway;ko04640//Hematopoietic cell lineage	K05417;K05417;K05417	GO:0044424//intracellular part	GO:0005126//cytokine receptor binding	GO:0001934//positive regulation of protein phosphorylation;GO:0006357//regulation of transcription from RNA polymerase II promoter;GO:0010648//negative regulation of cell communication;GO:0031341//regulation of cell killing;GO:0042127//regulation of cell proliferation;GO:0072577//endothelial cell apoptotic process
ncbi_100858946	10	15	10	5	10	2	4	2	0.06	0.07	0.06	0.03	0.05	0.01	0.02	0.01	0.055	0.0225	-1.28951	0.0422377	1	CACNA2D4	voltage-dependent calcium channel subunit alpha-2/delta-4	Environmental Information Processing;Organismal Systems;Organismal Systems;Organismal Systems	Signal transduction;Endocrine system;Circulatory system;Circulatory system	ko04010//MAPK signaling pathway;ko04921//Oxytocin signaling pathway;ko04261//Adrenergic signaling in cardiomyocytes;ko04260//Cardiac muscle contraction	K04861;K04861;K04861;K04861	-	-	-
ncbi_422154	18	15	26	15	20	11	6	7	0.36	0.25	0.55	0.32	0.34	0.21	0.12	0.13	0.37	0.2	-0.887525	0.0425201	1	PCTPL	START domain-containing protein 10-like	-	-	-	-	-	-	-
ncbi_770213	8	9	6	6	24	7	14	18	0.3	0.28	0.24	0.24	0.75	0.26	0.5	0.59	0.265	0.525	0.986325	0.0426066	1	RCCD1	RCC1 domain-containing protein 1	-	-	-	-	-	-	-
ncbi_112531937	7	6	3	8	3	4	1	0	0.15	0.11	0.07	0.18	0.05	0.09	0.02	0	0.1275	0.04	-1.67243	0.0433557	1	LOC112531937	uncharacterized protein LOC112531937	-	-	-	-	-	-	-
ncbi_427223	5	3	4	1	0	0	0	2	0.28	0.14	0.24	0.06	0	0	0	0.1	0.18	0.025	-2.848	0.0434629	1	RLN3	relaxin 3 precursor	-	-	-	-	-	-	-
ncbi_421315	8	21	10	7	9	5	6	2	0.1	0.29	0.15	0.29	0.09	0.06	0.07	0.02	0.2075	0.06	-1.79008	0.0435133	1	C3H1orf95	protein stum homolog isoform X1	-	-	-	-	-	-	-
ncbi_112533304	7	8	2	7	3	1	0	4	0.02	0.02	0.01	0.02	0.01	0	0	0.01	0.0175	0.005	-1.80735	0.0442914	1	PKD1L2	LOW QUALITY PROTEIN: polycystic kidney disease protein 1-like 2	-	-	-	-	GO:0016020//membrane	-	-
ncbi_112530510	3	1	0	4	0	0	0	0	0.08	0.02	0	0.11	0	0	0	0	0.0525	0.001	-5.71425	0.0443605	1	LOC112530510	putative uncharacterized protein ENSP00000383407	-	-	-	-	GO:0043231//intracellular membrane-bounded organelle;GO:0044444//cytoplasmic part	GO:0003723//RNA binding	GO:0001933//negative regulation of protein phosphorylation;GO:0002819//regulation of adaptive immune response;GO:0042113//B cell activation
ncbi_112531166	0	0	0	0	2	3	2	1	0	0	0	0	0.11	0.19	0.09	0.06	0.001	0.1125	6.81378	0.044862	1	LOC112531166	immunoglobulin superfamily member 1-like	-	-	-	-	-	-	-
ncbi_415988	7	13	6	5	20	14	13	16	0.26	0.41	0.24	0.2	0.63	0.52	0.47	0.52	0.2775	0.535	0.947051	0.0450013	1	SUSD3	sushi domain-containing protein 3	-	-	-	-	-	-	-
ncbi_374169	3	1	3	5	7	11	8	8	0.01	0	0.02	0.02	0.03	0.05	0.04	0.03	0.0125	0.0375	1.58496	0.0450373	1	CACNA1B	voltage-dependent N-type calcium channel subunit alpha-1B isoform X1	Environmental Information Processing;Environmental Information Processing;Organismal Systems;Organismal Systems;Organismal Systems;Organismal Systems;Organismal Systems;Organismal Systems	Signal transduction;Signal transduction;Nervous system;Nervous system;Nervous system;Nervous system;Nervous system;Nervous system	ko04010//MAPK signaling pathway;ko04020//Calcium signaling pathway;ko04723//Retrograde endocannabinoid signaling;ko04728//Dopaminergic synapse;ko04725//Cholinergic synapse;ko04726//Serotonergic synapse;ko04727//GABAergic synapse;ko04721//Synaptic vesicle cycle	K04849;K04849;K04849;K04849;K04849;K04849;K04849;K04849	GO:0034704//calcium channel complex;GO:0043005//neuron projection;GO:0044297//cell body	GO:0005262//calcium channel activity;GO:0005515//protein binding	GO:0001505//regulation of neurotransmitter levels;GO:0006816//calcium ion transport;GO:0007610//behavior;GO:0010959//regulation of metal ion transport;GO:0033555//multicellular organismal response to stress;GO:0034220//ion transmembrane transport;GO:1903522//regulation of blood circulation
ncbi_416618	19	23	26	15	17	10	16	11	0.36	0.37	0.57	0.38	0.34	0.22	0.33	0.21	0.42	0.275	-0.610958	0.045081	1	SDR42E2	putative short-chain dehydrogenase/reductase family 42E member 2 isoform X1	-	-	-	-	-	GO:0016614//oxidoreductase activity, acting on CH-OH group of donors	GO:0008202//steroid metabolic process
ncbi_107049916	3	0	14	2	0	3	0	0	0.06	0	0.33	0.05	0.01	0.08	0	0	0.11	0.0225	-2.28951	0.0453617	1	LOC107049916	uncharacterized protein LOC107049916	-	-	-	-	-	-	-
ncbi_112530336	3	3	2	0	0	0	0	0	0.2	0.16	0.14	0	0	0	0	0	0.125	0.001	-6.96578	0.0457591	1	LOC112530336	uncharacterized protein LOC112530336	-	-	-	-	-	-	-
ncbi_101748386	12	17	13	12	23	25	26	21	0.1	0.11	0.11	0.1	0.15	0.2	0.2	0.15	0.105	0.175	0.736966	0.0461337	1	KCNE1	potassium voltage-gated channel subfamily E member 1	Organismal Systems	Circulatory system	ko04261//Adrenergic signaling in cardiomyocytes	K04894	-	-	-
ncbi_770959	19	42	16	24	40	43	47	33	0.22	0.41	0.2	0.29	0.39	0.5	0.52	0.34	0.28	0.4375	0.643856	0.0466085	1	LHFPL4	LHFPL tetraspan subfamily member 4 protein	-	-	-	-	-	-	-
ncbi_417748	45	30	42	39	33	19	40	21	1.47	0.83	1.46	1.35	0.91	0.62	1.27	0.6	1.2775	0.85	-0.587789	0.0468551	1	GPR37	prosaposin receptor GPR37 precursor	-	-	-	-	GO:0031224//intrinsic component of membrane;GO:0043234//protein complex	GO:0001653//peptide receptor activity;GO:0004888//transmembrane signaling receptor activity;GO:0031072//heat shock protein binding;GO:0033218//amide binding;GO:0044389//ubiquitin-like protein ligase binding	GO:0007188//adenylate cyclase-modulating G-protein coupled receptor signaling pathway;GO:0040011//locomotion;GO:0042053//regulation of dopamine metabolic process;GO:0042327//positive regulation of phosphorylation;GO:0060548//negative regulation of cell death
ncbi_112530189	24	27	26	16	36	45	38	31	0.48	0.45	0.55	0.34	0.6	0.9	0.72	0.54	0.455	0.69	0.60073	0.0471461	1	LOC112530189	lysine-rich arabinogalactan protein 19-like	-	-	-	-	-	-	-
ncbi_107049554	1	1	2	5	0	0	1	0	0.02	0.02	0.04	0.1	0	0	0.02	0	0.045	0.005	-3.16993	0.0475374	1	LOC107049554	multiple epidermal growth factor-like domains protein 11	-	-	-	-	-	-	-
ncbi_416112	18	17	18	14	40	26	22	27	0.21	0.17	0.23	0.18	0.4	0.31	0.25	0.28	0.1975	0.31	0.650416	0.0484483	1	GRM7	metabotropic glutamate receptor 7 isoform X1	Environmental Information Processing;Environmental Information Processing;Organismal Systems	Signaling molecules and interaction;Signal transduction;Nervous system	ko04080//Neuroactive ligand-receptor interaction;ko04072//Phospholipase D signaling pathway;ko04724//Glutamatergic synapse	K04608;K04608;K04608	GO:0005886//plasma membrane;GO:0031224//intrinsic component of membrane;GO:0043005//neuron projection;GO:0043234//protein complex;GO:0044444//cytoplasmic part	GO:0001640//adenylate cyclase inhibiting G-protein coupled glutamate receptor activity;GO:0005262//calcium channel activity;GO:0010854//adenylate cyclase regulator activity;GO:0016597//amino acid binding;GO:0046872//metal ion binding	GO:0002209//behavioral defense response;GO:0006816//calcium ion transport;GO:0007166//cell surface receptor signaling pathway;GO:0007267//cell-cell signaling;GO:0007612//learning;GO:0007613//memory;GO:0007631//feeding behavior;GO:0030818//negative regulation of cAMP biosynthetic process;GO:0050790//regulation of catalytic activity;GO:0050954//sensory perception of mechanical stimulus
ncbi_777355	7	12	2	3	2	2	2	2	0.23	0.32	0.07	0.1	0.05	0.05	0.06	0.06	0.18	0.055	-1.71049	0.0485819	1	RORC	nuclear receptor ROR-gamma isoform X1	Organismal Systems;Organismal Systems	Immune system;Environmental adaptation	ko04659//Th17 cell differentiation;ko04710//Circadian rhythm	K08534;K08534	GO:0043231//intracellular membrane-bounded organelle	GO:0001221//transcription cofactor binding;GO:0003677//DNA binding;GO:0003700//transcription factor activity, sequence-specific DNA binding	GO:0002694//regulation of leukocyte activation;GO:0006357//regulation of transcription from RNA polymerase II promoter;GO:0009150//purine ribonucleotide metabolic process;GO:0009966//regulation of signal transduction;GO:0010675//regulation of cellular carbohydrate metabolic process;GO:0019216//regulation of lipid metabolic process;GO:0021533//cell differentiation in hindbrain;GO:0021924//cell pro…
ncbi_101749442	13	7	12	7	23	17	15	21	0.7	0.3	0.72	0.33	1.1	0.89	0.75	0.98	0.5125	0.93	0.859679	0.048697	1	CLDN7	claudin-7 isoform X1	Cellular Processes;Environmental Information Processing;Organismal Systems	Cellular community - eukaryotes;Signaling molecules and interaction;Immune system	ko04530//Tight junction;ko04514//Cell adhesion molecules (CAMs);ko04670//Leukocyte transendothelial migration	K06087;K06087;K06087	GO:0030054//cell junction;GO:0044459//plasma membrane part	-	-
