# Supplementary material for: MYH1G-AS is a chromatin-associated lncRNA that regulates skeletal muscle development in chicken
Source: Cell Mol Biol Lett. 2024 Jan 4;29:9. doi: 10.1186/s11658-023-00525-x (PMC10765903; doi:10.1186/s11658-023-00525-x)
Supplement: Supplementary file 8 — Additional file 8: Table S9. Comparative metabolome analysis of control group versus lncRNA MYH1G-AS knockdown gastrocnemius. [file 11658_2023_525_MOESM8_ESM.xlsx]

## Sheet: Sheet1
Table S9. Comparative metabolome analysis of control group versus lncRNA MYH1G-AS knockdown gastrocnemius.
Compound name	ASO-NC-1	ASO-NC-2	ASO-NC-3	ASO-NC-4	ASO-NC-5	ASO-NC-6	ASO-NC-7	ASO-MYH1G-AS-1	ASO-MYH1G-AS-2	ASO-MYH1G-AS-3	ASO-MYH1G-AS-4	ASO-MYH1G-AS-5	ASO-MYH1G-AS-6	ASO-MYH1G-AS-7	Mean ASO-NC	Mean ASO-MYH1G-AS	P value	Fold change
2-Hydroxyglutaric acid	12.0749	7.65679	9.8368	4.27731	6.09664	6.61286	5.42032	12.1157	9.25179	10.1917	7.03819	7.53042	10.9	6.71308	7.42509	9.10585	0.0220701	1.22636
2-Isopropylmalic acid	2.65545	4.09303	7.30001	8.69528	7.51338	4.01118	2.23232	0.582546	2.70907	1.77047	8.3724	4.28556	0.103527	5.2797	5.21438	3.30047	0.117911	0.632955
2-Ketobutyric acid	5.00648	4.61864	6.66459	4.96662	4.64676	4.97023	5.4898	4.78005	5.20375	4.75233	5.88753	4.64622	7.96097	5.27409	5.19473	5.50071	0.60535	1.0589
3-Phosphoglyceric acid	23.6418	23.0105	148.722	176.557	190.189	8.32206	73.7963	19.9693	307.504	227.351	107.123	12.4714	79.109	75.6875	92.034	118.459	0.643542	1.28712
4-Hydroxyphenylpyruvic acid	3.88767	1.94041	1.24918	0.652861	0.569567	1.20912	1.60044	15.3863	6.52431	4.37684	2.80899	1.33782	5.94722	1.36024	1.58704	5.39167	0.0402659	3.39732
6-Phosphogluconic acid	5.68608	4.74384	10.1762	6.77642	4.80174	4.06178	6.25802	7.1001	17.4475	7.27142	13.3455	3.89744	22.154	6.59425	6.07201	11.1157	0.138014	1.83065
Adenosine diphosphate	95.4522	91.9411	95.9703	81.873	75.0346	109.054	84.9518	128.861	72.9049	115.167	82.5862	79.3621	69.9602	90.188	90.611	91.2899	0.942463	1.00749
Adenosine triphosphate	116.705	114.239	163.047	219.384	194.554	74.8227	130.849	76.2359	306.954	410.029	135.297	94.7601	84.5308	161.79	144.8	181.371	0.498866	1.25256
alpha-Ketoglutaric acid	7.50833	5.85403	7.24031	6.15828	6.64278	8.94386	10.9241	5.64537	8.33838	6.55473	6.54415	7.29445	7.56777	9.29334	7.61024	7.31974	0.640269	0.961828
alpha-Ketoisovaleric acid	4.56887	4.12002	4.48189	3.91199	4.33546	5.745	4.3995	4.2965	3.96398	3.66852	4.33027	4.84665	5.22184	5.03977	4.50896	4.48108	0.899306	0.993816
cis-Aconitic acid	1.58141	1.55653	2.07504	1.7139	1.64252	1.91427	1.53321	1.60032	1.632	1.73606	1.78493	1.96731	1.57356	1.61662	1.7167	1.70154	0.874107	0.991171
Citric acid	21.2234	17.0983	46.8528	33.7753	32.506	46.6401	14.9693	14.8232	18.0948	37.0016	29.4113	43.1628	17.9744	18.7299	30.4379	25.5997	0.346767	0.841048
Cyclic 3',5'-AMP	0.129228	0.109663	0.20184	0.156893	0.18825	0.157197	0.134603	0.151181	0.174087	0.173102	0.212029	0.158257	0.265501	0.139671	0.153953	0.181976	0.19688	1.18202
Cysteic acid	15.7919	15.7734	13.4413	12.4508	12.2667	12.6799	12.1201	17.382	16.6985	22.1133	16.1894	12.9996	22.1835	12.5809	13.5034	17.1639	0.0463548	1.27107
Dihydroxyacetone phosphate	1.25272	1.5023	23.0685	13.0118	24.953	0.877274	20.381	1.23928	147.503	59.3331	13.477	0.847916	18.7249	6.02896	12.1495	35.3078	0.329228	2.9061
Erythrose 4-phosphate	14.3696	13.3332	28.1261	17.8678	13.0496	387.672	273.813	17.5359	39.1148	21.1399	30.5246	11.7415	51.437	16.717	106.89	26.8872	0.208242	0.251541
Flavin mononucleotide	0.485641	0.545785	0.266579	0.255644	0.21687	0.249984	0.155798	0.57685	0.579034	0.603942	0.344577	0.288142	0.530098	0.241052	0.3109	0.451956	0.0190962	1.4537
Flavine-adenine dinucleotide	4.54623	5.05659	2.76724	2.11165	1.87654	2.19474	2.26561	5.84105	5.77997	5.91761	3.08214	2.74208	5.42584	2.29895	2.97409	4.44109	0.0201748	1.49326
Fructose 1,6-bisphosphate	1.05215	1.18675	17.3015	9.75229	18.1174	0.755509	14.8687	1.02124	114.144	44.9719	10.1871	0.751341	14.186	4.51592	9.0049	27.1111	0.321909	3.01071
Fructose 6-phosphate	28.0651	28.7228	188.171	123.72	172.842	21.8577	120.762	24.2246	153.711	177.523	94.236	90.4107	79.7708	133.02	97.7345	107.557	0.707947	1.1005
Fumaric acid	143.652	133.478	109.148	56.6833	54.7893	99.4911	62.2915	150.492	110.847	150.014	71.5493	80.3544	175.884	60.0827	94.2191	114.175	0.150407	1.2118
Glucaric acid	1.64734	1.46574	1.69487	1.50693	1.50431	1.58144	1.5176	1.8299	1.6684	1.57436	2.74627	1.70156	2.48177	1.57005	1.55975	1.9389	0.0891451	1.24309
Gluconic acid	10.9079	10.2643	11.2051	10.9271	11.9508	11.5713	10.5988	11.889	13.5712	10.8634	14.2496	13.392	13.2167	12.641	11.0608	12.8319	0.0110924	1.16013
Glucose 1-phosphate	13.0217	12.8411	76.9399	37.5804	58.9294	9.65207	38.9439	13.2283	50.9189	140.657	43.9779	24.4113	60.2331	34.3807	35.4155	52.5439	0.240637	1.48364
Glucose 6-phosphate	97.6776	80.7757	527.344	384.584	499.815	56.8015	309.411	68.1633	439.313	564.073	305.987	288.235	261.83	373.957	279.487	328.794	0.512577	1.17642
Glucuronic acid	1.1029	0.888041	1.27893	1.01202	1.09306	0.9756	0.891378	1.40429	1.78412	1.00241	1.62706	1.36661	1.52956	1.01907	1.03456	1.39045	0.0473478	1.344
Glyceric acid	2.59657	2.97712	6.83118	7.26321	8.66877	4.06432	7.03749	2.31291	7.63094	5.74497	7.51959	3.66329	5.36146	5.45207	5.63409	5.38361	0.829029	0.955541
Glycerol 3-phosphate	6.66367	7.66885	12.687	22.9608	63.5603	3.98724	20.171	10.1752	91.7474	135.434	21.167	5.24088	29.3662	21.4016	19.6713	44.9332	0.309264	2.2842
Glyoxylic acid	10.7203	7.62671	9.61736	7.75118	7.88312	7.32677	10.3828	10.0947	7.61882	11.5496	10.8017	10.166	13.7302	8.43204	8.75832	10.3419	0.180599	1.18081
Guanosine diphosphate	3.67556	4.00194	4.60877	4.68242	3.86642	2.6566	8.22432	3.83052	4.01411	9.37677	5.40045	3.59096	12.8016	4.44126	4.53086	6.20796	0.361076	1.37015
Guanosine triphosphate	2.0271	1.53024	6.01354	9.21368	6.00929	1.69526	9.526	1.78517	12.842	15.2076	6.60762	1.49376	7.61768	4.13957	5.14502	7.09906	0.475623	1.37979
Hippuric acid	0.00277522	0.0108664	0.00123406	0.00123406	0.00684817	0.00380593	0.00575119	0.00123406	0.00123406	0.021023	0.00397571	0.00538171	0.00123406	0.00345189	0.004645	0.00536207	0.842967	1.15437
Homogentisic acid	0.10267	0.0808615	0.13271	0.0556102	0.062121	0.119543	0.0514281	0.20069	0.111324	0.06802	0.111928	0.0526932	0.344183	0.00123406	0.0864205	0.127153	0.320165	1.47133
Indoleacetic acid	1.75394	1.69152	2.1348	1.80749	1.75239	2.04031	1.67747	1.7372	1.72664	1.80989	1.7874	2.13681	1.68948	1.84411	1.83685	1.81879	0.859968	0.99017
Isocitric acid	2.83518	2.52614	3.06838	2.39536	2.95822	2.80485	1.80202	2.88088	3.00106	3.26706	2.83053	3.31807	2.17353	2.38846	2.62716	2.83708	0.226612	1.0799
L-Lactic acid	4738.42	4739.69	4799.38	4820.99	4888.56	4750.78	4900.2	4554.01	4443.91	4548.7	4971.69	5174.02	4517.28	5063.8	4805.43	4753.34	0.589413	0.989161
Maleic acid	1.45059	1.47656	1.46334	1.45701	1.46274	1.50416	1.42516	1.53875	1.47191	1.47836	1.48003	1.46346	1.56306	1.48625	1.46279	1.4974	0.0399431	1.02366
Malic acid	286.358	263.044	282.846	138.295	153.05	234.744	157.681	360.063	249.392	364.83	199.589	235.201	391.008	165.597	216.574	280.811	0.0220667	1.29661
Mannose 6-phosphate	28.8118	29.8172	202.243	172.241	205.557	24.3039	154.889	23.2589	185.911	191.686	135.72	95.0369	101.598	157.182	116.838	127.199	0.757825	1.08868
Methylmalonic acid	2.47101	1.57166	3.34599	2.65876	1.86418	1.91444	1.74256	2.55682	2.19302	2.82089	3.37982	1.87189	2.13461	1.96232	2.22409	2.41705	0.262975	1.08676
Orotic acid	0.154483	0.149045	0.219018	0.137651	0.132883	0.117015	0.113369	0.174215	0.211345	0.157359	0.178823	0.170472	0.244921	0.134787	0.146209	0.181703	0.147793	1.24276
Oxoadipic acid	0.506848	0.409772	0.5155	0.399158	0.40013	0.525257	0.43782	0.463535	0.447322	0.436631	0.524272	0.41699	0.845117	0.438136	0.456355	0.510286	0.327208	1.11818
Phosphoenolpyruvic acid	5.44737	4.71346	19.1032	27.4937	24.3667	4.39852	8.8303	5.26871	72.2522	40.0383	16.3858	4.70145	10.8788	8.49069	13.479	22.5737	0.435281	1.67473
Picolinic acid	0.221334	0.223644	0.225106	0.126791	0.113718	0.222661	0.126542	0.295688	0.180663	0.103198	0.19861	0.150696	0.368975	0.129193	0.179971	0.20386	0.498352	1.13274
Pyruvic acid	77.6535	60.6669	90.9829	151.271	190.416	82.252	197.258	36.6954	81.4014	80.92	108.061	162.806	130.949	163.416	121.5	109.178	0.385819	0.898588
Quinolinic acid	0.129542	0.0842051	0.209891	0.0777581	0.0659443	0.111881	0.0841952	0.148294	0.132989	0.0794018	0.156807	0.08761	0.308362	0.0841853	0.10906	0.142521	0.399671	1.30682
Ribose 5-phosphate	9.75202	10.4602	10.3715	6.19129	4.06717	8.56356	10.7534	38.2784	10.114	7.21478	12.3846	15.5896	67.5851	12.2115	8.59415	23.3397	0.129453	2.71577
Ribulose 1,5-bisphosphate	22.024	19.9164	41.4072	81.4713	69.7919	17.766	36.8591	20.6097	128.606	86.3271	44.414	22.0262	35.1043	35.7499	41.3194	53.2624	0.572141	1.28904
Sedoheptulose 7-phosphate	18.3973	19.4278	29.752	10.2032	4.64862	14.9197	30.3832	56.5239	15.316	6.69718	35.4505	17.531	58.4669	29.7452	18.2474	31.3901	0.199628	1.72025
Succinic acid	46.9774	37.2078	79.3052	48.3636	84.7711	37.6908	51.1654	53.184	36.0886	80.4483	48.5466	50.0222	61.5595	51.774	55.0688	54.5176	0.935935	0.989991
Ureidopropionic acid	0.37461	0.379329	0.368331	0.364853	0.361404	0.381687	0.371502	0.39237	0.369861	0.364206	0.378925	0.370661	0.401448	0.381037	0.371674	0.379787	0.0989442	1.02183
Vanillylmandelic acid	0.0788979	0.0845974	0.0909731	0.0786783	0.0826379	0.0846416	0.0826129	0.0826697	0.0815997	0.0841513	0.0829604	0.0875647	0.0837325	0.0868473	0.0832913	0.084218	0.610643	1.01113
