# Supplementary material for: MYH1G-AS is a chromatin-associated lncRNA that regulates skeletal muscle development in chicken
Source: Cell Mol Biol Lett. 2024 Jan 4;29:9. doi: 10.1186/s11658-023-00525-x (PMC10765903; doi:10.1186/s11658-023-00525-x)
Supplement: Supplementary file 9 — Additional file 9: Table S10. lncRNA MYH1G-AS specific binding proteins identified by RNA pull-down coupled to mass spectrometry. [file 11658_2023_525_MOESM9_ESM.xlsx]

## Sheet: Sheet1
Table S10. lncRNA MYH1G-AS specific binding proteins identified by RNA pull-down coupled to mass spectrometry
Accession	Description	Sequence	Abundances (Normalized): F1: Sample, sense	Abundances (Normalized): F2: Sample, antisense	Abundance: F1: Sample, sense	Abundance: F2: Sample, antisense	Coverage (%)	Peptides	PSMs	Unique Peptides	AAs	MW (kDa)	calc. pI	Score Sequest HT: Sequest HT	Peptides (by Search Engine): Sequest HT	Sum PEP Score	Exp. q-value: Combined	Biological Process	Cellular Component	Molecular Function
F1NDP8	IF rod domain-containing protein OS=Gallus gallus OX=9031 GN=KRT40 PE=3 SV=3	MVQQLVCVLSFIQNKNEESQISRGVFSNADEEIKTLCTTECGDNVLHAICADTNYSMRQERWGLQPPCFLFQRQYKGLQSTHRTAPTTRCCRVSRFISAEGTMSFSTQSSQLGTAAHLQGTAPGGSALSVRSAAVQRIQAPSVYGGAGGYGTRISSSSVRRQSSSGAFHSNISDNDLLLSGNEKSTMQNLNDRLAAYLERVRSLEKANSLLEKQIKEWHEKNTVGVRSDYSSYFQTIEDLQSKIGAAQLENAKLVLQIDNAKLAADDFRLKYENELLLRQSVESDINGLLRVLDDLTLTKSDLESQIENVNEEIVFLKKNHEEEVDRLRKQVGGSVNVEVDAAPGTDLASIMENMRRQYEEMAEKNRQEAKERFEKQTEALNQEVAINVEQLQEQRREV…	740642		627594		3	2	12	1	538	60.7	5.21	17.99	2	5.922	0	Cell organization and biogenesis; Regulation of biological process; Response to stimulus	Cytoplasm; Cytosol	Structural molecule activity
A0A1D5NUX8	Uncharacterized protein OS=Gallus gallus OX=9031 GN=SLC25A10 PE=3 SV=2	MAHLEHTMALPWAVLLQPFNSCSHMGGAVLSAPPPAPPSMCSWAAPGKVPSAPQMRAARSRGSSRGAEELQELPAVGQCPDTTRCPPQVHLQTQQEVKMRMMGMALRVVRTDGVLALYNGLSASLCRQMTYSLTRFAIYETARDHLGRGSQGPPPFYQKVLLGAVGGFTGGFVGTPADMVNVRMQNDVKQPAHLRRNYSHALDGMYRVLREEGLRKLFSGATMASSRGALVTVGQLSCYDQAKQLVLTTGLLSDNIFTHFLASFIAGGCATFLCQPMDVLKTRLMNSQGEYRGVVHCAMETAKLGPLAFYKVCECKGRSGRNGGRCP	181581		153865		7	2	4	1	327	35.4	9.25	6.33	2	8.211	0
A0A3Q2UGH8	WD_REPEATS_REGION domain-containing protein OS=Gallus gallus OX=9031 GN=CSTF1 PE=4 SV=1	MYRTKVSLKDRQQLYKLIISQLLYDGYINIANGLINEIKPQSVCAPSEQLLHLIKLGMENDDSAVQYAIGRSDTVAPGTGIDLEFDADVQTMSPEASEYETCYVTSHKGPCRVATYSRDGQLIATGSADASIKILDTERMLAKSAMPIEVMMNETAQQNMENHPVIRTLYDHVDEVTCLAFHPTEQILASGSRDYTLKLFDYSKPSAKRAFKYIQEAEMLRSISFHPSGDFILVGTQHPTLRLYDINTFQCFVSCNPQDQHIDAICSVNYNASANMYVTGSKDGCIKLWDGVSNRCITTFEKAHDGAEVCSAIFSKNSKYILSSGKDSVAKLWEISTGRTLVKYTGAGLSGRQVHRTQAVFNHTEDYVLLPDERTISLCCWDSRTAERRNLLSLGHNSI…	160444		135954		5	1	1	1	431	48.3	6.58	2.6	1	5.578	0
Q9I950	Fibroblast growth factor OS=Gallus gallus OX=9031 GN=FGF-18 PE=2 SV=1	MYSLLSACTCLCLHFLLLCFQVQMFVAEENVDFRIHVENQTRARDDVSRKQLRLYQLYSRTSGKHIQVLGRRISAKGEDGDKYAQLLVETDTFGSQVRIKGKETDFYLCMNRKGKLVGKPDGTSKECVFIEKVLENNYTALMSAKYSGWYVGFTKKGRPRKGPKTRENQQDVHFMKRYPKGQVEIQKPFKYTTVTKRTKRIRPTNPS	897758		760728		20	3	3	3	207	24	9.79	5.15	3	14.534	0	Regulation of biological process; Response to stimulus	Extracellular	Protein binding
F1NP84	Uncharacterized protein OS=Gallus gallus OX=9031 GN=POMP PE=4 SV=2	MESRGASSLLKDSIPITDFSLPGPFEGHGLLRRGFACVKNELVPSHPLELSEKNFQLNQDKTNFAMLRNIQGLHAPLKLQMELRAVKQAQRLPFLHSSNMALDTLRGNDECIGFEDILNDPSQSEVMGEPHMMMEYKLGLL	834570		707185		11	1	1	1	141	15.8	6.07	1.65	1	1.946	0.009	Cell organization and biogenesis	Cytoplasm; Nucleus
F1NMQ2	Epimerase_2 domain-containing protein OS=Gallus gallus OX=9031 GN=GNE PE=4 SV=2	MGTNVPPRREPPAQGPHELYFKNLSKQKQKEDMEKNGNNRKLRVCVATCNRADYSKLAPIMFGIKAEPQFFELDVVVLGSHLIDDYGNTYRMIEQDDFDIHTRLHTIVRGEDEAAMVESVGLALVKLPDVLNRLKPDIMIVHGDRFDALALATSAALMNIRILHIEGGEVSGTIDDSIRHAITKLAHYHVCCTRSAEQHLIAMCEDHDRILLAGCPSYDKLLSAKNKDYMSVIRMWLGEDVKPRDYIVALQHPVTTDIKHSIKMFELTLDALISFNKRTLVLFPNVDAGSKEMVRVMRKKGIEHHPNFRAVKHVPFDQFIQLVAHAGCMIGNSSCGVREVGAFGTPVINLGTRQTGRETGENVLHVRDADTQDKILHALQLQFGKQYPCSKIYGDGNAV…	598895		507482		1	1	1	1	754	82.7	7.24	1.62	1	2.029	0.008	Metabolic process		Catalytic activity
F1NF93	N-acetyltransferase domain-containing protein OS=Gallus gallus OX=9031 GN=NAA30 PE=4 SV=3	MGSGQQQQPSPPAAAPCSSPLPNHLPPQGRTAPSPPPSPAAAAATGDRSQPAATTTTAAKTAARNGLAGGTGLEEEEQEEGDEGGEEEESLLLLSRSLAAGCSLKGSGTDSQPEEDLTIRYVRYESELQMPDIMRLITKDLSEPYSIYTYRYFIHNWPQLCFLAMVGEECVGAIVCKLDMHKKMFRRGYIAMLAVDSKYRRKGIGTNLVKKAIYAMVEGDCDEVVLETEITNKSALKLYENLGFVRDKRLFRYYLNGVDALRLKLWLR	317983		269448		3	1	1	1	268	29.5	5.76	0	1	1.935	0.009
A0A3Q2U296	Uncharacterized protein OS=Gallus gallus OX=9031 PE=4 SV=1	MRLWHRAVLIVIPHPPAGWARTVPPPPQKFMVLCLFTPPPSGYVSMPVSPPFVSVSVPPHSYPCVCLLPFISVPPPCSYLCAHDPPIYISVPMTPPHLYLCTGVPPYPFILLPSCPPHSFFCAHLPPPPPLHPTIYLSAPVGSPHSCFCVSPSPHSCFSTHPPHSHLPAPMPPPSHLCLYLNPPFTSLYLTPPLQISMPVPHPPLLHISVPHPPPFTSPCLYLTPHHSTLHPWVPSVHLHIPSALFLFAPPLTPRIPPPPPQVNCLEPHPHLPVLATSGLDHDVKIWAPTAVTPTELTGLKEVIKKNKLERDEDSLHHTDMFDSHMLWFLMHHLRQRRHHRRRREPGAPEADSDESPSSSDSSDEEEEGPDRVQCMPS	201415		170672		4	1	1	1	378	42	7.15	0	1	3.508	0.001
A0A3Q3AKC4	Tr-type G domain-containing protein OS=Gallus gallus OX=9031 GN=EEFSEC PE=4 SV=1	MAAGSAPPRVLNVNVGVLGHIDSGKTALARALSTTGSTAAFDRAPQSRARGITLDLGFSCLRTALPPQLGPGPGELQFTLVDCPGHASLIRTIIGGAQIIDLMMLVIDVTKGMQTQSAECLVIGQIACQKMVVVLNKIDLLPEAKRQSAIEKMTKKMQKTLENTKFCGCPIVAVAAKPGGPEAPESENPLGVSELIEVLKSQAYLPSRDPSGHFLMAVDHCFSIKGQGTVMTGTILSGSVSLGDNVEIPALKVTKKVKSMQMFHTPVTYAMQGDRVGICVTQFDPKLLERGLICTPESLHTIHAAIISLKKIQYFRGALQTKAKFHITVGHETVMGRVMFFSPAPADFNEEIQENVFDFDKDYLYQEEYLSKDSKPSEENKENGQSEVQLPKQQWALLE…	175758		148931		2	1	1	1	578	63.1	8.62	0	1	2.046	0.008
F1NBR7	Ubiquinone biosynthesis monooxygenase COQ6, mitochondrial OS=Gallus gallus OX=9031 GN=COQ6 PE=3 SV=2	MVSSRDFRPRCDARDVTSAAMAAACGRGLLAPLGGRLRACPRASLRSLTSAAPLYDVVVSGGGMVGSAMAAALGHDIHFHDKKIALLEAGPRKEYHLPESYSNRVSSISPGSATLLSSFGAWDHVCNLRCKPFRRMQVWDACSEAIITFEKDDLDDMGYIVENDVVMSAVTKQLDAVADRVEVFYGSRAVGYTWPLPSHSCDTSPWVQVELADGRRLQTKLLIGADGHNSVVRKEAEIQNIEHQYDQSAVVATLHLSEATDNNVAWQRFLPTGPIALLPLSDTASSLVWSTSHEHASELLTMDKESFVDSINSAFWSNVNHSDFIDAAGAMFRSALSLLKPSGTAVRQLPPSVANVDPESRAVFPLGMGHATEYVRHRVALIGDAAHRVHPLAGQGVNL…	166979		141492		2	1	1	1	486	52.7	6.96	2.05	1	2.973	0.003	Metabolic process	Golgi; Membrane; Mitochondrion	Catalytic activity; Nucleotide binding
E1C460	Uncharacterized protein OS=Gallus gallus OX=9031 GN=PBLD PE=4 SV=1	MQVPIFTVDAFTNRPFCGNPAAVCLLENDLDEDLHQKIATEMNLSETAFIRKLHPTDDFTKSSRFGLRWFTPANEVPLCGHATLASAAVLFHIKKNPNSVLTFVTLSGELKTRQEKDHIVLDLPLYSTYPQVLQEVEELIKAATGDMIVQDVRYSPDTKKLLVRLSDAYERSVLEELQVSAQRFLSAEKTGKVKGLILTLKGKSNGKEKGHDFYSRYFAPWYGVLEDPVTGSAHAVLSSYWSEQLGKKEMLAFQCSRRGGELKISLHDNGRVEIAGQFAIVLKGNLTL	146480		124122		4	1	1	1	288	32.2	7.21	0	1	2.368	0.005	Metabolic process; Regulation of biological process	Cytoplasm	Catalytic activity; Protein binding
A0A3Q2UCF9	MARVEL domain-containing protein OS=Gallus gallus OX=9031 GN=SYPL2 PE=3 SV=1	MHRDPGMGGPGTAPGGVGAAAGVPVCGTGMDGGTHGGPGGCRGGVHPTTAAGGAAGAVRGRPVHGGRGGAGAVRVVPGAGRLCPPGGAEAAGGGAGAALRAERRRRAEEAAAAPDGPDGRGHGGVRSPLGRRQSAPAPGRAPLPPVPGTAPRCPLPPQPGAPALPPVHAALSVPQDRVLAGMRWGRLQEPLGFVKVLEWLFAIFAFGACGSFSGESGATVKCSGETKEMSAISVQFGYPFRLYQIPFEMPECDGESEPRTLHLVGDFSAPAEFFVTLGVFSFLYAMAALVLYLRFHSLYADNKKLPFTDFCVTVCFAFFWLVAAAAWGKGLSDIKAATRPSSLIAAMSVCQGHDVVCNAGATPAMGLANISVLFGFINFLLWAGNCWFVFKETTWHTQA…	136559		115715		3	1	2	1	415	42.5	8.25	1.96	1	3.739	0.001
F1P4U8	Uncharacterized protein OS=Gallus gallus OX=9031 GN=LOC100857197 PE=4 SV=4	MSFAALLRLRRPRLLRPVPRPQRWNRRRGSGCEPPAGAAVRIGCASGFWGDTAAAVPQLLYGGKLDFLVFDYLSEITMSLLTAAKARSPVLGYAPDFISTAMAPYIKDIHRKGIRVISNAGGINPLACAAALQEVAEKADIDLKIAVITGDDLMSEKENLRGAGITDLESGKPFPDSVHSMNVYLGARPISRALDLGADVVITGRCVDSGIVLGALIHSFGWNRDEFDLLAAGSLAGHLIECGAQCTGGIFTDWHVVPDWHNIGFPIVECSSEGDLIISKPPDTGGLISFGTVAEQLVYELGNPQRYLLPDVTCDFSEVSITEIPGFEGGAVKVHGAKGSPPSTFYKVGATYLDGFRATAVCPVGGPKAVQKGKLTAESILKRTRFMFSQLGYEDYSAV…	103248		87488.3		2	1	2	1	646	70.1	6.6	0	1	2.641	0.004
E1C576	Uncharacterized protein OS=Gallus gallus OX=9031 GN=TTC37 PE=4 SV=3	MSNKEVKAALKSAREAIRNKEYKEALKHCKAVLKQEKNNYNAWVFIGLAAAELEQPDQAKGAYKKAIELEPNQLLAWQGLANLYEKSNQPDVQGDLGDVYQKLLELYESGDKQKWCDVCNKLVELYCQGNKYLEAAELWQKLTEVKKEGGAEKAELHRLWKRMIQLLGDNVQYQDNKTAQLLFNAYEEALNSADTVPSEDHRNLYKDFIQCLSKFPHEAARLEKACDDMMALYPTVSYPLEVLCLYFIQSGTLSEEALQYFSKLLEMDSSSGPGIIGFGIKCLQEKKYNEAIKSLTEGLQKVSQCPGAWHYLAEAQMKVHRHRDAVLSCNQALKNLETPEGPSLQRKNLILQLKAEALIKIADAGAAEEAINALKQIVGASSDPVLLAFRGRAYLNKGL…	100708		85336		1	1	1	1	1562	174.5	7.09	1.84	1	2.394	0.005		Cytoplasm; Cytosol; Nucleus	Protein binding
A0A1D5PLD8	Uncharacterized protein OS=Gallus gallus OX=9031 GN=TUBGCP6 PE=3 SV=2	MESITQLFNDLCEAHLTGLPWKVHLGRQKISKRKAKQNLKRVAYNTLFINLFQDEARKLQSNISRLPVKNKILMLSFNLRVGGLGAQADRLESLVEELEQAEGLPFTEVNAVLDLLVQLAGTGPPQLVPQKKDYFLNNKYVGRNVKYQGYDYYDVSVFEADIQSLITNEECQFNDTIQKTLQIMEAAPGTGLPAIGLFSQNYPAGDKFERETRVSLFGALVHSRTYDMDIKLDLPPVPDNADLSGLAIKVPQSIDQSEDEGFQSASNLTPDSQSEPSMTPDIDLWDAVLTYGPSKRRCWERIGYPPGKKEEPYLTEAGREAFDKFYKLREGEMQLFSSTALQLPQLVLMREPELVKDVLNVLIGVVSTTFSLNQAAQTFIIKEGVYVSGTSPETMHNLL…	99688.8		84472.8		1	1	1	1	1617	184.1	6.39	0	1	2.179	0.005
A0A1D5P3R3	Uncharacterized protein OS=Gallus gallus OX=9031 GN=PPP6R2 PE=3 SV=1	MFWKFDLNTTSHVDKLLDKEDVTLHELMDEDDILQECKAQNRKLLDFLCQQHCMEELVNLITHEPPMDMDEKVRFKYPNTACELLTSDVPQINDKLGGDETLLNILYDFLDHEPPLNPLLASFFSKTIGNLIARKTEQVIAFLRKKDKFISLVLKHIDTSAMMDLLLRLISCVEPATLRQEVLNWLNEARIIQRLVELIHSSQDEDRQSNASQTLCDIIRLSRDQSNQLQDIPEPDPLLTALESQECVEQLLKNMFDGEQTENCIVNGTQVLLTLLETRRSGVEGLMDSYTQGFERSYTVNSSILHGIEPRLKDFHQLLLSPPKKTAILTTIGVLEEPLGNARLHGSRLIAALLHTNTPSINQELCRLSTMDLLLDLFFKYTWNNFLHFQVELSIAAIL…	99247.5		84098.8		1	1	1	1	929	103.7	4.59	0	1	2.026	0.008
F1P1P3	Apoptotic protease-activating factor 1 OS=Gallus gallus OX=9031 GN=APAF1 PE=4 SV=2	MDENSRMCLITNRQALEKDIKTSYIMDHMVADQVLTLQEEEKVKQQNTQKERAAMLINTLLTKDNNAYRSFYNALLHEGYRDLAALLQDGIPAFSSKNGKNAMDERTSYVKTALCEGGVPQRPVVFVSRPKLVDDIKQKLRSLGSDPGWVTVYGMAGCGKTVLTAEALRDHQLLRGCFPGGVHWISVGKQDKAGLLIKLQNLCSRLEHDSTLPQRPPLNIEEAKDRLRLLMLRKYQRSLLVLDDIWDSWVLKAFDNQCQVLITSRDRSVTDAVSGNKYEIHVESGLTHEKGLEVLALFVNMKISELPEQASCIVTECKGSPLVISLIGALLRDFPSRWEYYLKQLQNKQFKRIRKSSSYDYEALDEAMSISVEQLSNDLKEYYKDLSILPKDVKVPTKV…	87781.9		74383.3		1	1	1	1	1249	142.2	6.38	0	1	2.777	0.003	Cell death; Development; Metabolic process; Regulation of biological process; Response to stimulus	Cytoplasm; Cytosol; Nucleus	Enzyme regulator activity; Nucleotide binding; Protein binding
A0A3Q2UAD4	Dihydroxyacetone phosphate acyltransferase OS=Gallus gallus OX=9031 GN=PDCD2 PE=3 SV=1	MKCYTPVIYKGLSPCKPNAIKSVVLQSEQVQYVIKQLAKEMGESPDIIQEEAVEILDEMGHSMQLGTVRFFAFTLSKIFKQLFQRVCVNEEGMQRLQHAIQEHPVVLLPSHRSYVDFLMLSYLLYTYDLALPVIAAGIDFLGMKIVGELLRRAGAFFMRRSFGGNRLYWAVFAEYVKTMLRNGYAPIEFFLEGTRSRTAKTLTPKFGLLSIVMEPFFKREVFDTYLVPISISYERILEESLYAYELLGVPKPKESTSGLLKARRILSDNFGTIHIYVGQPVSLRTLASGRINLCPYNLVPRHLPQKPTEDIQEFVSDVAYKMELLQIENMVLSPWVLVAAVLLQNLPAMDFELLIEKTVWLKGLTQTFGGFIEWPDNLCAKKAVMSGLTLHSNIARLID…	83959.8		71144.5		2	1	1	1	630	71.6	8.22	1.7	1	3.536	0.001
Q8JGM8	BH3-interacting domain death agonist OS=Gallus gallus OX=9031 GN=BID PE=2 SV=2	MEQDIYSNGSDHMERMLLFAFLAESSGCEFQEQLPSLQSQGVLCSVKDALCYDSDGELQTDGNRSGHLQNGELVPDPEVNEAIVRTIAAQLAEIGDQLDKQIKAKVVNDLVQHFLNENLPREEITRCLSQAVEGLARAIPSDLEQEKAMLVLAMLLTKKVANQMPSLLQRVFSTTVNYISQHFHNYIVRMLRE	77454.5		65632.2		8	1	1	1	193	21.7	4.87	0	1	4.233	0	Cell death; Regulation of biological process	Cytoplasm
Q6PZ02	Cysteine protease ATG4B OS=Gallus gallus OX=9031 GN=ATG4B PE=2 SV=1	MDAATLTYDTLRFEYEDFPETKEPVWILGRKYSVFTEKEEILLDVTSRLWFTYRKNFPAIGGTGPTSDTGWGCMLRCGQMIFAQALVCRHLGRDWRWIKGKRQTDNYFSVLNAFIDKKDSYYSIHQIAQMGVGEGKSIGQWYGPNTVAQVLKKLATFDTWSSLAVHIAMDNTVVMEEIRRLCQSNFSCAGAAACPAVEADVLYNGYPEEAGVRDKLSLWKPLVLLIPLRLGLTEINEAYIETLKHCFMMPQSLGVIGGKPNSAHYFIGYVGEELIYLDPHTTQPAVEPSDSGCLPDESFHCQHPPCRMSIAELDPSIAVGFFCHTEEDFNDWCHQIKKLSLVRGALPMFELVERQPSHFSNPDVLNLTPDSSDADRLERFFDSEDEDFEILSL	76143.7		64521.5		3	1	1	1	393	44.5	5.08	0	1	2.899	0.003	Cell organization and biogenesis; Metabolic process; Transport	Cytoplasm; Cytosol	Catalytic activity
A0A3Q2U755	CNH domain-containing protein OS=Gallus gallus OX=9031 GN=TGFBRAP1 PE=4 SV=1	MSVKAFKLVSAVEREMLMGDKNHINIECIECCGKNLYIGTNDCFIYHFMLDEKVSTSGKITYAATKQLHKYLGFKKPVSELKAASALTRLLVLCDNTITLVNMMNLEPVPSGARIKGAVTFTLNENPVSGDPFCVEVCIISVKRRTIQMFMVFEDRVQIVKEVVTPEQPCAVAVDGYYLCLALTTQYIILNYNTGISQDLFPYCSDEKRPIVKRIGRQEFLLAGPGGLGMFATVDGISQRAPVHWSENVIGAALCFPYVVALDEEFITVHSMLDQQQKQTLPFKEGHILQDFEGKVIVATNKGVYILVPLPLEKQIQDLLASHRVEEALVLAKGARRNIPKEKFQVMYKRILQQAGFIQFAQLQFLEAKELFRSGQLDVRELISLYPFLLPTSSSFIRS…	34158.2		28944.4		1	1	1	1	863	98.2	6.58	0	1	3.24	0.002
F6X9L1	[Phosphatase 2A protein]-leucine-carboxy methyltransferase 1 OS=Gallus gallus OX=9031 GN=LCMT1 PE=3 SV=1	MAKQRNFYSRRALWYDATSWAGTRRPRCSIGCCGNGRGREPIVTAHRPAPAHRLAQAAQWEAPGGVPQGGGGSGGQVNLAPSMATAARDQLPAAGLDEADEAVRGTCEDASVCKRFAVSVGYWKDPYIQYFVRQAKERKAPEINRGYYARVQGVNYLLEAFLKKTECNCQIVNLGAGMDTLFWRLKDENLLPRKYFEVDFPMIVARKIHNIKSKPPLSKPIIETHSGDSLLIDSHSLDSSRYSIVGADLRFSSDLEEKLKKHKLDVHLPTVLVAECVLVYMTPQQSANLLKWAANTFPVAMFINYEQVNMADRFGQIMIENLQRRQCNLAGVEVCRSLESQKERLLLNGWENAHAIDMMKVYSFLPQADVKRIEELEFLDEKELFEQLMQHYCICWASK…	167075		141573		2	1	1	1	411	46.3	7.93	0	1	2.694	0.004	Metabolic process		Catalytic activity
F1P0Z3	Phospholipase B-like OS=Gallus gallus OX=9031 GN=PLBD2 PE=3 SV=3	MAALRALLAAAAVAAWVLGVASGPTPPPRSASVLLEPGSGRLRVLPGRQPAAVAWAELTDHIQAVGWAFLEVSANASFNDSLQAYAAGLAEAAVTEQLIYMHWMNTAVGYCGPFRYETQYCRRLRGYLEANLAWMEEQMASGRDRAYWHQVRLALLQLQGLEDSYRGRVALPAGRISLSPFGFLLLQLGGDLEDLEAAFNRSAPRRLLGSGSCSALLKLLPGRRDLLVAHDTWAPYQSMLRVIKKYTLPFRTEPGSTARVPGSIQVFSSYPGTIFSGDDFYILSSGLVALETTIGNSDEARWRYLRPQGSVLEWLRNIVANRLARSGAEWASIFQRFNSGTYNNQWMLVDYKAFSPGQAAPQQGLLTVLEQIPGLVMVADKTELLYKQGYWASYNVPYF…	98715.9		83648.4		2	1	1	1	557	62	8.47	0	1	2.659	0.004		Vacuole
