# Supplementary material for: MYH1G-AS is a chromatin-associated lncRNA that regulates skeletal muscle development in chicken
Source: Cell Mol Biol Lett. 2024 Jan 4;29:9. doi: 10.1186/s11658-023-00525-x (PMC10765903; doi:10.1186/s11658-023-00525-x)
Supplement: Supplementary file 10 — Additional file 10: Table S11. FGF18 specific interacting proteins identified by Co-IP coupled to mass spectrometry. [file 11658_2023_525_MOESM10_ESM.xlsx]

## Sheet: Sheet1
Table S11. FGF18 specific interacting proteins identified by Co-IP coupled to mass spectrometry
Accession	Description	Unused	Total	%Cov	%Cov(50)	%Cov(95)	Peptides(95%)
Q9I950	Fibroblast growth factor OS=Gallus gallus OX=9031 GN=FGF-18 PE=2 SV=1	14.25	14.29	38.65	33.82	29.47	12
F2Z4K7	40S ribosomal protein S3a OS=Gallus gallus OX=9031 GN=RPS3A PE=3 SV=3	14.18	14.18	33.33	30.3	30.3	9
Q5ZHW8	Uncharacterized protein OS=Gallus gallus OX=9031 GN=RPS14 PE=2 SV=1	13.28	13.28	33.77	33.77	33.77	8
Q8UWG7	60S ribosomal protein L6 OS=Gallus gallus OX=9031 GN=RPL6 PE=2 SV=1	12.11	12.11	36.24	28.86	25.5	7
F1NHT3	Spectrin alpha chain, non-erythrocytic 1 OS=Gallus gallus OX=9031 GN=SPTAN1 PE=3 SV=2	11.96	11.96	6.298	4.4	2.705	6
F1NP51	Lamin-A OS=Gallus gallus OX=9031 GN=LMNA PE=3 SV=3	11.58	11.58	16.19	12.74	10.85	6
A0A1D5PMT8	60S acidic ribosomal protein P2 OS=Gallus gallus OX=9031 GN=RPLP2 PE=3 SV=1	10.53	10.53	46.96	32.17	32.17	6
E1BUS2	Nop domain-containing protein OS=Gallus gallus OX=9031 GN=NOP58 PE=3 SV=4	10.06	10.06	19.17	17.65	14.61	6
A0A452J842	IGF-II mRNA-binding protein 1 OS=Gallus gallus OX=9031 GN=IGF2BP1 PE=3 SV=1	10.01	10.01	21.04	12	12	5
P22451	60S ribosomal protein L5 OS=Gallus gallus OX=9031 GN=RPL5 PE=2 SV=2	10	10	15.49	12.79	12.79	9
A0A1D5PD32	RNA helicase OS=Gallus gallus OX=9031 GN=DDX17 PE=3 SV=1	8.41	8.41	11.6	10.53	5.954	4
P02542	Desmin OS=Gallus gallus OX=9031 GN=DES PE=1 SV=2	8.35	12.76	22.2	18.97	13.58	7
Q5ZII1	Ribos_L4_asso_C domain-containing protein OS=Gallus gallus OX=9031 GN=RCJMB04_25p23 PE=2 SV=1	8.28	8.28	18.76	18.05	15.44	6
O57580	High molecular mass nuclear antigen (Fragment) OS=Gallus gallus OX=9031 PE=2 SV=1	8.02	8.02	10.51	6.429	6.429	4
P79994	DNA topoisomerase I OS=Gallus gallus OX=9031 PE=2 SV=1	7.6	7.6	10.7	8.747	7.18	4
Q5ZJZ2	Uncharacterized protein OS=Gallus gallus OX=9031 GN=RPL3 PE=2 SV=1	7.38	7.38	19.85	12.41	10.67	6
E1C0Z0	C3H1-type domain-containing protein OS=Gallus gallus OX=9031 GN=HELZ2 PE=4 SV=4	6.78	6.78	2.452	1.911	1.226	3
Q5F3I2	Uncharacterized protein OS=Gallus gallus OX=9031 GN=RCJMB04_16d21 PE=2 SV=1	6.45	6.45	7.053	5.793	5.793	4
A0A1D5P6R9	Ribosome biogenesis regulatory protein OS=Gallus gallus OX=9031 GN=RRS1 PE=3 SV=2	6.25	6.25	22.13	14.85	14.85	4
F1NHD1	Uncharacterized protein OS=Gallus gallus OX=9031 GN=STAU1 PE=4 SV=3	6.13	6.13	14.06	6.232	6.232	3
Q5ZHQ3	Flotillin OS=Gallus gallus OX=9031 GN=FLOT2 PE=2 SV=1	6.13	6.13	14.55	10.61	10.61	3
A0A3Q2U573	Uncharacterized protein OS=Gallus gallus OX=9031 GN=ILF3 PE=4 SV=1	6	6	7.9	3.717	3.717	3
F1NVA4	Nucleophosmin OS=Gallus gallus OX=9031 GN=NPM1 PE=3 SV=4	6	6	9.926	5.955	5.955	3
F1NH93	40S ribosomal protein S20 OS=Gallus gallus OX=9031 GN=RPS20 PE=3 SV=3	6	6	25.21	25.21	25.21	3
A0A1D5PPM7	SURF6 domain-containing protein OS=Gallus gallus OX=9031 GN=SURF6 PE=3 SV=2	6	6	11.8	11.8	11.8	3
E1C4M0	40S ribosomal protein S2 OS=Gallus gallus OX=9031 GN=RPS2 PE=3 SV=1	5.52	5.52	14.69	11.89	11.89	3
A0A3Q2UDI2	Histone H2B OS=Gallus gallus OX=9031 GN=HIST1H2B5L PE=3 SV=1	5.46	5.46	44.44	44.44	30.95	5
A0A1D5PNW7	pre-rRNA processing protein FTSJ3 OS=Gallus gallus OX=9031 GN=FTSJ3 PE=3 SV=1	5.08	5.08	6.731	3.726	3.726	3
A0A1D5NXS9	Alpha-actinin-4 OS=Gallus gallus OX=9031 GN=ACTN4 PE=3 SV=2	4.93	4.93	4.352	4.352	2.224	2
F1P0Q8	H/ACA ribonucleoprotein complex subunit DKC1 OS=Gallus gallus OX=9031 GN=DKC1 PE=3 SV=2	4.9	4.9	6.589	5.039	5.039	2
A0A3Q3AG64	RNA helicase OS=Gallus gallus OX=9031 GN=LOC423693 PE=3 SV=1	4.85	4.85	15.73	7.303	5.758	2
Q5ZL80	Uncharacterized protein OS=Gallus gallus OX=9031 GN=HNRNPM PE=2 SV=1	4.71	4.71	7.334	7.334	4.231	2
P13648	Lamin-A OS=Gallus gallus OX=9031 GN=LMNA PE=2 SV=1	4.59	4.59	9.437	5.175	3.196	2
A0A1D5PR40	60S ribosomal protein L17 OS=Gallus gallus OX=9031 GN=LOC107049046 PE=3 SV=1	4.45	4.45	13.59	13.59	13.04	2
Q5F3S6	Uncharacterized protein OS=Gallus gallus OX=9031 GN=FXR1 PE=2 SV=1	4.38	4.38	18.92	7.538	5.231	2
F1NQW8	Splicing factor, arginine/serine-rich 1 OS=Gallus gallus OX=9031 GN=SRSF1 PE=3 SV=2	4.38	4.38	14.92	12.1	8.065	2
F1NF89	40S ribosomal protein S24 OS=Gallus gallus OX=9031 GN=RPS24 PE=3 SV=4	4.21	4.21	22.14	15.27	9.16	5
F6SU35	Ribosomal protein OS=Gallus gallus OX=9031 GN=RPL10A PE=3 SV=1	4.18	4.18	22.12	17.05	11.52	3
Q5ZLD0	RNA helicase OS=Gallus gallus OX=9031 GN=RCJMB04_6k21 PE=2 SV=1	4.11	4.11	7.52	4.485	3.166	2
Q6ITC7	40S ribosomal protein S13 OS=Gallus gallus OX=9031 GN=RPS13 PE=2 SV=3	4.09	4.09	36.42	19.21	14.57	2
P30352	Serine/arginine-rich splicing factor 2 OS=Gallus gallus OX=9031 GN=SRSF2 PE=2 SV=1	4.02	4.02	26.24	11.31	11.31	2
F6R1X6	Uncharacterized protein OS=Gallus gallus OX=9031 GN=SSB PE=4 SV=1	4.01	4.01	7.921	6.188	6.188	2
A0A1D5PU95	Double-stranded RNA-binding protein Staufen homolog 2 OS=Gallus gallus OX=9031 GN=STAU2 PE=4 SV=2	4	4	12.58	4.56	4.56	2
A0A1D5PKQ4	Collagen alpha-1(III) chain OS=Gallus gallus OX=9031 GN=COL3A1 PE=4 SV=2	4	4	6.214	2.384	2.384	2
A0A3S5ZP89	Uncharacterized protein OS=Gallus gallus OX=9031 GN=SMARCA5 PE=3 SV=1	4	4	3.565	2.89	2.89	2
A0A3Q2U592	Uncharacterized protein OS=Gallus gallus OX=9031 GN=DCLK1 PE=3 SV=1	4	4	6.351	4.73	4.73	2
P47836	40S ribosomal protein S4 OS=Gallus gallus OX=9031 GN=RPS4 PE=2 SV=2	4	4	7.605	4.943	4.943	2
Q5ZKP1	LRRcap domain-containing protein OS=Gallus gallus OX=9031 GN=RCJMB04_9n8 PE=2 SV=1	4	4	13.73	13.73	13.73	2
A0A1D5NWM7	Uncharacterized protein OS=Gallus gallus OX=9031 GN=RSL1D1 PE=4 SV=1	4	4	6.546	6.546	6.546	2
P50890	40S ribosomal protein SA OS=Gallus gallus OX=9031 GN=RPSA PE=3 SV=1	3.92	3.92	10.14	10.14	10.14	2
Q5ZMG9	CCT-alpha OS=Gallus gallus OX=9031 GN=TCP1 PE=2 SV=1	3.85	3.85	5.018	5.018	5.018	3
Q08200	60S ribosomal protein L10 (Fragment) OS=Gallus gallus OX=9031 GN=RPL10 PE=2 SV=1	3.72	3.72	18.1	9.524	6.667	3
Q9W744	DEAD box protein 5 OS=Gallus gallus OX=9031 PE=2 SV=1	3.69	7.61	11.76	11.76	5.714	3
E1BW15	RNA helicase OS=Gallus gallus OX=9031 GN=DDX21 PE=3 SV=4	3.66	3.68	7.692	2.959	2.959	2
E1C1G5	Uncharacterized protein OS=Gallus gallus OX=9031 GN=ZC3H18 PE=4 SV=4	3.62	3.62	10.64	4.435	4.435	3
O93410	Calmodulin OS=Gallus gallus OX=9031 PE=2 SV=1	3.6	3.6	30.2	19.46	19.46	2
A0A3Q2U1U6	RRM domain-containing protein OS=Gallus gallus OX=9031 PE=4 SV=1	3.55	3.55	11.78	6.005	6.005	2
Q5ZMD0	Nop domain-containing protein OS=Gallus gallus OX=9031 GN=RCJMB04_2i9 PE=2 SV=1	3.46	5.89	16.26	9.159	6.916	3
E1C2C3	SF3b1 domain-containing protein OS=Gallus gallus OX=9031 GN=SF3B1 PE=3 SV=3	3.29	3.29	2.767	1.998	1.998	2
A0A1D5NUA6	RNA binding motif protein 34 OS=Gallus gallus OX=9031 PE=4 SV=1	3.26	3.26	11.15	11.15	11.15	2
A0A452J848	60S ribosomal protein L13 OS=Gallus gallus OX=9031 GN=RPL13 PE=3 SV=1	3.17	3.17	30.41	10.82	10.82	2
Q98TF9	60S ribosomal protein L14 (Fragment) OS=Gallus gallus OX=9031 GN=RPL14 PE=2 SV=1	3.15	3.15	25.19	17.56	17.56	2
F1NPD3	60S ribosomal protein L18a OS=Gallus gallus OX=9031 GN=RPL18A PE=3 SV=4	3.1	3.1	21.09	21.09	15.65	2
F1NU56	40S ribosomal protein S25 OS=Gallus gallus OX=9031 GN=RPS25 PE=3 SV=2	3.08	3.08	15.2	15.2	15.2	2
E1BVB1	Uncharacterized protein OS=Gallus gallus OX=9031 GN=RPL32 PE=3 SV=2	2.95	2.95	17.04	17.04	17.04	2
A0A1D5NVI1	60S ribosomal protein L9 OS=Gallus gallus OX=9031 GN=RPL9 PE=3 SV=1	2.9	2.9	5.729	5.729	5.729	2
Q90899	Leucine-zipper protein OS=Gallus gallus OX=9031 GN=PTRF PE=2 SV=1	2.76	2.76	7.742	7.742	7.742	2
F1NKF3	Actin-depolymerizing factor OS=Gallus gallus OX=9031 GN=GSN PE=4 SV=1	2.65	2.65	6.555	4.113	4.113	2
F1NQG5	Ribosomal protein L15 OS=Gallus gallus OX=9031 GN=RPL15 PE=3 SV=2	2.59	2.59	13.73	6.863	6.863	1
Q98TH5	40S ribosomal protein S11 OS=Gallus gallus OX=9031 GN=cRPS11 PE=3 SV=1	2.5	2.5	17.72	13.29	8.228	1
Q5F3A9	RNA helicase OS=Gallus gallus OX=9031 GN=RCJMB04_24b10 PE=2 SV=1	2.47	2.47	4.462	3.281	1.575	1
E1BTG1	60S ribosomal protein L12 OS=Gallus gallus OX=9031 GN=RPL12 PE=3 SV=2	2.39	2.39	14.55	14.55	9.091	1
F6UZR6	3-beta-hydroxysterol Delta (14)-reductase OS=Gallus gallus OX=9031 GN=LBR PE=3 SV=3	2.38	2.38	4.088	4.088	4.088	3
Q5ZL35	Arginine and glutamate-rich protein 1 OS=Gallus gallus OX=9031 GN=ARGLU1 PE=2 SV=1	2.34	2.34	18.84	7.609	5.435	1
Q9YHD2	Nuclear calmodulin-binding protein (Fragment) OS=Gallus gallus OX=9031 GN=URP PE=2 SV=1	2.27	2.27	5.152	3.303	1.982	1
Q5ZLX2	Eukaryotic translation initiation factor 2 subunit 1 OS=Gallus gallus OX=9031 GN=EIF2S1 PE=2 SV=2	2.25	2.25	6.984	6.984	3.81	1
A0A1D5PFV9	Protein kinase domain-containing protein OS=Gallus gallus OX=9031 GN=SRPK1 PE=4 SV=1	2.12	2.12	3.877	3.877	3.877	2
E1C0F1	Dolichyl-diphosphooligosaccharide--protein glycosyltransferase subunit 1 OS=Gallus gallus OX=9031 GN=RPN1 PE=3 SV=3	2.11	2.11	3.902	3.902	1.734	1
E1BVP1	Eukaryotic translation initiation factor 5B OS=Gallus gallus OX=9031 GN=EIF5B PE=4 SV=3	2.09	2.09	8.197	4.508	2.951	2
F1P4D7	PRP4 pre-mRNA-processing factor 4 homolog OS=Gallus gallus OX=9031 GN=PRPF4B PE=3 SV=4	2.09	2.09	3.62	3.077	2.172	1
A0A1D5NXB3	Uncharacterized protein OS=Gallus gallus OX=9031 GN=LOC100859276 PE=4 SV=2	2.05	2.05	13.59	4.348	4.348	1
E1BQL2	Serine/arginine repetitive matrix protein 1 OS=Gallus gallus OX=9031 GN=SRRM1 PE=4 SV=2	2.01	2.01	6.306	2.027	2.027	1
E1BY52	Procollagen-proline 4-dioxygenase OS=Gallus gallus OX=9031 GN=P4HA1 PE=3 SV=2	2.01	2.01	6.157	2.612	2.612	1
E1C6R6	Nucleolar protein 16 OS=Gallus gallus OX=9031 GN=NOP16 PE=3 SV=1	2.01	2.01	13.33	9.444	9.444	1
G1K338	Tubulin beta chain OS=Gallus gallus OX=9031 GN=TUBB2A PE=3 SV=3	2	6	11.01	8.764	8.764	4
Q90650	Rous sarcoma virus transcription enhancer factor II OS=Gallus gallus OX=9031 PE=2 SV=1	2	5.71	31.21	18.12	11.74	4
Q5ZM05	14_3_3 domain-containing protein (Fragment) OS=Gallus gallus OX=9031 GN=RCJMB04_3p21 PE=2 SV=1	2	2.63	11.34	11.34	7.216	1
A0A1D5P407	Uncharacterized protein OS=Gallus gallus OX=9031 GN=SRSF5A PE=3 SV=1	2	2.33	8.633	8.273	5.036	1
F1NF19	Synaptic functional regulator FMR1 OS=Gallus gallus OX=9031 GN=FMR1 PE=3 SV=4	2	2.05	5.292	2.737	2.737	1
Q90WF0	CgABP260 OS=Gallus gallus OX=9031 PE=2 SV=1	2	2	3.687	0.5643	0.5643	1
F1P0I3	RNA helicase OS=Gallus gallus OX=9031 GN=DDX10 PE=4 SV=1	2	2	6.629	2.171	2.171	1
E1BRU3	Uncharacterized protein OS=Gallus gallus OX=9031 GN=RBM23 PE=4 SV=4	2	2	11.3	3.257	3.257	1
A0A3Q2U5V8	HTH La-type RNA-binding domain-containing protein OS=Gallus gallus OX=9031 GN=LARP1 PE=4 SV=1	2	2	6.405	1.243	1.243	1
R4GFX3	Uncharacterized protein OS=Gallus gallus OX=9031 GN=RBBP6 PE=4 SV=2	2	2	1.842	0.8188	0.8188	1
Q92068	Histone H3 OS=Gallus gallus OX=9031 PE=3 SV=1	2	2	25	15.44	8.088	2
Q5ZLU4	26S proteasome non-ATPase regulatory subunit 2 OS=Gallus gallus OX=9031 GN=RCJMB04_4n15 PE=2 SV=1	2	2	5.176	1.652	1.652	1
E1C8S9	J domain-containing protein OS=Gallus gallus OX=9031 GN=DNAJC9 PE=4 SV=1	2	2	14.62	4.231	4.231	1
E1BSA2	Uncharacterized protein OS=Gallus gallus OX=9031 GN=EBNA1BP2 PE=3 SV=4	2	2	8.949	2.335	2.335	1
A0A1D5PNA1	Uncharacterized protein OS=Gallus gallus OX=9031 GN=PDCD11 PE=4 SV=2	2	2	2.27	1.032	1.032	1
R4GL30	BAG domain-containing protein OS=Gallus gallus OX=9031 GN=BAG2 PE=4 SV=2	2	2	12.5	8.929	8.929	1
Q5ZLB0	RNA helicase OS=Gallus gallus OX=9031 GN=DDX47 PE=2 SV=1	2	2	6.181	3.532	3.532	1
O93325	Histone H2A OS=Gallus gallus OX=9031 GN=H2AFY PE=2 SV=1	2	2	16.14	9.865	9.865	1
A0A3Q3AUG8	Uncharacterized protein OS=Gallus gallus OX=9031 GN=LOC107050717 PE=3 SV=1	2	2	15.24	9.756	9.756	1
A0A3Q2UIB1	Uncharacterized protein OS=Gallus gallus OX=9031 GN=FAM120C PE=3 SV=1	2	2	2.399	1.199	1.199	1
A0A1L1RNL6	NAC-A/B domain-containing protein OS=Gallus gallus OX=9031 GN=NACA PE=4 SV=2	2	2	2.091	1.045	1.045	1
A0A1L1RLZ8	NADH-cytochrome b5 reductase OS=Gallus gallus OX=9031 GN=CYB5R1 PE=3 SV=2	2	2	11.91	3.601	3.601	1
A0A1D5PZS0	Pre-mRNA-processing factor 19 OS=Gallus gallus OX=9031 GN=PRPF19 PE=3 SV=2	2	2	4.563	2.778	2.778	1
A0A1D5PM89	Protein CASC3 OS=Gallus gallus OX=9031 GN=CASC3 PE=3 SV=2	2	2	4.718	2.435	2.435	1
A0A1D5P1P9	Ribonucloprotein OS=Gallus gallus OX=9031 GN=NHP2 PE=3 SV=2	2	2	18.45	9.524	9.524	1
R4GLV7	Uncharacterized protein OS=Gallus gallus OX=9031 GN=TTF1 PE=4 SV=3	2	2	2.669	2.669	2.669	1
R4GKC8	PDZ and LIM domain protein 7 OS=Gallus gallus OX=9031 GN=PDLIM7 PE=4 SV=3	2	2	3.819	3.819	3.819	1
R4GFH1	Uncharacterized protein OS=Gallus gallus OX=9031 GN=PRKCDBP PE=3 SV=1	2	2	3.316	3.316	3.316	1
Q9DEQ6	Eukaryote initiation factor 2 beta OS=Gallus gallus OX=9031 GN=EIF2B PE=2 SV=1	2	2	5.988	5.988	5.988	1
Q9DDU8	Transformer-2 beta OS=Gallus gallus OX=9031 GN=TRA2B PE=2 SV=1	2	2	4.844	4.844	4.844	1
Q90WA6	Heat shock protein 108 OS=Gallus gallus OX=9031 PE=2 SV=1	2	2	1.761	1.761	1.761	1
Q5ZLZ0	Phosphate carrier protein, mitochondrial OS=Gallus gallus OX=9031 GN=RCJMB04_4e21 PE=2 SV=1	2	2	3.582	3.582	3.582	1
Q5ZIU4	Uncharacterized protein OS=Gallus gallus OX=9031 GN=RCJMB04_23i18 PE=2 SV=1	2	2	3.241	3.241	3.241	1
Q5ZHU5	Uncharacterized protein OS=Gallus gallus OX=9031 GN=RCJMB04_33c18 PE=2 SV=1	2	2	4.843	4.843	4.843	1
Q5F341	YTH domain-containing protein OS=Gallus gallus OX=9031 GN=RCJMB04_36i7 PE=2 SV=1	2	2	4.017	4.017	4.017	1
H9L019	Uncharacterized protein OS=Gallus gallus OX=9031 GN=SF3B4 PE=3 SV=3	2	2	3.349	3.349	3.349	1
H9KZT7	DZF domain-containing protein OS=Gallus gallus OX=9031 GN=ILF2 PE=4 SV=3	2	2	3.441	3.441	3.441	1
F1N872	Malectin domain-containing protein OS=Gallus gallus OX=9031 GN=MLEC PE=3 SV=3	2	2	4.693	4.693	4.693	1
E1BZS2	Uncharacterized protein OS=Gallus gallus OX=9031 GN=NAP1L1 PE=3 SV=1	2	2	2.545	2.545	2.545	1
E1BVU6	Uncharacterized protein OS=Gallus gallus OX=9031 GN=PCBP3 PE=4 SV=4	2	2	3.064	3.064	3.064	1
A0A1D5P8H6	Uncharacterized protein OS=Gallus gallus OX=9031 GN=SPATS2 PE=3 SV=1	2	2	2.612	2.612	2.612	1
Q5ZKD5	RRP12-like protein OS=Gallus gallus OX=9031 GN=RRP12 PE=2 SV=1	2	2	1.236	1.236	1.236	1
P09653	Tubulin beta-5 chain OS=Gallus gallus OX=9031 PE=3 SV=1	1.89	4	8.296	6.054	6.054	3
E1BZ62	Uncharacterized protein OS=Gallus gallus OX=9031 GN=LRWD1 PE=4 SV=4	1.86	2	3.297	3.297	2.355	1
F1NK96	Protein disulfide-isomerase A6 OS=Gallus gallus OX=9031 GN=PDIA6 PE=3 SV=1	1.85	2	11.19	7.383	4.251	1
Q6EE32	Calreticulin (Fragment) OS=Gallus gallus OX=9031 PE=2 SV=1	1.82	1.82	4.455	4.455	4.455	1
Q5F481	Uncharacterized protein OS=Gallus gallus OX=9031 GN=RCJMB04_2g2 PE=2 SV=1	1.78	1.78	4.901	1.722	1.722	1
Q5ZMN1	Uncharacterized protein OS=Gallus gallus OX=9031 GN=G3BP1 PE=2 SV=1	1.74	1.74	3.814	3.814	3.814	1
A0A452J855	Tudor-interacting repair regulator protein OS=Gallus gallus OX=9031 GN=NUDT16L1 PE=4 SV=1	1.7	1.7	6.875	3.125	3.125	1
F1N8H6	Heterochromatin protein 1-binding protein 3 OS=Gallus gallus OX=9031 GN=HP1BP3 PE=4 SV=1	1.64	1.64	8.587	5.903	4.114	2
A0A3Q2UAH3	Uncharacterized protein OS=Gallus gallus OX=9031 GN=UBTF PE=4 SV=1	1.64	1.64	1.697	1.697	1.697	1
A0A3Q2U7R0	Uncharacterized protein OS=Gallus gallus OX=9031 GN=SON PE=4 SV=1	1.6	1.6	3.289	0.4337	0.4337	1
A0A1L1RUX2	RNA helicase OS=Gallus gallus OX=9031 GN=EIF4A2 PE=3 SV=2	1.6	1.6	11.89	2.703	2.703	1
Q5ZI10	Uncharacterized protein OS=Gallus gallus OX=9031 GN=WBSCR22 PE=2 SV=1	1.59	1.6	10.28	4.61	4.61	1
Q5ZLV9	Brix domain-containing protein 2 OS=Gallus gallus OX=9031 GN=RCJMB04_4k20 PE=2 SV=1	1.59	1.59	6.017	6.017	6.017	1
A0A1D5PMH2	Uncharacterized protein OS=Gallus gallus OX=9031 PE=4 SV=2	1.57	1.57	12.28	7.018	7.018	1
Q5ZIT4	La ribonucleoprotein domain family member 7 (Fragment) OS=Gallus gallus OX=9031 GN=RCJMB04_23k13 PE=2 SV=1	1.55	1.55	10.73	6.009	6.009	1
Q5ZJ20	UAP56-interacting factor OS=Gallus gallus OX=9031 GN=FYTTD1 PE=2 SV=1	1.54	1.54	5.863	5.863	5.863	1
A0A1L1RT94	60S ribosomal protein L31 OS=Gallus gallus OX=9031 GN=RPL31 PE=3 SV=2	1.5	1.5	10.8	5.114	5.114	1
E1BXP3	Nucleolar protein 10 OS=Gallus gallus OX=9031 GN=NOL10 PE=3 SV=1	1.47	1.47	3.052	3.052	1.89	1
F1NB66	60S acidic ribosomal protein P0 OS=Gallus gallus OX=9031 GN=RPLP0 PE=3 SV=4	1.45	1.46	8.286	2.857	2.857	1
E1BY89	60S ribosomal protein L23 OS=Gallus gallus OX=9031 GN=RPL23 PE=3 SV=2	1.41	1.41	18.57	10.71	10.71	1
P02605	Myosin light chain 3, skeletal muscle isoform OS=Gallus gallus OX=9031 PE=1 SV=3	1.35	3.6	18	18	18	3
A0A1D5PMQ5	IF rod domain-containing protein OS=Gallus gallus OX=9031 GN=LOC420039 PE=3 SV=3	1.33	5.32	7.447	6.17	6.17	6
Q5ZKE0	KRR1 small subunit processome component OS=Gallus gallus OX=9031 GN=RCJMB04_11h12 PE=2 SV=1	1.33	1.33	7.349	5.512	5.512	2
E1C0J4	Uncharacterized protein OS=Gallus gallus OX=9031 GN=UPF1 PE=3 SV=3	1.3	1.3	2.238	1.611	1.611	1
